# Supplementary material for: Mouse strain-specific polymorphic provirus functions as cis-regulatory element leading to epigenomic and transcriptomic variations
Source: Nat Commun. 2021 Nov 9;12:6462. doi: 10.1038/s41467-021-26630-z (PMC8578388; doi:10.1038/s41467-021-26630-z)
Supplement: Supplementary file 3 — Supplementary data 1 [file 41467_2021_26630_MOESM3_ESM.xlsx]

## Sheet: GLN_motif
Supplementary data table 1: TF binding motifs found on Polymorphic GLN LTR sequence
Transcription factor matrix ID	Transcription factor label	Similarity	Position on the input sequence	strandness	Consensus sequence (fixed) of the transcription factor binding sites	Subsequence from the input sequence
M00083	V$MZF1_01	1	412	(-)	NGNGGGGA	TCCCCACT
M00148	V$SRY_01	0.984496	53	(-)	AAACWAM	GTTGTTT
M00053	V$CREL_01	0.981368	405	(+)	SGGRNWTTCC	GGGGGTTTCC
M00272	V$P53_02	0.975088	104	(+)	NGRCWTGYCY	GGACATGCCC
M00272	V$P53_02	0.966002	104	(-)	NGRCWTGYCY	GGACATGCCC
M00096	V$PBX1_01	0.965847	190	(+)	ANCAATCAW	ACCAATCAT
M00075	V$GATA1_01	0.963475	120	(-)	SNNGATNNNN	GCCCATCGCC
M00216	V$TATA_C	0.962239	238	(+)	NCTATAAAAR	TCTATAAAAC
M00052	V$NFKAPPAB65_01	0.961677	405	(+)	GGGRATTTCC	GGGGGTTTCC
M00133	V$TST1_01	0.958691	13	(-)	NNKGAWTWANANTNN	AAACTGTAATTCATG
