# Supplementary material for: Mouse strain-specific polymorphic provirus functions as cis-regulatory element leading to epigenomic and transcriptomic variations
Source: Nat Commun. 2021 Nov 9;12:6462. doi: 10.1038/s41467-021-26630-z (PMC8578388; doi:10.1038/s41467-021-26630-z)
Supplement: Supplementary file 4 — Supplementary data 2 [file 41467_2021_26630_MOESM4_ESM.xlsx]

## Sheet: upregulated genes
Table S3. Commonly upregulated genes in GLN KO and Klhdc4 KD cells
Gpa33
Hpn
Vwf
Ap1m2
Gstm5
Cyba
Ddah2
Atp1a2
Met
G0s2
Kdelr3
Adssl1
Ly6g6e
Col20a1
Ybx2
Cldn7
Copz2
Scn1b
Srgap1
Ace
Atp2a3
Dhrs7
Fos
Serinc5
Fam213a
Atp12a
Bcl6
App
Ildr1
Krt7
Cdkn1a
Cyp4f13
Ift140
Dusp1
Pga5
Pycr1
Hexa
Eps8l2
Clybl
Myo5b
Tmem163
Coq8a
Lamb3
Stk39
Acss1
Fabp3
AU040320
Prom1
Ablim2
Lnx1
Rassf6
Asns
Ldhb
Idh2
Hcn4
Dnah8
Jdp2
Mitf
Macrod1
Dner
Tgm2
Wnk2
Prdm1
Txnip
Atp6v0a4
Dcxr
Rgl3
Ttc12
Esrp1
Kif21b
Crtac1
Arrdc4
Crb3
Prss42
Gm5514
Glb1
Camk2n1
8030474K03Rik
Cldn4
Trappc9
Chchd10
Ubald2
Commd3
Cox6b2
Dsp
Fabp3-ps1
Plekhh1
Mlycd

## Sheet: downregulated genes
Supplementary data table 2. Commonly downregulated genes in GLN KO and Klhdc4 KD cells
Rarg
Ccne1
Etv1
Nefh
Enox1
Fgf17
Ajuba
Tfrc
Ccne2
G3bp2
Mras
Klhdc4
Epop
Gm21411
Mest
Zfp980
Zfp600
Zfp987
Rex2
Ccnd1
Zfp978
Halr1
Gm10324
Gm28438
Gm7993
AC241534.4
AC154266.1
