# Supplementary material for: Mouse strain-specific polymorphic provirus functions as cis-regulatory element leading to epigenomic and transcriptomic variations
Source: Nat Commun. 2021 Nov 9;12:6462. doi: 10.1038/s41467-021-26630-z (PMC8578388; doi:10.1038/s41467-021-26630-z)
Supplement: Supplementary file 5 — Supplementary data 3 [file 41467_2021_26630_MOESM5_ESM.xlsx]

## Sheet: 129_subfamily_ppERV
Table S4. List of ppERVs by subfamily
The P-value was calculated based on two-side hypergeometric distribution without multiple comparison adjustment
ppERVs in J1 cells
Subfamily	number of observed elements in ppERVs	number of all ppERVs	number of elements in each subfamily	number of total elements	expectation	obs/exp	hpyo_p
BGLII	31	1751	2211	901347	4.29519	7.21737	4.88945e-17
BGLII_B	1	1751	956	901347	1.85717	0.538453	0.289992
BGLII_Mur	1	1751	589	901347	1.14422	0.873958	0.364808
BGLII_Mus	2	1751	633	901347	1.2297	1.62642	0.221397
ERVB4_1B-I_MM	5	1751	1298	901347	2.52156	1.9829	0.0681911
ERVB4_1C-LTR_Mm	3	1751	532	901347	1.03349	2.90279	0.0653827
ERVB4_2-LTR_MM	7	1751	220	901347	0.427383	16.3788	3.06924e-07
ERVB4_3-I_MM	1	1751	134	901347	0.260315	3.8415	0.201019
ERVB4_3-LTR_MM	3	1751	134	901347	0.260315	11.5245	0.00222521
ERVB7_1-LTR_MM	12	1751	635	901347	1.23358	9.72777	6.74817e-09
ERVB7_2B-LTR_MM	3	1751	417	901347	0.810084	3.70332	0.0393061
ERVB7_2-LTR_MM	1	1751	383	901347	0.744034	1.34402	0.354086
ERVB7_3-LTR_MM	1	1751	266	901347	0.516744	1.93519	0.308729
ERVB7_4-LTR_MM	1	1751	185	901347	0.35939	2.78249	0.251334
ERVL-int	1	1751	652	901347	1.26661	0.789511	0.357262
ETnERV2-int	9	1751	1544	901347	2.99945	3.00055	0.00265329
ETnERV3-int	2	1751	176	901347	0.341906	5.84956	0.0414259
ETnERV-int	7	1751	626	901347	1.2161	5.75612	0.000224743
IAP1-MM_I-int	5	1751	529	901347	1.02766	4.86542	0.00337266
IAP1-MM_LTR	4	1751	439	901347	0.852822	4.69031	0.00931488
IAPA_MM-int	1	1751	11	901347	0.0213691	46.7965	0.0209578
IAP-d-int	6	1751	1032	901347	2.00481	2.9928	0.0120527
IAPEY2_LTR	10	1751	1158	901347	2.24959	4.44526	9.30272e-05
IAPEY3C_LTR	6	1751	414	901347	0.804256	7.46031	0.000162951
IAPEY3-int	9	1751	1030	901347	2.00093	4.49791	0.000185728
IAPEY3_LTR	4	1751	631	901347	1.22581	3.26315	0.0275031
IAPEY4_I-int	3	1751	167	901347	0.324422	9.24721	0.0040581
IAPEY4_LTR	2	1751	73	901347	0.141813	14.103	0.0086352
IAPEY5_I-int	1	1751	196	901347	0.380759	2.62633	0.260644
IAPEY5_LTR	1	1751	220	901347	0.427383	2.33982	0.279225
IAPEY_LTR	7	1751	660	901347	1.28215	5.45959	0.000305218
IAPEz-int	11	1751	472	901347	0.91693	11.9966	3.41148e-09
IAPLTR1a_Mm	48	1751	1571	901347	3.0519	15.7279	2.0732e-40
IAPLTR1_Mm	11	1751	856	901347	1.66291	6.61492	1.19473e-06
IAPLTR2a	23	1751	706	901347	1.37151	16.7698	8.98308e-21
IAPLTR2a2_Mm	37	1751	1385	901347	2.69057	13.7517	1.87748e-29
IAPLTR2b	38	1751	1804	901347	3.50454	10.8431	1.48337e-26
IAPLTR2_Mm	22	1751	1282	901347	2.49047	8.83366	3.01909e-14
IAPLTR4	2	1751	388	901347	0.753747	2.65341	0.133776
IAPLTR4_I	2	1751	164	901347	0.318594	6.27758	0.0368024
LTR102_Mam	1	1751	215	901347	0.417669	2.39424	0.275544
LTR10_RN	1	1751	553	901347	1.07428	0.930852	0.367348
LTR16A2	1	1751	375	901347	0.728493	1.3727	0.352125
LTR16C	2	1751	1229	901347	2.38751	0.837691	0.262141
LTR41	1	1751	391	901347	0.759575	1.31653	0.355903
LTR72_RN	1	1751	922	901347	1.79112	0.558309	0.298803
LTR82A	1	1751	322	901347	0.625533	1.59864	0.335175
LTR83	1	1751	149	901347	0.289455	3.45477	0.217098
LTR85c	1	1751	103	901347	0.200093	4.99768	0.164111
LTRIS2	9	1751	1503	901347	2.9198	3.0824	0.0022533
LTRIS3	7	1751	370	901347	0.71878	9.73873	9.08551e-06
LTRIS4B	2	1751	80	901347	0.155412	12.869	0.010243
LTRIS6	1	1751	156	901347	0.303053	3.29975	0.224225
LTRIS_Mm	4	1751	742	901347	1.44144	2.77499	0.0424524
LTRIS_Mus	2	1751	849	901347	1.64931	1.21263	0.261819
MamRep1527	2	1751	316	901347	0.613877	3.25798	0.101998
MER31A	2	1751	674	901347	1.30934	1.52748	0.231802
MER34B	1	1751	283	901347	0.549769	1.81894	0.317782
MER67C	1	1751	579	901347	1.12479	0.889052	0.365656
MER68	3	1751	629	901347	1.22193	2.45514	0.0895838
MER73	2	1751	128	901347	0.248659	8.04314	0.0240011
MER89	1	1751	572	901347	1.11119	0.899932	0.366186
MERV1_I-int	2	1751	1301	901347	2.52739	0.791332	0.255379
MERV1_LTR	1	1751	618	901347	1.20056	0.832947	0.36178
MERVK26-int	2	1751	968	901347	1.88048	1.06356	0.270096
MERVL_2A-int	2	1751	3439	901347	6.68077	0.299367	0.0277627
MERVL-int	7	1751	1164	901347	2.26124	3.09564	0.00618206
MLT1A	1	1751	4721	901347	9.17124	0.109036	0.000929348
MLT1A0	3	1751	9896	901347	19.2244	0.156051	4.85321e-06
MLT1A1	2	1751	8289	901347	16.1026	0.124203	1.22942e-05
MLT1B	2	1751	8309	901347	16.1415	0.123905	1.18786e-05
MLT1C	1	1751	3663	901347	7.11592	0.14053	0.00569023
MLT1C2	2	1751	6308	901347	12.2542	0.163209	0.000344479
MLT1D	1	1751	7342	901347	14.2629	0.0701119	8.56775e-06
MLT1E	1	1751	542	901347	1.05292	0.949744	0.367825
MLT1E1A	2	1751	1114	901347	2.16411	0.924167	0.269338
MLT1E2	1	1751	1685	901347	3.27336	0.305496	0.12369
MLT1F2	3	1751	2140	901347	4.15727	0.721628	0.187572
MLT1G1	1	1751	1013	901347	1.9679	0.508155	0.275027
MLT1H	3	1751	2199	901347	4.27188	0.702266	0.181451
MLT1-int	1	1751	285	901347	0.553655	1.80618	0.318786
MLT1K	1	1751	2472	901347	4.80223	0.208237	0.0391745
MLT2B4	1	1751	1827	901347	3.54922	0.281752	0.101716
MLT2C1	1	1751	854	901347	1.65902	0.602765	0.315909
MLT2C2	1	1751	645	901347	1.25301	0.79808	0.35827
MLT2D	1	1751	1490	901347	2.89455	0.345477	0.15988
MLTR11A	1	1751	2104	901347	4.08733	0.244658	0.0682953
MLTR14	5	1751	6330	901347	12.297	0.406604	0.0105103
MLTR25A	3	1751	2215	901347	4.30297	0.697194	0.179757
MLTR31A_MM	1	1751	360	901347	0.699353	1.42989	0.348043
MLTR31FA_MM	2	1751	512	901347	0.994636	2.01079	0.183179
MLTR31F_MM	1	1751	403	901347	0.782887	1.27732	0.358367
MLTR32C_MM	2	1751	147	901347	0.285569	7.00355	0.0305392
MMERGLN-int	1	1751	626	901347	1.2161	0.822302	0.360805
MMERGLN_LTR	9	1751	490	901347	0.951898	9.4548	6.34311e-07
MMERVK10C-int	7	1751	1850	901347	3.5939	1.94775	0.042131
MMERVK10D3_I-int	2	1751	627	901347	1.21804	1.64198	0.219765
MMERVK9C_I-int	5	1751	1530	901347	2.97225	1.68223	0.099003
MMERVK9E_I-int	12	1751	1686	901347	3.2753	3.66378	0.000115864
MMETn-int	2	1751	542	901347	1.05292	1.89949	0.193669
MMVL30-int	2	1751	671	901347	1.30352	1.53431	0.231085
MRLTR33	1	1751	545	901347	1.05874	0.944516	0.36771
MT2A	9	1751	8999	901347	17.4819	0.514818	0.0105155
MT2B	14	1751	17461	901347	33.9206	0.412729	5.02861e-05
MT2B1	7	1751	6579	901347	12.7807	0.547702	0.0308097
MT2B2	1	1751	4057	901347	7.88132	0.126882	0.00292094
MT2C_Mm	3	1751	2173	901347	4.22137	0.710669	0.184174
MT2_Mm	51	1751	2431	901347	4.72258	10.7992	4.90233e-35
MTA_Mm	62	1751	16755	901347	32.5491	1.90482	1.07281e-06
MTA_Mm-int	4	1751	1193	901347	2.31758	1.72594	0.118515
MTB	22	1751	8523	901347	16.5572	1.32873	0.03759
MTB-int	4	1751	660	901347	1.28215	3.11977	0.0311293
MTB_Mm	2	1751	5294	901347	10.2844	0.19447	0.00176127
MTB_Mm-int	2	1751	412	901347	0.800371	2.49884	0.143986
MTC	21	1751	25113	901347	48.7857	0.430454	2.86028e-06
MTC-int	2	1751	3468	901347	6.7371	0.296863	0.0266809
MTD	33	1751	46890	901347	91.0908	0.362276	5.18976e-13
MTE2a	10	1751	14243	901347	27.6691	0.361414	6.324e-05
MTE2b	12	1751	14056	901347	27.3059	0.439466	0.000461873
MTEa	15	1751	19525	901347	37.9302	0.395463	1.0595e-05
MTEb	5	1751	10625	901347	20.6406	0.242241	3.12877e-05
MTE-int	2	1751	5002	901347	9.71713	0.205822	0.00278144
MuLV-int	2	1751	294	901347	0.571139	3.50178	0.092124
MurERV4_19-int	1	1751	974	901347	1.89214	0.528502	0.285284
MurERV4-int	104	1751	1472	901347	2.85958	36.369	2.41889e-123
MYSERV16_I-int	1	1751	2558	901347	4.96929	0.201236	0.034282
MYSERV6-int	10	1751	3107	901347	6.03581	1.65678	0.0421846
MYSERV-int	1	1751	1470	901347	2.85569	0.350178	0.163996
ORR1A0	10	1751	2110	901347	4.09899	2.43963	0.00604189
ORR1A0-int	3	1751	293	901347	0.569196	5.27059	0.0172944
ORR1A1	11	1751	4448	901347	8.6409	1.27302	0.0889684
ORR1A2	13	1751	13844	901347	26.894	0.483379	0.00121847
ORR1A2-int	3	1751	1906	901347	3.70269	0.810222	0.208901
ORR1A3	3	1751	4339	901347	8.42915	0.355908	0.0215693
ORR1A3-int	1	1751	1969	901347	3.82507	0.261433	0.0831365
ORR1A4	10	1751	7596	901347	14.7564	0.677674	0.0524173
ORR1A4-int	2	1751	1230	901347	2.38946	0.83701	0.262057
ORR1B1	16	1751	14306	901347	27.7915	0.575715	0.00495316
ORR1B1-int	6	1751	3438	901347	6.67882	0.898362	0.155356
ORR1B2	5	1751	7893	901347	15.3333	0.326087	0.00149377
ORR1C1	4	1751	7349	901347	14.2765	0.28018	0.00105282
ORR1C2	9	1751	10386	901347	20.1763	0.446067	0.00253729
ORR1D1	17	1751	19336	901347	37.563	0.452572	7.08797e-05
ORR1D2	7	1751	14327	901347	27.8323	0.251506	1.8273e-06
ORR1D-int	1	1751	594	901347	1.15393	0.866601	0.364344
ORR1E	14	1751	21312	901347	41.4017	0.33815	4.13515e-07
ORR1E-int	2	1751	1447	901347	2.81101	0.711488	0.237824
ORR1F	14	1751	21396	901347	41.5649	0.336823	3.70115e-07
ORR1F-int	1	1751	404	901347	0.78483	1.27416	0.358558
ORR1G	1	1751	4893	901347	9.50538	0.105204	0.000688286
RLTR10	52	1751	2536	901347	4.92656	10.555	3.21471e-35
RLTR10A	6	1751	922	901347	1.79112	3.34986	0.0075738
RLTR10B	13	1751	838	901347	1.62794	7.98556	1.60388e-08
RLTR10B2	5	1751	1123	901347	2.18159	2.2919	0.0463761
RLTR10C	16	1751	1449	901347	2.8149	5.68404	4.02544e-08
RLTR10E	6	1751	233	901347	0.452637	13.2557	7.14825e-06
RLTR10F	1	1751	516	901347	1.00241	0.997599	0.36834
RLTR10-int	13	1751	1015	901347	1.97179	6.593	1.39847e-07
RLTR11A	3	1751	2570	901347	4.99261	0.600889	0.140723
RLTR11A2	1	1751	2572	901347	4.99649	0.20014	0.0335418
RLTR11B	1	1751	1018	901347	1.97762	0.505659	0.273709
RLTR12A	1	1751	809	901347	1.5716	0.636293	0.326639
RLTR12D	1	1751	649	901347	1.26078	0.793161	0.357699
RLTR12H	1	1751	186	901347	0.361333	2.76753	0.252201
RLTR13A	2	1751	290	901347	0.563368	3.55008	0.0903293
RLTR13A1	4	1751	224	901347	0.435153	9.19217	0.000945776
RLTR13A2	3	1751	119	901347	0.231175	12.9772	0.00159993
RLTR13A3	7	1751	253	901347	0.49149	14.2424	7.7564e-07
RLTR13B1	4	1751	810	901347	1.57354	2.54203	0.0528663
RLTR13B2	3	1751	452	901347	0.878077	3.41656	0.0467939
RLTR13B3	2	1751	314	901347	0.609991	3.27873	0.101101
RLTR13B4	4	1751	356	901347	0.691583	5.78383	0.00471728
RLTR13C3	2	1751	248	901347	0.481777	4.1513	0.0716342
RLTR13D2	1	1751	301	901347	0.584737	1.71017	0.326372
RLTR13D3A1	1	1751	601	901347	1.16753	0.856508	0.363654
RLTR13D5	1	1751	639	901347	1.24135	0.805573	0.359103
RLTR13D6	8	1751	864	901347	1.67845	4.76631	0.000283629
RLTR13F	1	1751	123	901347	0.238946	4.18505	0.188505
RLTR13G	7	1751	508	901347	0.986865	7.09317	6.49556e-05
RLTR14	1	1751	2295	901347	4.45838	0.224297	0.0513482
RLTR14-int	1	1751	1282	901347	2.49047	0.40153	0.206216
RLTR14_RN	2	1751	1069	901347	2.07669	0.963071	0.270689
RLTR15	4	1751	2356	901347	4.57688	0.873958	0.188429
RLTR16	6	1751	1324	901347	2.57207	2.33276	0.0305957
RLTR17	5	1751	1775	901347	3.4482	1.45003	0.129385
RLTR17B_Mm	23	1751	25905	901347	50.3243	0.457036	5.95143e-06
RLTR17D_Mm	10	1751	1055	901347	2.04949	4.87925	4.4564e-05
RLTR18-int	2	1751	429	901347	0.833396	2.39982	0.151055
RLTR19-int	1	1751	2380	901347	4.6235	0.216286	0.0451223
RLTR1B	6	1751	1073	901347	2.08446	2.87844	0.0140702
RLTR1B-int	4	1751	678	901347	1.31712	3.03694	0.0334842
RLTR1C	4	1751	702	901347	1.36374	2.93311	0.0367422
RLTR1D	5	1751	359	901347	0.697411	7.16938	0.000669078
RLTR1D2_MM	3	1751	238	901347	0.46235	6.48859	0.0102892
RLTR1E_MM	1	1751	94	901347	0.182609	5.47618	0.152414
RLTR20A	1	1751	369	901347	0.716837	1.39502	0.350556
RLTR20A4	19	1751	12061	901347	23.4303	0.810917	0.0582003
RLTR20B2	1	1751	854	901347	1.65902	0.602765	0.315909
RLTR20B3	2	1751	971	901347	1.88631	1.06027	0.270193
RLTR20C1_MM	13	1751	6295	901347	12.229	1.06305	0.107841
RLTR20C2_MM	7	1751	4237	901347	8.231	0.850443	0.135526
RLTR21	5	1751	2155	901347	4.18641	1.19434	0.163256
RLTR22_Mur	10	1751	2210	901347	4.29325	2.32924	0.0079163
RLTR22_Mus	1	1751	743	901347	1.44339	0.692815	0.341085
RLTR23	2	1751	1480	901347	2.87512	0.695623	0.233328
RLTR24	1	1751	1214	901347	2.35837	0.424021	0.222909
RLTR25B	8	1751	3677	901347	7.14312	1.11996	0.133259
RLTR26B_MM	2	1751	488	901347	0.948012	2.10968	0.174337
RLTR26C_MM	2	1751	450	901347	0.874192	2.28783	0.159577
RLTR27	7	1751	798	901347	1.55023	4.51545	0.000887276
RLTR28	7	1751	1942	901347	3.77262	1.85547	0.0495258
RLTR30D2_MM	2	1751	697	901347	1.35403	1.47708	0.237065
RLTR31A_Mm	2	1751	188	901347	0.365218	5.47618	0.0461951
RLTR31B2	2	1751	1130	901347	2.19519	0.911082	0.268643
RLTR31D_MM	10	1751	5597	901347	10.873	0.919709	0.121103
RLTR31_Mur	1	1751	329	901347	0.639131	1.56462	0.337832
RLTR3_Mm	1	1751	32	901347	0.0621647	16.0863	0.0585301
RLTR40	6	1751	2497	901347	4.85079	1.23691	0.14186
RLTR41A2	2	1751	391	901347	0.759575	2.63305	0.135066
RLTR42-int	6	1751	2331	901347	4.52831	1.325	0.129568
RLTR44E	2	1751	122	901347	0.237003	8.43871	0.0220508
RLTR44-int	12	1751	670	901347	1.30157	9.21961	1.20728e-08
RLTR45	2	1751	1174	901347	2.28067	0.876936	0.266199
RLTR45-int	3	1751	626	901347	1.2161	2.46691	0.0888222
RLTR46	1	1751	46	901347	0.0893618	11.1905	0.0818785
RLTR46B	1	1751	76	901347	0.147641	6.77317	0.127616
RLTR47	1	1751	209	901347	0.406013	2.46297	0.270997
RLTR48A	2	1751	608	901347	1.18113	1.69329	0.214411
RLTR49	4	1751	847	901347	1.64542	2.43099	0.058845
RLTR4_Mm	4	1751	79	901347	0.153469	26.0639	1.84378e-05
RLTR4_MM-int	2	1751	305	901347	0.592508	3.37548	0.097062
RLTR51A_Mm	3	1751	2657	901347	5.16162	0.581213	0.13128
RLTR5_Mm	1	1751	107	901347	0.207863	4.81085	0.169163
RLTR6B_Mm	6	1751	332	901347	0.644959	9.30291	5.03498e-05
RLTR6C_Mm	1	1751	112	901347	0.217577	4.59608	0.175356
RLTR6_Mm	4	1751	161	901347	0.312766	12.7891	0.000282217
RLTR8	1	1751	239	901347	0.464293	2.15381	0.29234
RLTR9A	3	1751	585	901347	1.13645	2.6398	0.0784708
RLTR9B2	2	1751	147	901347	0.285569	7.00355	0.0305392
RLTR9C	2	1751	215	901347	0.417669	4.78848	0.0573678
RLTR9D	2	1751	748	901347	1.4531	1.37637	0.247282
RLTR9E	3	1751	1159	901347	2.25153	1.33243	0.200546
RLTR9F	2	1751	430	901347	0.835339	2.39424	0.151466
RLTRETN_Mm	14	1751	1400	901347	2.71971	5.14761	8.51085e-07
RMER10A	4	1751	4225	901347	8.20769	0.487348	0.0512509
RMER10B	2	1751	2867	901347	5.56957	0.359094	0.0588337
RMER12	9	1751	2966	901347	5.76189	1.56199	0.060627
RMER12B	2	1751	921	901347	1.78918	1.11783	0.267887
RMER12C	4	1751	4438	901347	8.62147	0.463958	0.0411945
RMER13A1	3	1751	1002	901347	1.94653	1.5412	0.175756
RMER13A2	3	1751	1389	901347	2.69834	1.1118	0.220841
RMER13B	11	1751	2093	901347	4.06596	2.70539	0.00211508
RMER15	35	1751	16798	901347	32.6326	1.07255	0.0624413
RMER15-int	15	1751	2885	901347	5.60454	2.6764	0.000460139
RMER16	1	1751	443	901347	0.860593	1.16199	0.36446
RMER16A3	4	1751	660	901347	1.28215	3.11977	0.0311293
RMER16-int	6	1751	2365	901347	4.59436	1.30595	0.132307
RMER17A	2	1751	1973	901347	3.83284	0.521806	0.158895
RMER17A2	4	1751	1720	901347	3.34135	1.19712	0.184179
RMER17B	3	1751	2919	901347	5.67059	0.529046	0.104521
RMER17C	7	1751	6662	901347	12.9419	0.540878	0.028608
RMER17C2	6	1751	2830	901347	5.49769	1.09137	0.157503
RMER17C-int	5	1751	1916	901347	3.72211	1.34332	0.144236
RMER17D	3	1751	951	901347	1.84746	1.62385	0.16589
RMER17D2	3	1751	1461	901347	2.83821	1.057	0.223447
RMER19A	2	1751	1976	901347	3.83867	0.521013	0.15845
RMER19B	1	1751	5367	901347	10.4262	0.0959123	0.000298929
RMER19B2	5	1751	2195	901347	4.26411	1.17258	0.165606
RMER19C	8	1751	2865	901347	5.56569	1.43738	0.0874771
RMER2	3	1751	2189	901347	4.25246	0.705475	0.182503
RMER20A	2	1751	1225	901347	2.37974	0.840427	0.26247
RMER20B	3	1751	1895	901347	3.68132	0.814926	0.209743
RMER20C_Mm	1	1751	1515	901347	2.94311	0.339776	0.154841
RMER21A	1	1751	590	901347	1.14616	0.872477	0.364717
RMER21B	1	1751	1207	901347	2.34478	0.42648	0.224663
RMER3D-int	67	1751	2428	901347	4.71675	14.2047	4.99362e-53
RMER4A	10	1751	2840	901347	5.51712	1.81254	0.0287917
RMER4B	5	1751	4826	901347	9.37522	0.533321	0.0508997
RMER5	3	1751	7227	901347	14.0395	0.213683	0.000353334
RMER6A	7	1751	3982	901347	7.73562	0.904904	0.144096
RMER6BA	1	1751	929	901347	1.80472	0.554103	0.297
RMER6C	5	1751	4823	901347	9.36939	0.533653	0.0510392
RMER6-int	1	1751	639	901347	1.24135	0.805573	0.359103
RNERVK23-int	1	1751	70	901347	0.135985	7.35373	0.118919
RodERV21-int	3	1751	1595	901347	3.09852	0.968203	0.224089
RLTR6B_Mm	6	3527	305.001	1013730	1.06117	5.65416	0.000663984
RLTR6-int	4	3527	187	1013730	0.650616	6.14802	0.00374751
RLTR6_Mm	7	3527	200	1013730	0.695846	10.0597	6.93324e-06
RLTR8	1	3527	237	1013730	0.824578	1.21274	0.362302
RLTR9A	3	3527	580.999	1013730	2.02143	1.4841	0.182425
RLTR9A3B	2	3527	344.001	1013730	1.19686	1.67105	0.216873
RLTR9B2	2	3527	129	1013730	0.448821	4.45612	0.0641915
RLTR9C	2	3527	155	1013730	0.539281	3.70864	0.0847602
RLTR9D	2	3527	700	1013730	2.43546	0.8212	0.260238
RLTR9E	8	3527	1093	1013730	3.8028	2.10371	0.0240576
RLTR9F	3	3527	434.001	1013730	1.50999	1.98677	0.12689
RLTRETN_Mm	16	3527	1305	1013730	4.5404	3.52392	1.56512e-05
RMER10A	8	3527	4261	1013730	14.825	0.539629	0.0208764
RMER10B	6	3527	2869	1013730	9.98191	0.601087	0.0634025
RMER12	21	3527	2853	1013730	9.92624	2.1156	0.000789663
RMER12B	6	3527	938.001	1013730	3.26352	1.83851	0.064123
RMER12C	45	3527	10131	1013730	35.2481	1.27667	0.0170217
RMER13A	1	3527	989	1013730	3.44096	0.290617	0.109873
RMER13A1	3	3527	966.001	1013730	3.36094	0.892608	0.219997
RMER13A2	2	3527	1381	1013730	4.80482	0.416249	0.0942605
RMER13B	16	3527	1942	1013730	6.75666	2.36803	0.00101512
RMER15	55	3527	16114	1013730	56.0643	0.981016	0.0536727
RMER15-int	28	3527	2720	1013730	9.46351	2.95873	4.90263e-07
RMER16	1	3527	422.999	1013730	1.47171	0.67948	0.338532
RMER16A3	7	3527	570	1013730	1.98316	3.52972	0.00320517
RMER16-int	14	3527	2003	1013730	6.9689	2.00893	0.00678068
RMER17A	10	3527	2095	1013730	7.28899	1.37193	0.0797585
RMER17A2	4	3527	1658	1013730	5.76856	0.693414	0.144356
RMER17A-int	2	3527	428	1013730	1.48911	1.34308	0.250369
RMER17B	4	3527	2020	1013730	7.02804	0.569148	0.0900868
RMER17B2	6	3527	1790	1013730	6.22782	0.963419	0.160369
RMER17C	19	3527	6785.01	1013730	23.6066	0.80486	0.0562482
RMER17C2	14	3527	3473.01	1013730	12.0834	1.15862	0.0919953
RMER17C-int	6	3527	1808	1013730	6.29045	0.953827	0.159929
RMER17D	5	3527	1150	1013730	4.00111	1.24965	0.156562
RMER17D2	5	3527	1576	1013730	5.48327	0.911865	0.172034
RMER19A	2	3527	1966	1013730	6.84017	0.292391	0.0248175
RMER19B	7	3527	5196.01	1013730	18.0781	0.387209	0.00171552
RMER19B2	6	3527	2106	1013730	7.32726	0.81886	0.141523
RMER19C	10	3527	3202	1013730	11.1405	0.897626	0.118074
RMER2	5	3527	2208	1013730	7.68214	0.65086	0.102824
RMER20A	4	3527	1199	1013730	4.1716	0.958865	0.195102
RMER20B	4	3527	1816	1013730	6.31828	0.633083	0.119811
RMER20C_Mm	2	3527	1512	1013730	5.2606	0.380185	0.0715508
RMER21A	1	3527	421.001	1013730	1.46476	0.682708	0.338909
RMER21B	6	3527	1374	1013730	4.78046	1.25511	0.139304
RMER3D-int	110	3527	2140	1013730	7.44555	14.7739	5.30841e-88
RMER4A	19	3527	2692	1013730	9.36609	2.0286	0.00197835
RMER4B	12	3527	4946.01	1013730	17.2083	0.697339	0.0471458
RMER5	10	3527	7189	1013730	25.0122	0.399805	0.000346092
RMER6A	12	3527	3974.99	1013730	13.8299	0.867683	0.101029
RMER6B	2	3527	1207	1013730	4.19943	0.476255	0.132333
RMER6BA	2	3527	906.999	1013730	3.15566	0.633781	0.212529
RMER6C	7	3527	5147	1013730	17.9076	0.390896	0.00190535
RMER6D	1	3527	2176	1013730	7.5708	0.132086	0.00385187
RMER6-int	3	3527	610	1013730	2.12233	1.41354	0.190931
RodERV21-int	5	3527	1630	1013730	5.67115	0.881656	0.168699
SRV_MM-int	1	3527	96.9999	1013730	0.337485	2.96309	0.239879

## Sheet: mm10_subfamily_ppERV
Supplementary data table 3. List of ppERVs by subfamily
The P-value was calculated based on two-side hypergeometric distribution without multiple comparison adjustment
ppERVs in TT2 cells
Subfamily	number of observed elements in ppERVs	number of all ppERVs	number of elements in each subfamily	number of total elements	expectation	obs/exp	hpyo_p
BGLII	87	13011	2269	973534	30.3245	2.86896	1.15784e-17
BGLII_A	10	13011	292	973534	3.9025	2.56246	0.00434215
BGLII_B	10	13011	960	973534	12.8301	0.779416	0.0893233
BGLII_B2	4	13011	359	973534	4.79793	0.833693	0.182973
BGLII_Mur	2	13011	611	973534	8.16584	0.244923	0.00918435
BGLII_Mus	3	13011	615	973534	8.2193	0.364995	0.0244168
ERV3-16A3_I-int	3	13011	908	973534	12.1352	0.247216	0.00152388
ERV3-16A3_LTR	1	13011	279	973534	3.72875	0.268186	0.0885121
ERVB2_1A-I_MM-int	13	13011	289	973534	3.8624	3.36578	0.000126462
ERVB2_1-I_MM-int	1	13011	83	973534	1.10927	0.901493	0.368043
ERVB3_1-I_MM-int	2	13011	134	973534	1.79087	1.11677	0.269498
ERVB4_1B-I_MM-int	81	13011	1368	973534	18.2829	4.43036	6.71908e-28
ERVB4_1B-LTR_MM	30	13011	648	973534	8.66033	3.46407	6.1362e-09
ERVB4_1C-LTR_Mm	64	13011	961	973534	12.8435	4.98307	4.32181e-25
ERVB4_1-I_MM-int	7	13011	296	973534	3.95595	1.76948	0.057348
ERVB4_2-I_MM-int	11	13011	313	973534	4.18315	2.62959	0.0024712
ERVB4_2-LTR_MM	7	13011	144	973534	1.92452	3.63727	0.00264639
ERVB5_1-I_MM-int	2	13011	292	973534	3.9025	0.512493	0.153308
ERVB5_2-LTR_MM	2	13011	520	973534	6.94965	0.287784	0.0226372
ERVB7_1-LTR_MM	41	13011	770	973534	10.2908	3.98413	1.73822e-13
ERVB7_2B-LTR_MM	8	13011	710	973534	9.48894	0.843086	0.123907
ERVB7_2-LTR_MM	5	13011	425	973534	5.68	0.880281	0.169111
ERVB7_3-LTR_MM	4	13011	319	973534	4.26334	0.938231	0.194984
ERVL-B4-int	1	13011	1384	973534	18.4968	0.0540635	1.51556e-07
ERVL-E-int	9	13011	1044	973534	13.9528	0.645034	0.0477556
ERVL-int	1	13011	721	973534	9.63596	0.103778	0.00059626
ETnERV2-int	48	13011	1805	973534	24.1233	1.98978	5.17124e-06
ETnERV3-int	26	13011	560	973534	7.48424	3.47397	5.50212e-08
ETnERV-int	100	13011	906	973534	12.1084	8.25871	1.08349e-57
HERVL40-int	1	13011	204	973534	2.7264	0.366784	0.177564
IAP1-MM_I-int	42	13011	479	973534	6.4017	6.56076	2.17861e-21
IAP1-MM_LTR	13	13011	420	973534	5.61318	2.31598	0.00305502
IAPA_MM-int	25	13011	126	973534	1.68395	14.846	5.75699e-22
IAP-d-int	51	13011	1323	973534	17.6815	2.88437	3.61539e-11
IAPEY2_LTR	24	13011	1062	973534	14.1933	1.69094	0.00475302
IAPEY3C_LTR	4	13011	475	973534	6.34824	0.630096	0.11821
IAPEY3-int	95	13011	2345	973534	31.3402	3.03125	1.15498e-20
IAPEY3_LTR	14	13011	553	973534	7.39068	1.89428	0.00997808
IAPEY4_I-int	54	13011	521	973534	6.96301	7.75526	1.40079e-30
IAPEY4_LTR	9	13011	95	973534	1.26965	7.08858	5.0151e-06
IAPEY5_I-int	16	13011	184	973534	2.45911	6.50643	4.52642e-09
IAPEY5_LTR	1	13011	237	973534	3.16744	0.315713	0.132316
IAPEy-int	48	13011	755	973534	10.0904	4.75702	1.8875e-18
IAPEY_LTR	22	13011	1410	973534	18.8442	1.16747	0.0662629
IAPEz-int	1556	13011	7319	973534	97.8163	15.9074	0
IAPLTR1a_Mm	147	13011	1786	973534	23.8694	6.15852	6.15005e-67
IAPLTR1_Mm	129	13011	1492	973534	19.9401	6.46936	2.13057e-61
IAPLTR2a	33	13011	627	973534	8.37967	3.9381	4.7307e-11
IAPLTR2a2_Mm	95	13011	1541	973534	20.595	4.61277	9.25814e-34
IAPLTR2b	40	13011	1017	973534	13.5919	2.94293	2.30132e-09
IAPLTR2_Mm	97	13011	1388	973534	18.5502	5.22905	8.09607e-39
IAPLTR3	4	13011	959	973534	12.8168	0.312091	0.00292772
IAPLTR3-int	41	13011	1773	973534	23.6956	1.73028	0.000323206
IAPLTR4	15	13011	663	973534	8.8608	1.69285	0.0173551
IAPLTR4_I	6	13011	183	973534	2.44574	2.45324	0.0252804
LTR102_Mam	1	13011	215	973534	2.87341	0.348018	0.16139
LTR104_Mam	1	13011	254	973534	3.39464	0.294582	0.112809
LTR106_Mam	3	13011	164	973534	2.19181	1.36873	0.197484
LTR10_RN	25	13011	546	973534	7.29713	3.426	1.24912e-07
LTR16A	2	13011	1472	973534	19.6729	0.101663	4.9139e-07
LTR16A1	1	13011	654	973534	8.74052	0.11441	0.001333
LTR16A2	2	13011	416	973534	5.55972	0.35973	0.0587086
LTR16B	1	13011	260	973534	3.47482	0.287784	0.106517
LTR16B2	1	13011	384	973534	5.13205	0.194854	0.0296493
LTR16C	2	13011	1352	973534	18.0691	0.110686	2.08765e-06
LTR16D	1	13011	185	973534	2.47247	0.404454	0.207938
LTR16E2	2	13011	423	973534	5.65327	0.353777	0.0552456
LTR33	2	13011	1466	973534	19.5927	0.102079	5.28428e-07
LTR33A	1	13011	504	973534	6.73581	0.14846	0.00773827
LTR33A_	2	13011	474	973534	6.33487	0.315713	0.0349286
LTR33B	1	13011	268	973534	3.58174	0.279194	0.0985878
LTR37A	1	13011	549	973534	7.33723	0.136291	0.00459951
LTR37-int	2	13011	239	973534	3.19417	0.626142	0.20941
LTR40a	1	13011	709	973534	9.47558	0.105534	0.000689149
LTR40A1	1	13011	114	973534	1.52358	0.65635	0.333102
LTR40c	2	13011	248	973534	3.31445	0.603419	0.199791
LTR41	2	13011	506	973534	6.76254	0.295747	0.025878
LTR45	1	13011	31	973534	0.414306	2.41367	0.276714
LTR67B	1	13011	632	973534	8.4465	0.118392	0.00173221
LTR72_RN	2	13011	1000	973534	13.3647	0.149648	0.000130808
LTR77	1	13011	38	973534	0.507859	1.96905	0.308711
LTR78B	2	13011	405	973534	5.41271	0.369501	0.0645194
LTR82A	1	13011	341	973534	4.55737	0.219425	0.0469652
LTR82B	1	13011	290	973534	3.87577	0.258014	0.0793424
LTR85a	1	13011	234	973534	3.12734	0.31976	0.136024
LTR86A1	2	13011	92	973534	1.22955	1.62661	0.222761
LTR86A2	3	13011	79	973534	1.05581	2.84141	0.0678939
LTR88a	1	13011	64	973534	0.855341	1.16912	0.366458
LTR88b	1	13011	178	973534	2.37892	0.420359	0.219832
LTR90B	1	13011	91	973534	1.21619	0.822241	0.362339
LTRIS2	31	13011	1423	973534	19.018	1.63004	0.00288581
LTRIS3	3	13011	165	973534	2.20518	1.36043	0.198453
LTRIS4A	6	13011	228	973534	3.04715	1.96905	0.0524755
LTRIS5	1	13011	85	973534	1.136	0.880281	0.366905
LTRIS6	3	13011	149	973534	1.99134	1.50652	0.180882
LTRIS_Mm	20	13011	555	973534	7.41741	2.69636	5.49455e-05
LTRIS_Mus	22	13011	919	973534	12.2822	1.79121	0.00363526
MamGypLTR2c	1	13011	110	973534	1.47012	0.680217	0.339187
MamRep1527	8	13011	372	973534	4.97167	1.60912	0.0640597
MamRep605	2	13011	629	973534	8.4064	0.237914	0.00763934
MER21B	5	13011	1618	973534	21.6241	0.231223	1.45512e-05
MER21C	2	13011	2261	973534	30.2176	0.0661866	2.79067e-11
MER31A	6	13011	707	973534	9.44885	0.634998	0.0775195
MER31B	1	13011	558	973534	7.45751	0.134093	0.0041415
MER34	1	13011	737	973534	9.84979	0.101525	0.000491373
MER34A	2	13011	694	973534	9.27511	0.215631	0.00387721
MER34A1	5	13011	541	973534	7.23031	0.691533	0.119265
MER52-int	1	13011	206	973534	2.75313	0.363223	0.174544
MER54B	2	13011	114	973534	1.52358	1.3127	0.254945
MER57C2	1	13011	415	973534	5.54635	0.180299	0.0211119
MER67B	2	13011	220	973534	2.94024	0.680217	0.229046
MER67C	2	13011	620	973534	8.28612	0.241367	0.00837807
MER67D	6	13011	468	973534	6.25468	0.959281	0.16084
MER68	2	13011	637	973534	8.51332	0.234926	0.00703513
MER68B	2	13011	237	973534	3.16744	0.631425	0.21153
MER72B	6	13011	74	973534	0.988989	6.0668	0.000422516
MER73	1	13011	135	973534	1.80424	0.554251	0.297365
MER74A	3	13011	731	973534	9.7696	0.307075	0.00861011
MER74B	1	13011	324	973534	4.33017	0.230938	0.0560958
MER77B	1	13011	505	973534	6.74918	0.148166	0.00764995
MER89	12	13011	614	973534	8.20593	1.46236	0.0530245
MER90	1	13011	245	973534	3.27435	0.305404	0.122822
MER90a	20	13011	581	973534	7.7649	2.57569	9.83159e-05
MER92C	1	13011	72	973534	0.962259	1.03922	0.370195
MER92-int	1	13011	324	973534	4.33017	0.230938	0.0560958
MERV1_I-int	24	13011	1365	973534	18.2428	1.31559	0.0354066
MERV1_LTR	3	13011	615	973534	8.2193	0.364995	0.0244168
MERVK26-int	4	13011	1001	973534	13.3781	0.298997	0.00197475
MERVL_2A-int	29	13011	3899	973534	52.109	0.556526	0.000150052
MERVL-int	230	13011	2600	973534	34.7482	6.61904	3.1309e-110
MLT1A	20	13011	4950	973534	66.1553	0.302319	1.46186e-11
MLT1A0	23	13011	10413	973534	139.167	0.165269	8.6329e-35
MLT1A1	17	13011	9015	973534	120.483	0.141099	1.14169e-32
MLT1B	25	13011	9316	973534	124.506	0.200794	5.20276e-28
MLT1C	23	13011	7791	973534	104.124	0.22089	2.9808e-22
MLT1D	19	13011	8368	973534	111.836	0.169892	7.88009e-28
MLT1D-int	3	13011	176	973534	2.35219	1.27541	0.207955
MLT1E	2	13011	534	973534	7.13676	0.280239	0.0197734
MLT1E1	3	13011	576	973534	7.69807	0.389708	0.0338973
MLT1E1A	2	13011	1154	973534	15.4229	0.129678	2.1896e-05
MLT1E2	6	13011	1821	973534	24.3371	0.246537	7.00524e-06
MLT1E3	6	13011	1020	973534	13.632	0.440141	0.0104131
MLT1F	8	13011	1561	973534	20.8623	0.383467	0.000731443
MLT1F1	7	13011	1608	973534	21.4905	0.325726	0.000181536
MLT1F1-int	1	13011	89	973534	1.18946	0.840718	0.364041
MLT1F2	10	13011	2297	973534	30.6987	0.325746	8.55226e-06
MLT1F-int	2	13011	417	973534	5.57308	0.358868	0.0582029
MLT1G	1	13011	896	973534	11.9748	0.0835088	7.02175e-05
MLT1G1	8	13011	1080	973534	14.4339	0.554251	0.0247524
MLT1G3	3	13011	1075	973534	14.3671	0.208811	0.000267011
MLT1H	6	13011	2322	973534	31.0329	0.193343	3.52426e-08
MLT1H1	3	13011	1001	973534	13.3781	0.224248	0.000583832
MLT1H-int	4	13011	379	973534	5.06523	0.789698	0.173811
MLT1I	5	13011	1777	973534	23.7491	0.210534	2.73096e-06
MLT1-int	3	13011	285	973534	3.80894	0.78762	0.205064
MLT1J	3	13011	2943	973534	39.3323	0.0762731	6.36611e-14
MLT1J1	2	13011	1135	973534	15.1689	0.131848	2.73576e-05
MLT1J2	4	13011	1110	973534	14.8348	0.269636	0.000688494
MLT1J-int	1	13011	506	973534	6.76254	0.147873	0.00756261
MLT1K	11	13011	2759	973534	36.8732	0.298319	3.59171e-07
MLT1L	1	13011	1535	973534	20.5148	0.0487452	2.19752e-08
MLT1N2	18	13011	692	973534	9.24838	1.94629	0.0035203
MLT1O	1	13011	538	973534	7.19021	0.139078	0.00522673
MLT2B2	2	13011	1351	973534	18.0557	0.110768	2.11283e-06
MLT2B3	7	13011	1483	973534	19.8199	0.353181	0.000554192
MLT2B4	8	13011	1871	973534	25.0054	0.319931	4.80072e-05
MLT2B5	3	13011	442	973534	5.9072	0.507855	0.0928359
MLT2C1	3	13011	872	973534	11.654	0.257422	0.00219124
MLT2C2	2	13011	651	973534	8.70043	0.229874	0.00608585
MLT2D	4	13011	1567	973534	20.9425	0.190999	5.81145e-06
MLT2E	1	13011	126	973534	1.68395	0.593841	0.313271
MLT2F	4	13011	574	973534	7.67134	0.521421	0.0666581
MLT-int	10	13011	846	973534	11.3065	0.884443	0.116263
MLTR11A	17	13011	2124	973534	28.3866	0.598873	0.00645849
MLTR11B	5	13011	2985	973534	39.8937	0.125333	3.09126e-12
MLTR12	3	13011	477	973534	6.37497	0.470591	0.0728877
MLTR13	2	13011	205	973534	2.73977	0.729989	0.243274
MLTR14	51	13011	6798	973534	90.8533	0.561344	1.41838e-06
MLTR18A_MM	7	13011	299	973534	3.99605	1.75173	0.0591511
MLTR18B_MM	2	13011	468	973534	6.25468	0.31976	0.0369128
MLTR18C_MM	1	13011	468	973534	6.25468	0.15988	0.0116657
MLTR18D_MM	2	13011	620	973534	8.28612	0.241367	0.00837807
MLTR18_MM	7	13011	427	973534	5.70673	1.22662	0.130826
MLTR25A	15	13011	2168	973534	28.9747	0.517693	0.00161772
MLTR25C	15	13011	504	973534	6.73581	2.2269	0.00228921
MLTR31C_MM	1	13011	227	973534	3.03379	0.329621	0.144989
MLTR31FA_MM	8	13011	525	973534	7.01647	1.14017	0.131601
MLTR31F_MM	12	13011	403	973534	5.38598	2.22801	0.0054668
MLTR32C_MM	19	13011	127	973534	1.69732	11.1941	1.06943e-14
MLTR73	2	13011	956	973534	12.7767	0.156535	0.000216202
MMERGLN-int	22	13011	856	973534	11.4402	1.92304	0.00174459
MMERGLN_LTR	15	13011	435	973534	5.81365	2.58014	0.000614935
MMERVK10C-int	388	13011	3230	973534	43.168	8.98814	4.2462e-233
MMERVK10D3_I-int	12	13011	458	973534	6.12104	1.96045	0.0123574
MMERVK9C_I-int	37	13011	1807	973534	24.15	1.53209	0.00333535
MMERVK9E_I-int	25	13011	1568	973534	20.9559	1.19298	0.0552471
MMETn-int	108	13011	980	973534	13.0974	8.2459	4.24395e-62
MMVL30-int	65	13011	956	973534	12.7767	5.0874	6.05765e-26
MRLTR33	16	13011	624	973534	8.33958	1.91856	0.00602533
MT2A	66	13011	10140	973534	135.518	0.48702	8.64156e-12
MT2B	126	13011	13977	973534	186.799	0.674523	3.75808e-07
MT2B1	119	13011	7248	973534	96.8674	1.22848	0.00332885
MT2B2	26	13011	3655	973534	48.848	0.532263	0.000112652
MT2C_Mm	13	13011	1982	973534	26.4889	0.490772	0.00151351
MT2_Mm	164	13011	2667	973534	35.6437	4.6011	7.62673e-57
MTA_Mm	280	13011	15623	973534	208.797	1.34102	2.94157e-07
MTA_Mm-int	180	13011	3027	973534	40.455	4.44939	4.25498e-60
MTB	44	13011	6419	973534	85.7881	0.512892	2.00304e-07
MTB-int	7	13011	592	973534	7.91191	0.884742	0.141846
MTB_Mm	33	13011	4963	973534	66.3291	0.49752	2.01923e-06
MTB_Mm-int	6	13011	379	973534	5.06523	1.18455	0.149108
MTC	199	13011	27489	973534	367.383	0.54167	3.95873e-23
MTC-int	33	13011	3520	973534	47.0438	0.701474	0.00645611
MTD	282	13011	51544	973534	688.871	0.409366	2.71889e-73
MTD-int	49	13011	2521	973534	33.6924	1.45433	0.00258909
MTE2a	64	13011	15148	973534	202.449	0.31613	9.43174e-31
MTE2b	54	13011	14367	973534	192.011	0.281234	8.55237e-33
MTE2b-int	1	13011	729	973534	9.74287	0.102639	0.000541315
MTEa	78	13011	20061	973534	268.109	0.290926	7.9735e-44
MTEa-int	2	13011	1368	973534	18.2829	0.109392	1.72293e-06
MTEb	34	13011	10811	973534	144.486	0.235317	5.75274e-29
MTE-int	31	13011	4958	973534	66.2622	0.467838	4.92726e-07
MT-int	25	13011	438	973534	5.85374	4.27077	1.87468e-09
MuLV-int	16	13011	392	973534	5.23897	3.05404	7.14132e-05
MurERV4_19-int	4	13011	969	973534	12.9504	0.308871	0.0026675
MurERV4-int	219	13011	1525	973534	20.3812	10.7452	1.80826e-148
MuRRS4-int	11	13011	2735	973534	36.5525	0.300937	4.50824e-07
MuRRS-int	26	13011	996	973534	13.3113	1.95323	0.000646822
MURVY-int	6	13011	544	973534	7.2704	0.825264	0.143335
MURVY-LTR	6	13011	1910	973534	25.5266	0.235049	2.8126e-06
MYSERV16_I-int	32	13011	2516	973534	33.6256	0.951656	0.0680605
MYSERV6-int	35	13011	3183	973534	42.5399	0.822758	0.0328774
MYSERV-int	25	13011	1435	973534	19.1784	1.30355	0.0354028
ORR1A0	17	13011	2133	973534	28.5069	0.596346	0.00614936
ORR1A0-int	15	13011	456	973534	6.09431	2.46131	0.000951204
ORR1A1	24	13011	4414	973534	58.9918	0.406836	1.01482e-07
ORR1A1-int	13	13011	859	973534	11.4803	1.13238	0.100502
ORR1A2	135	13011	14843	973534	198.372	0.680538	2.84464e-07
ORR1A2-int	22	13011	2132	973534	28.4936	0.772104	0.0377245
ORR1A3	32	13011	4381	973534	58.5508	0.546534	4.64954e-05
ORR1A3-int	94	13011	2435	973534	32.5431	2.88848	4.00939e-19
ORR1A4	43	13011	7791	973534	104.124	0.412967	3.8548e-12
ORR1A4-int	20	13011	1326	973534	17.7216	1.12857	0.0776648
ORR1B1	92	13011	17313	973534	231.383	0.397609	2.28217e-26
ORR1B1-int	60	13011	2965	973534	39.6264	1.51414	0.000521046
ORR1B2	30	13011	8528	973534	113.974	0.263217	3.03371e-21
ORR1B2-int	9	13011	857	973534	11.4536	0.785782	0.0993757
ORR1C1	34	13011	7423	973534	99.2062	0.34272	1.35197e-14
ORR1C1-int	8	13011	783	973534	10.4646	0.764484	0.101883
ORR1C2	81	13011	12473	973534	166.698	0.485909	3.67327e-14
ORR1C2-int	6	13011	914	973534	12.2153	0.491185	0.0224203
ORR1D1	121	13011	21507	973534	287.435	0.420965	9.70912e-30
ORR1D1-int	4	13011	1715	973534	22.9205	0.174516	1.13551e-06
ORR1D2	102	13011	15061	973534	201.286	0.506742	1.90203e-15
ORR1D2-int	9	13011	1361	973534	18.1894	0.494794	0.00733822
ORR1D-int	23	13011	878	973534	11.7342	1.96008	0.0011505
ORR1E	62	13011	22742	973534	303.94	0.203987	7.32961e-66
ORR1E-int	2	13011	1446	973534	19.3254	0.103491	6.73093e-07
ORR1F	81	13011	23086	973534	308.538	0.262529	3.11135e-55
ORR1F-int	1	13011	395	973534	5.27906	0.189428	0.0263016
ORR1G	17	13011	4680	973534	62.5468	0.271796	4.88988e-12
RLTR10	224	13011	2930	973534	39.1586	5.72033	7.15461e-95
RLTR10A	16	13011	800	973534	10.6918	1.49648	0.0314197
RLTR10B	12	13011	477	973534	6.37497	1.88236	0.0156791
RLTR10B2	25	13011	854	973534	11.4135	2.1904	0.000175345
RLTR10C	45	13011	1779	973534	23.7758	1.89268	2.91941e-05
RLTR10D	6	13011	491	973534	6.56207	0.914345	0.157639
RLTR10D2	5	13011	225	973534	3.00706	1.66275	0.101525
RLTR10E	3	13011	227	973534	3.03379	0.988862	0.225519
RLTR10F	5	13011	482	973534	6.44179	0.776182	0.147768
RLTR10-int	318	13011	2617	973534	34.9754	9.09209	1.19734e-192
RLTR11A	23	13011	2655	973534	35.4833	0.648192	0.00652517
RLTR11A2	40	13011	2676	973534	35.764	1.11844	0.0496873
RLTR11B	3	13011	1049	973534	14.0196	0.213986	0.000352094
RLTR11C_MM	6	13011	858	973534	11.4669	0.523244	0.0325684
RLTR11D	18	13011	529	973534	7.06993	2.54599	0.000233581
RLTR12A	11	13011	829	973534	11.0793	0.992838	0.120194
RLTR12B	12	13011	909	973534	12.1485	0.987774	0.115077
RLTR12B2	1	13011	95	973534	1.26965	0.78762	0.358446
RLTR12BD_Mm	6	13011	883	973534	11.801	0.50843	0.0276507
RLTR12C	2	13011	319	973534	4.26334	0.469115	0.127265
RLTR12D	2	13011	647	973534	8.64697	0.231295	0.00634379
RLTR12E	2	13011	615	973534	8.2193	0.24333	0.00881731
RLTR12H	2	13011	188	973534	2.51257	0.795999	0.257071
RLTR13A	11	13011	211	973534	2.81995	3.90077	0.000116615
RLTR13A1	8	13011	205	973534	2.73977	2.91996	0.00483788
RLTR13A2	2	13011	151	973534	2.01807	0.991045	0.272478
RLTR13A3	6	13011	243	973534	3.24762	1.8475	0.0631169
RLTR13B1	17	13011	1029	973534	13.7523	1.23616	0.0676435
RLTR13B2	4	13011	314	973534	4.19652	0.953171	0.195723
RLTR13B3	4	13011	265	973534	3.54165	1.12942	0.191285
RLTR13B4	4	13011	412	973534	5.50626	0.726446	0.155888
RLTR13C1	8	13011	309	973534	4.1297	1.93719	0.0333563
RLTR13C2	13	13011	844	973534	11.2798	1.1525	0.0976447
RLTR13C3	1	13011	538	973534	7.19021	0.139078	0.00522673
RLTR13D1	5	13011	255	973534	3.408	1.46714	0.127464
RLTR13D3	3	13011	339	973534	4.53064	0.662159	0.167154
RLTR13D3A1	6	13011	613	973534	8.19257	0.732371	0.116314
RLTR13D4	1	13011	205	973534	2.73977	0.364995	0.17605
RLTR13D5	5	13011	745	973534	9.95671	0.502174	0.0381191
RLTR13D6	6	13011	805	973534	10.7586	0.557694	0.0452863
RLTR13E	15	13011	603	973534	8.05892	1.86129	0.0092248
RLTR13F	2	13011	98	973534	1.30974	1.52702	0.233319
RLTR13G	64	13011	877	973534	11.7209	5.46035	3.09532e-27
RLTR14	20	13011	2341	973534	31.2868	0.639247	0.00834639
RLTR14-int	71	13011	1816	973534	24.2703	2.92538	3.76733e-15
RLTR14_RN	3	13011	1148	973534	15.3427	0.195533	0.000121689
RLTR15	14	13011	2437	973534	32.5698	0.429846	0.000114472
RLTR16	8	13011	1350	973534	18.0424	0.443401	0.00391244
RLTR16B_MM	3	13011	635	973534	8.48659	0.353499	0.0205369
RLTR16C_MM	7	13011	360	973534	4.8113	1.45491	0.0966601
RLTR17	8	13011	1758	973534	23.4952	0.340496	0.00013353
RLTR17B_Mm	182	13011	27369	973534	365.779	0.497569	9.50289e-28
RLTR17D_Mm	22	13011	1225	973534	16.3718	1.34378	0.0352559
RLTR18	6	13011	610	973534	8.15247	0.735973	0.117579
RLTR18B	15	13011	989	973534	13.2177	1.13484	0.0918907
RLTR18-int	11	13011	506	973534	6.76254	1.62661	0.0388989
RLTR19	25	13011	944	973534	12.6163	1.98157	0.000662507
RLTR19A	3	13011	153	973534	2.0448	1.46714	0.185682
RLTR19A2	2	13011	94	973534	1.25628	1.592	0.226431
RLTR19B	3	13011	224	973534	2.9937	1.00211	0.225581
RLTR19C	3	13011	248	973534	3.31445	0.905128	0.221941
RLTR19-int	26	13011	2407	973534	32.1689	0.808235	0.0412688
RLTR1A2_MM	8	13011	406	973534	5.42607	1.47436	0.0821471
RLTR1B	17	13011	893	973534	11.9347	1.42442	0.0370882
RLTR1B-int	61	13011	798	973534	10.665	5.71962	4.26193e-27
RLTR1C	5	13011	697	973534	9.3152	0.536757	0.0520839
RLTR1D	6	13011	305	973534	4.07624	1.47195	0.108545
RLTR1D2_MM	4	13011	192	973534	2.56602	1.55883	0.139527
RLTR1E_MM	2	13011	86	973534	1.14937	1.74009	0.210856
RLTR1F_Mm	2	13011	83	973534	1.10927	1.80299	0.204404
RLTR20A	1	13011	361	973534	4.82466	0.207268	0.0379865
RLTR20A1	2	13011	98	973534	1.30974	1.52702	0.233319
RLTR20A2	3	13011	368	973534	4.91821	0.609978	0.144839
RLTR20A3_MM	2	13011	880	973534	11.7609	0.170054	0.000509704
RLTR20A4	84	13011	11527	973534	154.055	0.54526	1.46144e-10
RLTR20B1	1	13011	668	973534	8.92763	0.112012	0.00112765
RLTR20B2	9	13011	880	973534	11.7609	0.765245	0.0926515
RLTR20B3	27	13011	974	973534	13.0172	2.07417	0.000229377
RLTR20B3A_MM	5	13011	843	973534	11.2665	0.443795	0.0189357
RLTR20B4_MM	4	13011	416	973534	5.55972	0.719461	0.153562
RLTR20B5_MM	10	13011	868	973534	11.6006	0.862027	0.111933
RLTR20C	2	13011	263	973534	3.51492	0.569003	0.183665
RLTR20C1_MM	40	13011	5561	973534	74.3212	0.538205	3.90197e-06
RLTR20C2_MM	22	13011	3620	973534	48.3803	0.454731	8.87848e-06
RLTR20D	12	13011	777	973534	10.3844	1.15558	0.102128
RLTR21	51	13011	3816	973534	50.9997	1.00001	0.0562587
RLTR22_Mur	53	13011	2503	973534	33.4519	1.58437	0.000398795
RLTR22_Mus	16	13011	1191	973534	15.9174	1.00519	0.0999304
RLTR23	11	13011	1524	973534	20.3678	0.540068	0.00869417
RLTR24	10	13011	1240	973534	16.5722	0.603419	0.0269376
RLTR24B_MM	5	13011	1018	973534	13.6053	0.367505	0.00461951
RLTR25A	12	13011	1781	973534	23.8025	0.504148	0.00304764
RLTR25B	44	13011	3674	973534	49.1019	0.896095	0.0457501
RLTR26	4	13011	408	973534	5.4528	0.733568	0.15819
RLTR26B_MM	1	13011	507	973534	6.77591	0.147582	0.00747624
RLTR26C_MM	6	13011	454	973534	6.06758	0.988862	0.16167
RLTR26D_MM	1	13011	247	973534	3.30108	0.302931	0.120537
RLTR26_Mus	1	13011	1091	973534	14.5809	0.0685829	6.18621e-06
RLTR27	144	13011	1621	973534	21.6642	6.64691	7.52163e-70
RLTR28	10	13011	1949	973534	26.0478	0.383909	0.000179246
RLTR28B	3	13011	428	973534	5.7201	0.524467	0.101744
RLTR30	2	13011	390	973534	5.21224	0.383712	0.0732051
RLTR30B_MM	3	13011	283	973534	3.78221	0.793186	0.206239
RLTR30C_MM	3	13011	124	973534	1.65722	1.81026	0.145341
RLTR30D2_MM	21	13011	741	973534	9.90325	2.12052	0.00074098
RLTR30D_MM	1	13011	268	973534	3.58174	0.279194	0.0985878
RLTR30D_RN	1	13011	64	973534	0.855341	1.16912	0.366458
RLTR30E_MM	21	13011	320	973534	4.27671	4.91032	3.17769e-09
RLTR31B2	21	13011	1192	973534	15.9307	1.31821	0.041591
RLTR31B_Mm	4	13011	349	973534	4.66428	0.857581	0.18687
RLTR31C_MM	1	13011	726	973534	9.70278	0.103063	0.000561307
RLTR31D_MM	86	13011	8270	973534	110.526	0.778096	0.00213925
RLTR31M	9	13011	264	973534	3.52828	2.55082	0.00657699
RLTR31_Mur	1	13011	354	973534	4.73111	0.211367	0.0409299
RLTR33	28	13011	1336	973534	17.8553	1.56817	0.00626892
RLTR34B_MM	7	13011	527	973534	7.0432	0.993866	0.150022
RLTR34C_MM	3	13011	402	973534	5.37261	0.558387	0.119568
RLTR34D_MM	1	13011	410	973534	5.47953	0.182497	0.0223095
RLTR35B_MM	8	13011	492	973534	6.57544	1.21665	0.121604
RLTR40	49	13011	2651	973534	35.4298	1.38301	0.00542539
RLTR41	10	13011	1121	973534	14.9818	0.667475	0.0485496
RLTR41A2	2	13011	440	973534	5.88047	0.340109	0.047555
RLTR41C	1	13011	157	973534	2.09826	0.476585	0.257213
RLTR42-int	19	13011	2473	973534	33.0509	0.57487	0.00255077
RLTR43C	4	13011	264	973534	3.52828	1.1337	0.19095
RLTR44A	1	13011	259	973534	3.46146	0.288895	0.107545
RLTR44B	1	13011	275	973534	3.6753	0.272087	0.0920681
RLTR44C	2	13011	198	973534	2.64621	0.755797	0.249316
RLTR44-int	7	13011	653	973534	8.72716	0.802094	0.12443
RLTR45	31	13011	1557	973534	20.8089	1.48975	0.00797828
RLTR45-int	215	13011	1317	973534	17.6013	12.215	9.80499e-158
RLTR46	2	13011	46	973534	0.614777	3.25321	0.102271
RLTR46A	5	13011	71	973534	0.948894	5.26929	0.00228323
RLTR46A2	2	13011	58	973534	0.775153	2.58014	0.138986
RLTR46B	1	13011	73	973534	0.975624	1.02499	0.37032
RLTR48A	15	13011	635	973534	8.48659	1.76749	0.0131457
RLTR48C	3	13011	149	973534	1.99134	1.50652	0.180882
RLTR49	13	13011	933	973534	12.4693	1.04256	0.109524
RLTR4_Mm	128	13011	239	973534	3.19417	40.0731	4.06163e-171
RLTR4_MM-int	61	13011	432	973534	5.77355	10.5654	3.90661e-42
RLTR50A	2	13011	85	973534	1.136	1.76056	0.208742
RLTR50B	11	13011	334	973534	4.46381	2.46426	0.00384936
RLTR51A_Mm	34	13011	3523	973534	47.0839	0.722116	0.00887797
RLTR51B_Mm	4	13011	662	973534	8.84744	0.452108	0.0361292
RLTR53_Mm	4	13011	481	973534	6.42843	0.622236	0.114674
RLTR5_Mm	3	13011	601	973534	8.03219	0.373497	0.0275091
RLTR6B_Mm	49	13011	646	973534	8.6336	5.6755	5.79238e-22
RLTR6C_Mm	19	13011	102	973534	1.3632	13.9378	1.60327e-16
RLTR6-int	56	13011	1220	973534	16.3049	3.43454	4.50661e-15
RLTR6_Mm	18	13011	237	973534	3.16744	5.68283	4.3226e-09
RLTR8	3	13011	241	973534	3.2209	0.931418	0.223709
RLTR9A	6	13011	648	973534	8.66033	0.692814	0.101471
RLTR9A2	3	13011	227	973534	3.03379	0.988862	0.225519
RLTR9A3	11	13011	774	973534	10.3443	1.06339	0.117827
RLTR9A3A	9	13011	222	973534	2.96697	3.0334	0.00236922
RLTR9A3B	6	13011	346	973534	4.62419	1.29752	0.134054
RLTR9B	2	13011	206	973534	2.75313	0.726446	0.242376
RLTR9B2	1	13011	178	973534	2.37892	0.420359	0.219832
RLTR9C	6	13011	477	973534	6.37497	0.941181	0.159846
RLTR9D	30	13011	803	973534	10.7319	2.79541	5.44111e-07
RLTR9E	34	13011	1318	973534	17.6147	1.93021	0.000157141
RLTR9F	1	13011	411	973534	5.4929	0.182053	0.0220649
RLTRETN_Mm	50	13011	1355	973534	18.1092	2.76103	2.3571e-10
RMER10A	46	13011	4464	973534	59.6601	0.771035	0.0105076
RMER10B	25	13011	3002	973534	40.1209	0.623117	0.00282466
RMER12	50	13011	3319	973534	44.3575	1.12721	0.040044
RMER12B	13	13011	1011	973534	13.5117	0.962128	0.109612
RMER12C	26	13011	4954	973534	66.2088	0.392697	7.7015e-09
RMER13A	2	13011	1010	973534	13.4984	0.148166	0.000116627
RMER13A1	5	13011	1082	973534	14.4606	0.345767	0.00264856
RMER13A2	28	13011	1473	973534	19.6862	1.42231	0.0157001
RMER13B	44	13011	2134	973534	28.5203	1.54276	0.00155736
RMER15	104	13011	18077	973534	241.594	0.430474	2.25536e-24
RMER15-int	66	13011	3100	973534	41.4306	1.59303	9.26392e-05
RMER16	3	13011	471	973534	6.29478	0.476585	0.076067
RMER16A2	10	13011	273	973534	3.64857	2.7408	0.00282948
RMER16A3	11	13011	699	973534	9.34193	1.17749	0.104523
RMER16B2	1	13011	329	973534	4.39699	0.227428	0.0532546
RMER16B3	1	13011	101	973534	1.34984	0.740831	0.351528
RMER16-int	116	13011	2599	973534	34.7349	3.33958	2.80172e-28
RMER16_Mm	1	13011	435	973534	5.81365	0.172009	0.0169067
RMER17A	24	13011	1819	973534	24.3104	0.987231	0.0816026
RMER17A2	14	13011	2598	973534	34.7215	0.403208	3.20971e-05
RMER17A-int	3	13011	409	973534	5.46617	0.548831	0.114617
RMER17B	27	13011	2898	973534	38.7309	0.697117	0.0102251
RMER17B2	6	13011	898	973534	12.0015	0.499937	0.0250053
RMER17C	46	13011	6479	973534	86.59	0.531239	4.96416e-07
RMER17C2	49	13011	3413	973534	45.6138	1.07424	0.0506772
RMER17C-int	27	13011	1940	973534	25.9275	1.04136	0.0754621
RMER17D	22	13011	1166	973534	15.5833	1.41177	0.0260621
RMER17D2	32	13011	1783	973534	23.8293	1.34289	0.0196577
RMER19A	15	13011	2095	973534	27.9991	0.535732	0.00258255
RMER19B	48	13011	5640	973534	75.377	0.636799	0.000173168
RMER19B2	19	13011	2296	973534	30.6854	0.619187	0.00671207
RMER19C	11	13011	2729	973534	36.4723	0.301599	4.77118e-07
RMER2	45	13011	2358	973534	31.514	1.42794	0.0045012
RMER20A	53	13011	1559	973534	20.8356	2.54373	1.15018e-09
RMER20B	2	13011	1949	973534	26.0478	0.0767819	1.39162e-09
RMER20C_Mm	14	13011	1595	973534	21.3167	0.656762	0.0249926
RMER21A	12	13011	622	973534	8.31285	1.44355	0.055695
RMER21B	19	13011	1252	973534	16.7326	1.13551	0.0791373
RMER3D-int	155	13011	2711	973534	36.2317	4.27802	7.18065e-50
RMER4A	19	13011	3287	973534	43.9298	0.432508	9.96306e-06
RMER4B	46	13011	5158	973534	68.9352	0.667294	0.00072596
RMER5	41	13011	7418	973534	99.1394	0.413559	1.28918e-11
RMER6A	26	13011	3983	973534	53.2316	0.488431	1.27345e-05
RMER6B	18	13011	1360	973534	18.176	0.990317	0.0942063
RMER6BA	16	13011	957	973534	12.79	1.25097	0.0685592
RMER6C	16	13011	4887	973534	65.3133	0.244973	1.60229e-13
RMER6D	24	13011	2411	973534	32.2223	0.744825	0.0253715
RMER6-int	3	13011	607	973534	8.11238	0.369805	0.0261437
RodERV21-int	22	13011	1856	973534	24.8049	0.886921	0.0721636
SRV_MM-int	6	13011	129	973534	1.72405	3.48018	0.00619138
