# Supplementary material for: Mouse strain-specific polymorphic provirus functions as cis-regulatory element leading to epigenomic and transcriptomic variations
Source: Nat Commun. 2021 Nov 9;12:6462. doi: 10.1038/s41467-021-26630-z (PMC8578388; doi:10.1038/s41467-021-26630-z)
Supplement: Supplementary file 6 — Supplementary data 4 [file 41467_2021_26630_MOESM6_ESM.xlsx]

## Sheet: Sheet1
Supplementary data table 4. List of all primers used in this study
Primer name	Primer type	Assay	Primer sequence	genomic cooridnate (mm10)
GLN_polymorphism_PCR_primer_1_F	PCR primer	check polymorphism of GLN element by PCR	ACTGCTAACCACCTTCACCA	chr8:121832806-121832825
GLN_polymorphism_PCR_primer_1_R	PCR primer	check polymorphism of GLN element by PCR	CCACTAGGGTCCTTACGGTC	chr8:121833495-121833514 (M)
GLN_polymorphism_PCR_primer_2_F	PCR primer	check polymorphism of GLN element by PCR	AGTAAGAGTGGGGACGGGA	chr8:121840240-121840258
GLN_polymorphism_PCR_primer_2_R	PCR primer	check polymorphism of GLN element by PCR	CACGCTGTAGAACTTCCAGT	chr8:121841291-121841310
Gapdh_primer_F	PCR primer	check polymorphism of GLN element by PCR (control)	ATCCTGTAGGCCAGGTGATG	chr6:125164703-125164722
Gapdh_primer_R	PCR primer	check polymorphism of GLN element by PCR (control)	AGGCTCAAGGGCTTTTAAGG	chr6:125164627-125164646
GLN_polymorphism_PCR_primer_long_F	PCR primer	check polymorphism of GLN element by Sanger sequencing	CACGGGAGGTTGAAATGTTC	chr8:121832535-121832554
GLN_polymorphism_PCR_primer_long_R	PCR primer	check polymorphism of GLN element by Sanger sequencing	CCTGTGGCCTAAAATGATGC	chr8:121841313-121841332
GLN_PB_primer_F	PCR primer	amplify GLN element used for PiggyBac insertion	AAAAgcggccgcACTGCTAACCACCTTCACCA	chr8:121832806-121832825
GLN_PB_primer_R	PCR primer	amplify GLN element used for PiggyBac insertion	AAAAgcggccgcCACGCTGTAGAACTTCCAGT	chr8:121841291-121841310
GLN_PB_inverse_PCR_F	PCR primer	inverse PCR for GLN-PB clones	CCTTCCATCTGTTGCTGCG	/
GLN_PB_inverse_PCR_R	PCR primer	inverse PCR for GLN-PB clones	CCCTAAAGAAACAGTGGCA	/
GLN_KO_check_O_R	PCR primer	validate GLN KO	AGGCTTTCTTCTATCCAGAC	chr8:121841349-121841368
GLN_KO_check_I_F	PCR primer	validate GLN KO	ATGAGTGCTTTGCCTGTGTG	chr8:121841584-121841603(M)
GLN_LTR_luciferase_F	PCR primer	amplify GLN LTR region used for luciferase assay	cgcggatccACTGCTAACCACCTTCACCA	chr8:121832806-121832825
GLN_LTR_luciferase_R	PCR primer	amplify GLN LTR region used for luciferase assay	cgcggatccTCACACAAACAAACGCACCT	chr8:121833331-121833350(M)
GFP_luciferase_F	PCR primer	amplify GFP sequence used for luciferase assay	ggatccCACATGAAGCAGCACGACTT	/
GFP_luciferase_R	PCR primer	amplify GFP sequence used for luciferase assay	ggatccTCCATGCCGAGAGTGATCC	/
GLN_KO_check_O_F	PCR primer	validate GLN KO	CACCAGCATTCCCTCTTCAG	chr8:121832379-121832398
GLN_5end_ChIP_primer_F	ChIP-qPCR primer	ChIP-qPCR targetting 5' of GLN	ACCCCTTCTGCACTGTAGC	chr8:121832166-121832184
GLN_5end_ChIP_primer_R	ChIP-qPCR primer	ChIP-qPCR targetting 5' of GLN	AAGTGTGGTGCTCAGAGGTT	chr8:121832284-121832303
GLN_3end_ChIP_primer_F	ChIP-qPCR primer	ChIP-qPCR targetting 3' of GLN	CTCTTCCACTCGCCTGCAT	chr8:121842051-121842069
GLN_3end_ChIP_primer_R	ChIP-qPCR primer	ChIP-qPCR targetting 3' of GLN	AACAGTGTGCTCTCCTGCTA	chr8:121842121-121842140
Gapdh_ChIP_primer_F	ChIP-qPCR primer	ChIP-qPCR targetting Gapdh promoter	ATCCTGTAGGCCAGGTGATG	chr6:125164703-125164722
Gapdh_ChIP_primer_R	ChIP-qPCR primer	ChIP-qPCR targetting Gapdh promoter	AGGCTCAAGGGCTTTTAAGG	chr6:125164627-125164646
IAP_ChIP_primer_F	ChIP-qPCR primer	ChIP-qPCR targetting IAP	CGTGAGAACGCGTCGAATAA	Multiple loci
IAP_ChIP_primer_R	ChIP-qPCR primer	ChIP-qPCR targetting IAP	TTCTGGTTCTGGAATGAGGG	Multiple loci
Klhdc4_ChIP_primer_F	ChIP-qPCR primer	ChIP-qPCR targetting Klhdc4 promoter	CTTTCCCTTCTTGCCCATCG	chr8:121829463-121829482
Klhdc4_ChIP_primer_F	ChIP-qPCR primer	ChIP-qPCR targetting Klhdc4 promoter	GCAAAGGACAGGAAGTGAGC	chr8:121829574-121829593
Klhdc4_RT_primer_F	RT-qPCR primer	RT-qPCR targetting Klhdc4	CGCCTCCGTTTCTTCTTCTC	chr8:121798205-121798224
Klhdc4_RT_primer_R	RT-qPCR primer	RT-qPCR targetting Klhdc4	GCGTGTGTGATGAGGAAGAG	chr8:121799532-121799551
b-Actin_RT_primer_F	RT-qPCR primer	RT-qPCR targetting b-Actin	TGCTGATCCACATCTGCTGG	chr5:142903851-142903870
b-Actin_RT_primer_F	RT-qPCR primer	RT-qPCR targetting b-Actin	CTGGCTCCTAGCACCATGAAGATC	chr5:142904070-142904093
GLN_KD_check_RT_priner_F	RT-qPCR primer	RT-qPCR targetting GLN	AGTAAGAGTGGGGACGGGAG	chr8:121840240-121840259
GLN_KD_check_RT_primer_R	RT-qPCR primer	RT-qPCR targetting GLN	TCTTCATTGACAGCATCCCTCA	chr8:121840299-121840320(M)
GM26812_F	qPCR primer	copy number qPCR targetting unique sequence (GM26812)	ACTTTGCCTCAGGAAGCTCA	chr8:121850194-121850213
GM26812_R	qPCR primer	copy number qPCR targetting unique sequence (GM26812)	CCTCCACCTCCCAAATGTTA	chr8:121850296-121850315(M)
GLN_R	qPCR primer	copy number qPCR targetting GLN insertion (used together with GLN_PB_primer_F)	GTTCTCAGCCCCAGGTTTCA	chr8:121832912-121832931(M)
GLN_sgRNA_1_F	sgRNA	GLN KO	CACCGCATATGAAGACATCGGCCAA	chr8:121841376-121841395
GLN_sgRNA_1_R	sgRNA	GLN KO	AAACTTGGCCGATGTCTTCATATGC	chr8:121841376-121841395
GLN_sgRNA_2_F	sgRNA	GLN KO	CACCGATGTCACAGTGATTCACGGG	chr8:121832521-121832540
GLN_sgRNA_2_R	sgRNA	GLN KO	AAACCCCGTGAATCACTGTGACATC	chr8:121832521-121832540
GLN_sgRNA_crispri_1_F	sgRNA	GLN CRISPRi	caccGCGGACCGTAAGGACCCTAG	chr8:121833492-121833511(M)
GLN_sgRNA_crispri_1_R	sgRNA	GLN CRISPRi	aaacCTAGGGTCCTTACGGTCCGC	chr8:121833492-121833511(M)
GLN_sgRNA_crispri_2_F	sgRNA	GLN CRISPRi	caccGCATCAGAGGTAGCGTTTGGC	chr8:121833687-121833706(M)
GLN_sgRNA_crispri_2_R	sgRNA	GLN CRISPRi	aaacGCCAAACGCTACCTCTGATGC	chr8:121833687-121833706(M)
GLN_sgRNA_crispri_3_F	sgRNA	GLN CRISPRi	caccGTTTCACCTCTCATCGACCGG	chr8:121835719-121835738(M)
GLN_sgRNA_crispri_3_R	sgRNA	GLN CRISPRi	aaacCCGGTCGATGAGAGGTGAAAC	chr8:121835719-121835738(M)
GLN_sgRNA_crispri_4_F	sgRNA	GLN CRISPRi	caccGAACCAATGCGCGTATTGCA	chr8:121835311-121835330(M)
GLN_sgRNA_crispri_4_R	sgRNA	GLN CRISPRi	aaacTGCAATACGCGCATTGGTTC	chr8:121835311-121835330(M)
GLN_shRNA_1_F	shRNA	GLN KD	GATCCGGTCCGGTCCGCCTTATTATATTCAAGAGATATAATAAGGCGGACCGGACCTTTTTTG	chr8:121839801-121839821
GLN_shRNA_1_R	shRNA	GLN KD	AATTCAAAAAAGGTCCGGTCCGCCTTATTATATCTCTTGAATATAATAAGGCGGACCGGACCG	chr8:121839801-121839821
GLN_shRNA_2_F	shRNA	GLN KD	GATCCACACTGGCAGCTCCCTTATATTTCAAGAGAATATAAGGGAGCTGCCAGTGTTTTTTTG	chr8:121836731-121836751
GLN_shRNA_2_R	shRNA	GLN KD	AATTCAAAAAAACACTGGCAGCTCCCTTATATTCTCTTGAAATATAAGGGAGCTGCCAGTGTG	chr8:121836731-121836751
GLN_scramble_shRNA_1_F	shRNA	GLN KD	GATCCACCGTTCGTTCTACGGTATGCTTCAAGAGAGCATACCGTAGAACGAACGGTTTTTTTG	/
GLN_scramble_shRNA_1_R	shRNA	GLN KD	AATTCAAAAAAACCGTTCGTTCTACGGTATGCTCTCTTGAAGCATACCGTAGAACGAACGGTG	/
GLN_scramble_shRNA_2_F	shRNA	GLN KD	GATCCGACTACTTCTCGAATAGCCTCTTCAAGAGAGAGGCTATTCGAGAAGTAGTCTTTTTTG	/
GLN_scramble_shRNA_2_R	shRNA	GLN KD	AATTCAAAAAAGACTACTTCTCGAATAGCCTCTCTCTTGAAGAGGCTATTCGAGAAGTAGTCG	/
Klhdc4_shRNA_1_F	shRNA	Klhdc4 KD	GATCCGACTACATCTACTACAGTGATTCAAGAGATCACTGTAGTAGATGTAGTCTTTTTTG	chr8 :121805085-121805105
Klhdc4_shRNA_1_R	shRNA	Klhdc4 KD	AATTCAAAAAAGACTACATCTACTACAGTGATCTCTTGAATCACTGTAGTAGATGTAGTCG	chr8 :121805085-121805105
Klhdc4_shRNA_2_F	shRNA	Klhdc4 KD	GATCCACGTCTATGGCGGCATGTTTTTCAAGAGAAAACATGCCGCCATAGACGTTTTTTTG	chr8:121797928-121798191
Klhdc4_shRNA_2_R	shRNA	Klhdc4 KD	AATTCAAAAAAACGTCTATGGCGGCATGTTTTCTCTTGAAAAACATGCCGCCATAGACGTG	chr8:121797928-121798191
Klhdc4_scramble_shRNA_1_F	shRNA	Klhdc4 KD	GATCCGAACACTGTGACTACTAACTTTCAAGAGAAGTTAGTAGTCACAGTGTTCTTTTTTG	/
Klhdc4_scramble_shRNA_1_R	shRNA	Klhdc4 KD	AATTCAAAAAAGAACACTGTGACTACTAACTTCTCTTGAAAGTTAGTAGTCACAGTGTTCG	/
