# Supplementary material for: Mouse strain-specific polymorphic provirus functions as cis-regulatory element leading to epigenomic and transcriptomic variations
Source: Nat Commun. 2021 Nov 9;12:6462. doi: 10.1038/s41467-021-26630-z (PMC8578388; doi:10.1038/s41467-021-26630-z)
Supplement: Supplementary file 8 — Source data [file 41467_2021_26630_MOESM8_ESM.zip]

Archive with 17 entries (17 files):
- Source Data/Source data.xlsx
- Source Data/Source Data_Figure 1b_sanger sequencing result of J1.zip
- Source Data/Source Data_Figure 4b_dysregulated gene list in GLN KO.zip
- Source Data/Source Data_Figure 4c_number of genes overlaped with shuffled control.zip
- Source Data/Source Data_Figure 4e_dysregulated gene list in Klhdc4 KD.zip
- Source Data/Source Data_Figure 5a-DEG_Result_GLN_KO_geneFromDESeq2.name
- Source Data/Source Data_Figure 5b-Homer_result_upregulatedpromoters_upon GLN KO.html
- Source Data/Source Data_Figure 5c-Klhdc4_KD_gene_expression_matrix.name
- Source Data/Source Data_Figure 5f-FC_dysregulatedgenes upon KD cells_in KO and KD
- Source Data/Source Data_Figure 6a_list of ppREs defined by two method.zip
- Source Data/Source Data_Figure 6b_Class information of ppREs.zip
- Source Data/Source Data_Figure S1b_sanger sequecing result of GLN junction in TT2.zip
- Source Data/Source Data_Figure S1e_GLN_intact_sequence_withConsensus.fasta
- Source Data/Source Data_Figure S2b-Expression_matrix_KO_TT2-J1_name.fpkm
- Source Data/Source Data_Figure S2d_quantative file of Western blot.zip
- Source Data/Source Data_Figure S3a_sanger sequencing result of inverse PCR.zip
- Source Data/Source Data_Figure S4f_number of genes overlaped with shuffled control.zip
