# Supplementary material for: Mouse strain-specific polymorphic provirus functions as cis-regulatory element leading to epigenomic and transcriptomic variations
Source: Nat Commun. 2021 Nov 9;12:6462. doi: 10.1038/s41467-021-26630-z (PMC8578388; doi:10.1038/s41467-021-26630-z)
Supplement: Supplementary file 8 — Source data [file 41467_2021_26630_MOESM8_ESM.zip › Source Data/Source data.xlsx]

## Sheet: Figure 1a
Refer to the processed files (BigWig format) we submitted to GEO and the UCSC session.

## Sheet: Figure1c
Data1
	coordinate	H3K27ac(Input-RPKM)
GLN_intact	chr1;52312710;52321130	0.128287
GLN_intact	chr1;83981107;83989522	0.070447
GLN_intact	chr10;7474438;7482889	0.05583
GLN_intact	chr10;25895610;25904025	0.0583178
GLN_intact	chr10;26926971;26935378	0.008845
GLN_intact	chr10;86676188;86684587	0.086517
GLN_intact	chr11;9442592;9451009	-0.017347
GLN_intact	chr12;41265406;41273814	0.247776
GLN_intact	chr12;43953462;43961877	0.020966
GLN_intact	chr13;67641590;67649940	0.0756906
GLN_intact	chr13;103712451;103720851	0.034201
GLN_intact	chr13;117165318;117173766	0.077214
GLN_intact	chr14;53563636;53572013	0.0827092
GLN_intact	chr14;55978732;55987140	-0.041484
GLN_intact	chr14;114094815;114103232	0.04955
GLN_intact	chr15;83193758;83202173	0.118403
GLN_intact	chr16;55954834;55963233	0.201363
GLN_intact	chr16;76642633;76643722	0.271873
GLN_intact	chr17;34752017;34760433	-0.06072
GLN_intact	chr18;24532145;24540489	0.136504
GLN_intact	chr2;20381119;20389534	0.089967
GLN_intact	chr2;94801063;94809477	-0.0028921
GLN_intact	chr3;3338951;3347400	-0.029922
GLN_intact	chr3;16792529;16800943	0.103554
GLN_intact	chr3;55577995;55586398	0.010136
GLN_intact	chr4;3355823;3364151	-0.107303
GLN_intact	chr4;34341158;34349575	-0.0244141
GLN_intact	chr4;51871448;51879864	0.0635316
GLN_intact	chr4;95254254;95262666	0.070954
GLN_intact	chr5;81625628;81634042	0.030046
GLN_intact	chr6;7719103;7727490	0.135804
GLN_intact	chr6;58817245;58825656	0.037692
GLN_intact	chr6;132961997;132970396	-0.0235008
GLN_intact	chr7;13168509;13176919	0.072016
GLN_intact	chr7;52325755;52334170	0.033095
GLN_intact	chr8;121832844;121841264	7.4589
GLN_intact	chr9;25855229;25863644	0.324283
GLN_intact	chrX;76271793;76280209	0.012369
GLN_intact	chrX;161100892;161109307	-0.118081
GLN_intact	chrY;2756180;2764455	0.016583
Data 2
	coordinate	RNA-seq(FPKM)
GLN_intact	chr1;52312710;52321130	0.0247086
GLN_intact	chr1;83981107;83989522	0
GLN_intact	chr10;7474438;7482889	0
GLN_intact	chr10;25895610;25904025	0.0173063
GLN_intact	chr10;26926971;26935378	0.0173227
GLN_intact	chr10;86676188;86684587	0.0173392
GLN_intact	chr11;9442592;9451009	0.0197739
GLN_intact	chr12;41265406;41273814	0.084129
GLN_intact	chr12;43953462;43961877	0.0197786
GLN_intact	chr13;67641590;67649940	0.00498314
GLN_intact	chr13;103712451;103720851	0.0123837
GLN_intact	chr13;117165318;117173766	0.014776
GLN_intact	chr14;53563636;53572013	0.0198683
GLN_intact	chr14;55978732;55987140	0.0247438
GLN_intact	chr14;114094815;114103232	0.0346043
GLN_intact	chr15;83193758;83202173	0.0296679
GLN_intact	chr16;55954834;55963233	0.00990813
GLN_intact	chr16;76642633;76643722	0
GLN_intact	chr17;34752017;34760433	0.00494406
GLN_intact	chr18;24532145;24540489	0.00498672
GLN_intact	chr2;20381119;20389534	0
GLN_intact	chr2;94801063;94809477	0
GLN_intact	chr3;3338951;3347400	0.0098495
GLN_intact	chr3;16792529;16800943	0.0247262
GLN_intact	chr3;55577995;55586398	0.017331
GLN_intact	chr4;3355823;3364151	0
GLN_intact	chr4;34341158;34349575	0.0197739
GLN_intact	chr4;51871448;51879864	0.00741609
GLN_intact	chr4;95254254;95262666	0.00989282
GLN_intact	chr5;81625628;81634042	0.00494523
GLN_intact	chr6;7719103;7727490	0.0496115
GLN_intact	chr6;58817245;58825656	0.004947
GLN_intact	chr6;132961997;132970396	0.00990813
GLN_intact	chr7;13168509;13176919	0.00989517
GLN_intact	chr7;52325755;52334170	0.00988929
GLN_intact	chr8;121832844;121841264	22.9369
GLN_intact	chr9;25855229;25863644	0.00741697
GLN_intact	chrX;76271793;76280209	0.0247203
GLN_intact	chrX;161100892;161109307	0.0370849
GLN_intact	chrY;2756180;2764455	0.0276557

## Sheet: Figure 1d
5' primer
standard curve
TT2
	Rep 1	Rep 2	Rep 3	Mean
10ng	24.27	24.26	24.18	24.2367
5ng	25.16	25.22	25.31	25.235
2.5ng	26.28	-	26.46	26.37
1.25ng	27.28	27	27.07	27.1167
0.625ng	28.77	28.58	-	28.675
log(con)	Ct
1	24.27
1	24.26
1	24.18
0.69897	25.16
0.69897	25.22
0.69897	25.31
0.39794	26.28
0.39794	26.46
0.09691	27.28
0.09691	27
0.09691	27.07
-0.20412	28.77
-0.20412	28.58
J1
	Rep 1	Rep 2	Rep 3	Mean
25ng	22.57	22.67	22.6	22.6133
12.5ng	23.55	-	23.73	23.64
6.25ng	24.79	24.81	-	24.8
3.125ng	25.68	25.72	-	25.7
1.5625ng	-	26.75	-	26.75
log(con)	Ct
1.39794	22.57
1.39794	22.67
1.39794	22.6
1.09691	23.55
1.09691	23.73
0.79588	24.79
0.79588	24.81
0.49485	25.68
0.49485	25.72
0.19382	26.75
calculation
TT2					Avg ng
	Rep 1	Rep 2	Rep 3	Mean	Rep 1	Rep 2	Rep 3	Mean	SD	Upper	Lower	Upper Whole	Lower Whole	Upper % IP	Lower % IP
IgG	-	33.04	33.23	33.135	-	0.0305023	0.0269372	0.0287197	0.00252084	0.0312406	0.0261989	0.937218	0.785967	0.153444	0.128681
k27ac	30.57	30.28		30.425	0.153482	0.185543	-	0.169512	0.022671	0.192183	0.146841	5.7655	4.40524	0.943947	0.721241
input	24.86	24.89	24.6	24.7833	6.43075	6.30578	7.62302	6.78652	0.727127	7.51364	6.05939	676.228	545.345	110.714	89.2857
	NG	NG	NG	NG
IP sample	ttl pcr	10% IP	50% IP	100% IP
TT2	*90 (dilute 3 times)			610.787
Sample	Ab	ng Ave	x ul/tube vol	% IP Sample
TT2	IgG	0.0287197	0.861592	0.141063
TT2	k27ac	0.169512	5.08537	0.832594
J1
	Rep 1	Rep 2	Rep 3	Mean	Rep 1	Rep 2	Rep 3	Mean	SD	Upper	Lower	Upper Whole	Lower Whole	Upper % IP	Lower % IP	Positive E	Negative E
IgG	30.74	30.43	-	30.585	0.110623	0.136083	-	0.123353	0.0180026	0.141356	0.10535	4.24067	3.16051	0.376533	0.280625	0.047954	0.047954
k27ac	-	31.59	31.4	31.495	-	0.062689	0.0711747	0.0669318	0.00600035	0.0729322	0.0609315	2.18797	1.82794	0.194271	0.162305	0.0159833	0.0159833
input	23.81	23.6	23.59	23.6667	11.3453	13.0543	13.1418	12.5138	1.01292	13.5267	11.5009	1217.41	1035.08	108.094	91.9056
	NG	NG	NG	NG
IP sample	ttl pcr	10% IP	50% IP	100% IP
J1	*90 (dilute 3 times)			1126.24
Sample	Ab	ng Ave	x ul/tube vol	% IP Sample
J1	IgG	0.123353	3.70059	0.328579
J1	k27ac	0.0669318	2.00796	0.178288
3' primer
standard curve
TT2
	Rep 1	Rep 2	Rep 3	Mean
10ng	23.78	23.55	23.45	23.5933
5ng	24.43	24.32	24.32	24.375
2.5ng	25.61	25.51	25.45	25.5233
1.25ng	26.46	26.45	26.64	26.5167
0.625ng	27.61	27.75	27.22	27.5267
log(con)	Ct
1	23.55
1	23.45
0.69897	24.43
0.69897	24.32
0.69897	24.32
0.39794	25.61
0.39794	25.51
0.39794	25.45
0.09691	26.46
0.09691	26.45
0.09691	26.64
-0.20412	27.75
-0.20412	27.61
J1
	Rep 1	Rep 2	Rep 3	Mean
25ng	22.18	22.23	22.25	22.22
12.5ng	23.15	23.16	23.04	23.095
6.25ng	24.13	24.25	24.23	24.2033
3.125ng	-	25.04	25.21	25.125
1.5625ng	26.25	26.17	26.3	26.24
log(con)	Ct
1.39794	22.18
1.39794	22.23
1.39794	22.25
1.09691	23.15
1.09691	23.16
1.09691	23.04
0.79588	24.23
0.79588	24.13
0.79588	24.25
0.49485	25.04
0.49485	25.21
0.19382	26.25
0.19382	26.17
0.19382	26.3
calculation
TT2
	Rep 1	Rep 2	Rep 3	Mean	Rep 1	Rep 2	Rep 3	Mean	SD	Upper	Lower	Upper Whole	Lower Whole	Upper % IP	Lower % IP	Positive E	Negative E
IgG	-	34.34	34.4	34.37	-	0.00750924	0.00721885	0.00736405	0.000205333	0.00756938	0.00715871	0.227081	0.214761	#DIV/0!	#DIV/0!	#DIV/0!	#DIV/0!
k27ac	29.57	29.76	30.03	29.7867	0.172682	0.152409	0.127625	0.150905	0.0225662	0.173471	0.128339	5.20414	3.85017	#DIV/0!	#DIV/0!	#DIV/0!	#DIV/0!
input	24.01	24.01	24.02	24.0133	6.67441	6.67441	6.63068	6.65983	0.0252458	6.68508	6.63459	601.657	597.113	#DIV/0!	#DIV/0!
	NG	NG	NG	NG
IP sample	ttl pcr	10% IP	50% IP	100% IP
TT2	*90 (dilute 3 times)			599.385
Sample	Ab	ng Ave	x ul/tube vol	% IP Sample
TT2	IgG	0.00736405	0.220921	0.036858
TT2	k27ac	0.150905	4.52715	0.7553
J1
	Rep 1	Rep 2	Rep 3	Mean	Rep 1	Rep 2	Rep 3	Mean	SD	Upper	Lower	Upper Whole	Lower Whole	Upper % IP	Lower % IP	Positive E	Negative E
IgG	31.01	30.61	30.69	30.77	0.0542914	0.0716764	0.0678027	0.0645902	0.0122931	0.0768833	0.0522971	2.3065	1.56891	0.21991	0.149586	0.0351621	0.0351621
k27ac	30.93	30.69	30.83	30.8167	0.0573931	0.0678027	0.0615207	0.0622389	0.00524183	0.0674807	0.056997	2.02442	1.70991	0.193016	0.16303	0.0149933	0.0149933
input	23.31	23.32	23.21	23.28	11.4066	11.3276	12.2269	11.6537	0.497975	12.1517	11.1557	1093.65	1004.02	#DIV/0!	#DIV/0!
	NG	NG	NG	NG
IP sample	ttl pcr	10% IP	50% IP	100% IP
J1	*90 (dilute 3 times)			1048.83
Sample	Ab	ng Ave	x ul/tube vol	% IP Sample
J1	IgG	0.0645902	1.93771	0.184748
J1	k27ac	0.0622389	1.86717	0.178023

## Sheet: Figure 1e
Standard curve
klhdc4				average
100ng	22.06	21.98	21.91	21.9833
50ng	23	22.95	23	22.9833
25ng	23.86	23.96	24.11	23.9767
12.5ng	25.07	24.88	24.82	24.9233
6.25ng	25.96	25.83	26.03	25.94
log(con)	Ct
2	22.06
2	21.98
2	21.91
1.69897	23
1.69897	22.95
1.69897	23
1.39794	23.86
1.39794	23.96
1.39794	24.11
1.09691	25.07
1.09691	24.88
1.09691	24.82
0.79588	25.96
0.79588	25.83
0.79588	26.03
Calculation
b-actin	rep1	rep2	rep3	average	std
TT2	17.85	17.88	17.93	17.8867	0.0404145
J1	17.8	17.72	17.68	17.7333	0.061101
klhdc4	rep1	rep2	rep3	average	std
TT2	22.43	22.33	22.24	22.3333	0.0950438
J1	23.85	23.85	24.01	23.9033	0.092376
actin-KLHDC4
Sample	Average CT of Sample	SD Sample	Average CT of Ref.	SD Ref	dCT	SD of dCT	ddCT	Efficiency	(E)^-ddCT(relative difference to calibrator)	CV	SD of dCT	Upper Value	Lower Value	Pos.Error	Neg.Error
TT2	22.3333	0.0950438	17.8867	0.0404145	4.44667	0.0968963	-1.72333	2.02	3.35909	0.00481832	0.0214254	3.41008	3.30887	0.0509851	0.0502228
J1	23.9033	0.092376	17.7333	0.061101	6.17	0.107787	0	2.02	1	0.00517752	0.0319453	1.02271	0.97779	0.0227148	0.0222103

## Sheet: Figure 1f
Expression of Klhdc4
Strain	FPKM
129S1/SvImJ	6.82
129S1/SvImJ	5.8
129S1/SvImJ	5.07
129S1/SvImJ	4.42
129S1/SvImJ	4.05
129S1/SvImJ	4.56
129S1/SvImJ	4.42
129S1/SvImJ	4.33
129S1/SvImJ	5.6
129S1/SvImJ	7.25
129S1/SvImJ	3.65
129S1/SvImJ	3.85
C57BL/6J	8.64
C57BL/6J	5.92
C57BL/6J	7.09
C57BL/6J	4.91
C57BL/6J	10.07
C57BL/6J	5.79
C57BL/6J	8.56
C57BL/6J	6.11
C57BL/6J	8.45
C57BL/6J	10.09
C57BL/6J	6.59
C57BL/6J	9.31

## Sheet: Figure S1a
			Primer 1			Primer 2			Mixed primer			Gapdh
		100bp ladder	J1	TT2	NTC	J1	TT2	NTC	J1	TT2	NTC	J1	TT2	NTC
	1000bp
	500bp
	100bp

## Sheet: Figure S1c
The signal was generated from the BigWig files which have been submitted to GEO.

## Sheet: Figure S1d
The signal of density plot and heatmap was generated from the BigWig files which have been submitted to GEO.																The signal was generated from the BigWig files which have been submitted to GEO.								The signal was generated from the BigWig files which have been submitted to GEO.								The signal was generated from the BigWig files which have been submitted to GEO.								The signal was generated from the BigWig files which have been submitted to GEO.								The signal was generated from the BigWig files which have been submitted to GEO.
Data for boxplot
chr	Start	End	H3K9me3 (Input-RPKM)
chr1	52312710	52321130	0.450432
chr1	83981107	83989522	0.0817751
chr10	7474438	7482889	0.180047
chr10	25895610	25904025	0.101776
chr10	26926971	26935378	0.189174
chr10	86676188	86684587	0.282217
chr11	9442592	9451009	0.276172
chr12	41265406	41273814	0.570216
chr12	43953462	43961877	0.200817
chr13	67641590	67649940	0.103487
chr13	103712451	103720851	0.472428
chr13	117165318	117173766	0.326756
chr14	53563636	53572013	0.074847
chr14	55978732	55987140	0.479301
chr14	114094815	114103232	0.373368
chr15	83193758	83202173	0.0472674
chr16	55954834	55963233	0.227605
chr16	76642633	76643722	0.512562
chr17	34752017	34760433	0.893115
chr18	24532145	24540489	0.118217
chr2	20381119	20389534	0.334392
chr2	94801063	94809477	0.0408924
chr3	3338951	3347400	1.49424
chr3	16792529	16800943	0.533449
chr3	55577995	55586398	0.224759
chr4	3355823	3364151	1.32773
chr4	34341158	34349575	0.277995
chr4	51871448	51879864	0.198971
chr4	95254254	95262666	0.378148
chr5	81625628	81634042	0.135413
chr6	7719103	7727490	0.307235
chr6	58817245	58825656	0.0181864
chr6	132961997	132970396	0.298604
chr7	13168509	13176919	0.933804
chr7	52325755	52334170	0.500676
chr8	121832844	121841264	-0.0544511
chr9	25855229	25863644	0.344392
chrX	76271793	76280209	0.189884

## Sheet: Figure S1f
					TT2	J1
									100kDa	KLHDC4
									70kDa
									55kDa
									35kDa	GAPDH
									15kDa

## Sheet: Figure S1g
	Expression (FPKM)
Tissue	GLN	Klhdc4	average
brain	1.08	12.46	16.5133
heart	0.56	5.16	24.6759
kidney	1.53	9.65	29.3664
liver	0.75	6.47	25.4796
lung	1.34	15.03	23.3539
skin	1.5	14.93	26.68
spleen	6.66	25.15	27.1691
testis	0.46	5.33	26.2374
thymus	11.9	31.81	26.0177

[truncated: 58 more sheets: Figure 2a, Figure 2b, Figure 2c, Figure 2d, Figure 2e, Figure 2f, Figure 2g, Figure S2a, Figure S2c, Figure S2d, Figure S2e, Figure S2f, Figure 3a, Figure 3b, Figure 3c, Figure 3d, Figure 3e, Figure 3f, Figure 3g, Figure 3h …]
