# Supplementary material for: Mouse strain-specific polymorphic provirus functions as cis-regulatory element leading to epigenomic and transcriptomic variations
Source: Nat Commun. 2021 Nov 9;12:6462. doi: 10.1038/s41467-021-26630-z (PMC8578388; doi:10.1038/s41467-021-26630-z)
Supplement: Supplementary file 8 — Source data [file 41467_2021_26630_MOESM8_ESM.zip › Source Data/Source Data_Figure 5a-DEG_Result_GLN_KO_geneFromDESeq2.name]

ID	GeneName	basemean	log2FoldChange	lfcSE	stat	pvalue	padj
ENSMUSG00000000001.4	Gnai3	3765.58154782228	0.420575039476274	0.117282936524783	3.5859866058811	0.000335806194777884	0.00269435304282923
ENSMUSG00000000028.14	Cdc45	954.709108526025	-0.156430069536081	0.138024274584221	-1.13335186877312	0.257066517874522	0.441257387063538
ENSMUSG00000000031.15	H19	547.105131249854	-0.630583904454999	0.27789388634939	-2.26915357059054	0.0232589885960093	0.0791442696910168
ENSMUSG00000000037.16	Scml2	375.595803177969	1.82790641166629	0.26761105151233	6.83045936009136	8.4643156167167e-12	5.63992739206591e-10
ENSMUSG00000000056.7	Narf	584.942279454732	0.134708589413257	0.182755485696615	0.737097378498843	0.461063133251966	0.640758861427813
ENSMUSG00000000078.7	Klf6	586.525636966826	-0.500086732954305	0.183128979297549	-2.73078971374466	0.00631827723950903	0.0288984792680071
ENSMUSG00000000085.16	Scmh1	449.687190323377	-0.0623396298987812	0.188719808834573	-0.330329022076461	0.741151366093202	0.847533963301369
ENSMUSG00000000088.7	Cox5a	627.376240412335	-0.231431978318886	0.166016747200031	-1.39402790514885	0.16330917813726	0.325353253916022
ENSMUSG00000000120.6	Ngfr	23.6857099785039	1.35466054990308	0.52169326733892	2.59666097822769	0.00941347841698207	0.0394038207066077
ENSMUSG00000000126.11	Wnt9a	43.2609161292837	-1.05249349165934	0.397595883261395	-2.64714383616338	0.00811748179907756	0.0351207067396038
ENSMUSG00000000127.14	Fer	495.959847849454	-0.381000738400928	0.174217338907349	-2.18692778107207	0.0287477964995121	0.0931507402489716
ENSMUSG00000000131.15	Xpo6	3587.51595631646	0.23162025487769	0.122486450808416	1.89098674464797	0.0586261137021328	0.156882110397876
ENSMUSG00000000134.17	Tfe3	1132.43240690144	-0.0968474479751622	0.174298693893236	-0.555640698228553	0.578456503637316	0.733909804986967
ENSMUSG00000000142.15	Axin2	280.2510877002	0.512044070557982	0.354759917106153	1.4433537890493	0.148920834616275	0.304594741822237
ENSMUSG00000000148.17	Brat1	338.356691284529	0.139183525122809	0.193991473198775	0.717472385913544	0.473082669226963	0.651673449406129
ENSMUSG00000000149.10	Gna12	756.779666119364	0.0262763078026669	0.146573402723166	0.179270640610664	0.85772519878107	0.920028905318956
ENSMUSG00000000154.16	Slc22a18	22.3070035134437	-0.164298214627545	0.516871765459186	-0.317870360903895	0.750583276004719	0.853393333045309
ENSMUSG00000000167.14	Pih1d2	21.8229460008716	0.369020729377339	0.519370243931284	0.710515732638243	0.477384378323194	0.655530338666437
ENSMUSG00000000168.9	Dlat	2346.61469687586	-0.197838015781018	0.132509935133999	-1.49300515150776	0.135435838432372	0.285006310017246
ENSMUSG00000000171.5	Sdhd	1378.36391354242	0.606148459042496	0.143536607005897	4.2229537933664	2.41121267105496e-05	0.000301072968867075
ENSMUSG00000000184.12	Ccnd2	464.468649356406	4.44615914772623	0.802685289529017	5.53910630445844	3.04019069153581e-08	9.09513374433131e-07
ENSMUSG00000000194.13	Gpr107	912.692163131037	-0.216184112231712	0.180562087303695	-1.19728407806952	0.231195848176628	0.411098973607616
ENSMUSG00000000197.7	Nalcn	31.2661862775976	-0.557187539085064	0.61132884321767	-0.91143669281554	0.362065327687041	0.550800709689118
ENSMUSG00000000223.13	Drp2	36.1675203067179	0.965706741616558	0.397951404354396	2.42669514681885	0.0152370532847388	0.0572424305743175
ENSMUSG00000000253.13	Gmpr	150.852535907479	0.726678869838904	0.218177193585838	3.33068208411529	0.00086633483162828	0.0058322716361036
ENSMUSG00000000266.11	Mid2	50.0972970704259	-1.8681590385534	0.4162671758081	-4.48788457779967	7.19338810168282e-06	0.000107271491538727
ENSMUSG00000000275.16	Trim25	4073.70523549603	0.365685705399655	0.154634542887091	2.36483840267608	0.0180379396463738	0.0651757843914701
ENSMUSG00000000276.11	Dgke	1215.96850667661	1.20237580886701	0.144117946432151	8.34299848584835	7.24300938841195e-17	1.09459046004877e-14
ENSMUSG00000000278.10	Scpep1	3314.80047247015	-0.399642061232648	0.123930347525537	-3.22473122372466	0.00126090987176129	0.00785291453089715
ENSMUSG00000000282.12	Mnt	690.965594538923	-0.177857740810877	0.204905486775441	-0.867998917987952	0.385394924980051	0.574896123464188
ENSMUSG00000000295.13	Hddc2	307.962699083852	0.486069532914967	0.226617329417472	2.14489127625159	0.0319615409014881	0.100985501699991
ENSMUSG00000000296.8	Tpd52l1	138.576340894933	-0.274619023595	0.242801978865493	-1.13104112609862	0.258037782064529	0.442251355931712
ENSMUSG00000000301.16	Pemt	62.4983290625453	-0.0227420750070752	0.320039879298717	-0.0710601286843017	0.943349900616178	0.969891747433055
ENSMUSG00000000303.12	Cdh1	7161.14966752514	0.38097373408674	0.227134122503185	1.67730735429855	0.0934823952034495	0.220173269808381
ENSMUSG00000000305.12	Cdh4	94.814992192897	-1.02023787712035	0.290428510670361	-3.51287094633187	0.000443292734204057	0.00338273200973309
ENSMUSG00000000308.14	Ckmt1	56.632189798378	-0.389165353006381	0.356238972466139	-1.0924277888865	0.27464511416839	0.460590633633959
ENSMUSG00000000317.11	Bcl6b	144.854030692722	0.854216302380037	0.219778493934252	3.88671469664171	0.000101610059550413	0.0010003370469775
ENSMUSG00000000320.10	Alox12	74.7761559367874	-1.31806214877121	0.379196736920332	-3.47593220204352	0.00050908096567124	0.0037804548509497
ENSMUSG00000000325.15	Arvcf	844.083445583499	0.604551825459328	0.179556706734034	3.36691308531747	0.000760146416830963	0.00523882760899158
ENSMUSG00000000326.12	Comt	224.133975770683	-0.0726483861218562	0.232854621554774	-0.311990312396558	0.755047885728262	0.856079121114595
ENSMUSG00000000339.14	Rtca	298.783698926091	0.120146404200296	0.182342313070401	0.658905780985178	0.509956273369614	0.6807001467242
ENSMUSG00000000340.10	Dbt	1230.18324207858	0.226178794390331	0.187080425093254	1.20899230519488	0.226665801617966	0.405994523868685
ENSMUSG00000000346.8	Dazap2	741.863509674428	-0.132873721868882	0.15838870818831	-0.838909057272614	0.40152034483674	0.591308693486213
ENSMUSG00000000355.13	Mcts1	338.099444111269	0.178868793030327	0.248715336833466	0.719170740765752	0.472035724955586	0.650781041191731
ENSMUSG00000000365.9	Rnf17	1376.6772597095	-0.0922238134596228	0.172010708660382	-0.536151581362934	0.591853793535828	0.744655802887452
ENSMUSG00000000374.8	Trappc10	1040.82385074794	-0.250086357624748	0.133717050364978	-1.87026528735223	0.06144698743692	0.16276678511706
ENSMUSG00000000378.15	Ccm2	667.637545672741	-0.0112475466054566	0.214716108221066	-0.0523833386262593	0.958223249739042	0.977846402865679
ENSMUSG00000000384.15	Tbrg4	3026.26316005319	0.210383347010822	0.136468802716033	1.54162228160374	0.123165407778968	0.267280786474004
ENSMUSG00000000399.10	Ndufa9	1498.55007268783	-0.0544154457056898	0.18253794766374	-0.298104840128533	0.765623147542222	0.863062882176364
ENSMUSG00000000402.2	Egfl6	49.1900277334607	0.564270739512022	0.471149152396396	1.19764778657031	0.231054164202228	0.410896881358784
ENSMUSG00000000409.14	Lck	305.40694426321	0.600417766657481	0.19947295463715	3.01002092113022	0.00261229695418452	0.0143314599743229
ENSMUSG00000000416.16	Cttnbp2	57.5498236003681	0.00353851037413958	0.415830246719697	0.00850950694917782	0.993210477725457	0.996200642694319
ENSMUSG00000000420.15	Galnt1	1784.8179675273	-0.334215949660033	0.141694044359696	-2.35871557742831	0.0183383049563392	0.0660007886950594
ENSMUSG00000000439.9	Mkrn2	701.148662222501	-0.0331668635924839	0.15556084578716	-0.213208300743384	0.831164494062848	0.904330165402456
ENSMUSG00000000441.17	Raf1	1325.22163502696	0.0611677944906504	0.152463324311757	0.40119677808923	0.688275252672425	0.812710454140183
ENSMUSG00000000486.13	Sept1	1692.18519028706	-0.407531245981452	0.208201852115295	-1.95738530585105	0.0503021847728897	0.139999948089195
ENSMUSG00000000489.6	Pdgfb	57.4610429634238	-0.426650338268344	0.381423644271007	-1.11857338861039	0.263322181560621	0.448090394523427
ENSMUSG00000000530.16	Acvrl1	21.3025415071721	1.19940327974146	0.525008536992281	2.28454052692689	0.0223397836398768	0.076800865003976
ENSMUSG00000000531.4	Grasp	268.878837791544	-0.342116880209605	0.223369144070095	-1.53162103760511	0.125615978005872	0.270635599880671
ENSMUSG00000000532.10	Acvr1b	1110.31235631793	-0.514147021568555	0.147317979113774	-3.490049379319	0.000482931304450989	0.00361372638690508
ENSMUSG00000000538.18	Tom1l2	266.917132940352	-0.555863820809721	0.249168269092888	-2.23087724144561	0.0256892616458472	0.0853146548406148
ENSMUSG00000000544.14	Gpa33	1962.73203374272	-1.04463147646047	0.244924039382154	-4.26512431811781	1.99790925630736e-05	0.000257358100072141
ENSMUSG00000000552.9	Zfp385a	223.78883184817	0.276163757208804	0.254033157228058	1.08711697410775	0.276985117169508	0.46308449276777
ENSMUSG00000000555.7	Itga5	584.275000114854	0.578444200712556	0.210618816078393	2.74640324868818	0.00602526547289071	0.027853789519743
ENSMUSG00000000561.14	Wdr77	2473.95694986766	0.380200478205852	0.137589470487645	2.76329632535357	0.00572207917152176	0.0267633040146896
ENSMUSG00000000563.17	Atp5f1	4353.22572693616	-0.00567178483975228	0.13184425416952	-0.0430188245629554	0.965686527912367	0.981858112893755
ENSMUSG00000000568.15	Hnrnpd	4752.13628482447	0.35575147186393	0.135166794324359	2.63194428514916	0.00848977839242426	0.0364319852033218
ENSMUSG00000000579.14	Dynlt1c	25.7967795760568	-0.778878826459724	0.562855029298421	-1.38380006558806	0.166419682969702	0.329539888709284
ENSMUSG00000000581.8	C1d	563.457433814499	0.435286381070616	0.182303585510296	2.38770060310214	0.0169541472439262	0.0619623147466253
ENSMUSG00000000594.7	Gm2a	778.171707069192	-0.561413354841948	0.21790839439252	-2.57637323429895	0.00998428081746571	0.0412861981673427
ENSMUSG00000000600.15	Krit1	1214.96419861533	-0.648391735679989	0.148581223819635	-4.36388743484226	1.2777134095412e-05	0.00017553890225365
ENSMUSG00000000605.9	Clcn4	254.783387779498	-0.833762680923326	0.204734914876288	-4.07240104320815	4.65309712729582e-05	0.000517524664560163
ENSMUSG00000000627.15	Sema4f	111.52587490379	0.221382918736424	0.290818586110211	0.761240612910918	0.446513364625264	0.628885416222305
ENSMUSG00000000628.10	Hk2	5043.51303864534	0.380222129067767	0.155055046938727	2.45217512473503	0.0141995536319041	0.0543901898850489
ENSMUSG00000000631.20	Myo18a	2147.5686143901	-0.0111443923452749	0.149240094316185	-0.0746742515564487	0.940473894740593	0.968350552995881
ENSMUSG00000000693.10	Loxl3	22.1142985013621	0.122261824098841	0.50113102659865	0.243971771072877	0.807252682822391	0.890942988374141
ENSMUSG00000000708.14	Kat2b	1685.13960164523	-0.232574844357773	0.179444489211567	-1.29608240063347	0.19494709763282	0.366047073677405
ENSMUSG00000000711.3	Rab5b	924.593676407645	-0.51464722828329	0.164278035619478	-3.13278172789564	0.00173158159497937	0.0102187015301138
ENSMUSG00000000724.10	Cryba1	25.0456739764535	-0.181522739790473	0.503603282480732	-0.360447888457554	0.718512220088032	0.833478723927393
ENSMUSG00000000730.13	Dnmt3l	4143.305016464	1.04764574446585	0.470280110364862	2.22770583185636	0.0259001378743745	0.085898217443542
ENSMUSG00000000731.15	Aire	304.787593296493	1.50233884918784	0.222036927355635	6.76616663309141	1.32239234864051e-11	8.50217080645666e-10
ENSMUSG00000000732.9	Icosl	322.388276621454	1.14795543374066	0.182587372193671	6.28715677293946	3.23332822559384e-10	1.55912363351908e-08
ENSMUSG00000000738.18	Spg7	1219.2760004403	-0.198475950622341	0.233848674704034	-0.848736692108854	0.396027824295697	0.585986865484064
ENSMUSG00000000739.14	Sult5a1	40.5559468880553	0.055009562591533	0.431664469143893	0.127435928883913	0.898595380906982	0.944604495425992
ENSMUSG00000000740.12	Rpl13	3616.87968153217	-0.0157201042363773	0.191280231069183	-0.0821836326133023	0.93450068869554	0.964455813488801
ENSMUSG00000000743.9	Chmp1a	1095.81894976473	0.512419891000237	0.200594387528065	2.55450761765977	0.0106338102864977	0.043420898325841
ENSMUSG00000000751.13	Rpa1	5702.37563836092	0.576967877924417	0.141731751572947	4.07084419349365	4.68430731835989e-05	0.000520600917208776
ENSMUSG00000000753.15	Serpinf1	34.8693979930877	-1.58841422370131	0.530819110256499	-2.99238326768938	0.00276808504984208	0.0150230872808719
ENSMUSG00000000759.14	Tubgcp3	1489.23463004354	-0.0460797666598527	0.221862345943234	-0.207695300723282	0.835466887151337	0.906924548189533
ENSMUSG00000000776.12	Polr3d	687.949789487793	0.223596276262257	0.200065288347398	1.11761654462517	0.263730799600972	0.448547371081407
ENSMUSG00000000782.15	Tcf7	1581.91255981021	0.199035597178083	0.148936266117351	1.33638100623026	0.18142477129589	0.349872708317244
ENSMUSG00000000787.12	Ddx3x	19335.6383599017	0.16466746872139	0.114468211151204	1.43854321706728	0.150279984451588	0.306672138714932
ENSMUSG00000000791.9	Il12rb1	21.2642335517668	-0.2432295335809	0.535190320738574	-0.454472968130736	0.64948844386128	0.785435614575946
ENSMUSG00000000792.2	Slc5a5	17.1478298960476	0.803405044716329	0.584799245756225	1.37381340784292	0.169499617560354	0.333874616207636
ENSMUSG00000000804.14	Usp32	3086.88679265149	-0.24071292022757	0.123270660317442	-1.95271867294045	0.0508529398223994	0.141210234025626
ENSMUSG00000000805.18	Car4	58.839105613477	0.612255831966869	0.33347194681879	1.83600401115471	0.0663570634170559	0.171738661423352
ENSMUSG00000000811.13	Txnrd3	202.125197911119	-0.268314724493029	0.242129129156948	-1.10814723295481	0.267798235125112	0.453542622568974
ENSMUSG00000000823.16	Zfp512b	955.783419360251	-0.035491896999089	0.143780080224984	-0.24684849906574	0.805025474805249	0.889677512077913
ENSMUSG00000000826.16	Dnajc5	1756.6988424149	-0.135190519821497	0.133927819025358	-1.00942821891171	0.312769310718005	0.501189913184875
ENSMUSG00000000827.18	Tpd52l2	1398.15198181699	-0.196598414936172	0.133121053084663	-1.47683939076968	0.139718694802831	0.291632685051218
ENSMUSG00000000838.17	Fmr1	2558.08169186987	-0.0537709688564122	0.152631964084479	-0.35229166563467	0.724619537884835	0.838241619780129
ENSMUSG00000000869.12	Il4	47.5191741660957	-0.637755150825296	0.394135009707466	-1.61811342590106	0.105638155624168	0.240476201159491
ENSMUSG00000000876.11	Pxmp4	95.728849851444	0.0295300070854984	0.297361797692239	0.0993066604879123	0.920894790255749	0.956454352441478
ENSMUSG00000000881.12	Dlg3	499.315968898168	0.499982894653868	0.186096210374215	2.68669036112271	0.00721638148244512	0.0321026340199199
ENSMUSG00000000884.16	Gnb1l	86.866125698041	-0.129596966005427	0.300949578673586	-0.430626839806908	0.666739722341917	0.797153669140321
ENSMUSG00000000901.16	Mmp11	732.502779458238	-1.43652842015348	0.175645769608655	-8.17855404860659	2.87270142567346e-16	3.89916020360623e-14
ENSMUSG00000000902.13	Smarcb1	1346.07578854455	0.000520851259316238	0.131411982419525	0.00396349898788871	0.996837593630686	0.997926810423562
ENSMUSG00000000903.3	Vpreb3	33.6901781555719	-0.62543507581728	0.437100829054512	-1.43087140138844	0.152467074736602	0.309988189814682
ENSMUSG00000000915.15	Hip1r	718.041738986318	-0.540806053009533	0.155392551622611	-3.48025724117682	0.000500932559731919	0.00372939075323017
ENSMUSG00000000916.15	Nsun5	472.553773542944	0.473175145934845	0.176930250429182	2.67435978181831	0.00748720789724925	0.0330388261787407
ENSMUSG00000000934.8	Top1mt	146.608447856938	-0.308670681212889	0.24907505803929	-1.23926772773931	0.215246366011587	0.392254659294363
ENSMUSG00000000948.16	Gm38393	2577.59144863502	0.672914888502754	0.202254203226863	3.32707492732778	0.000877627720311935	0.00587986506035313
ENSMUSG00000000957.10	Mmp14	201.879804205984	0.625275524593679	0.194509632769089	3.21462498125207	0.00130615040977085	0.00807543604252673
ENSMUSG00000000958.9	Slc7a7	869.731223332198	1.28100342560563	0.166791776358017	7.68025530740775	1.58771842555782e-14	1.69352698319327e-12
ENSMUSG00000000959.6	Oxa1l	1041.46295237129	0.0309804433351062	0.162133794327414	0.191079493720748	0.84846331326654	0.915338806974846
ENSMUSG00000000976.13	Heatr6	993.55992984857	0.075686633619981	0.158674317166762	0.476993599036174	0.633366679685295	0.773526486003124
ENSMUSG00000001016.12	Ilf2	3593.61568860198	0.349056829073941	0.12822659098031	2.72218754632213	0.00648513268393857	0.0294776930275521
ENSMUSG00000001017.15	Chtop	2788.47536538479	0.0193444659968146	0.138839508761885	0.139329692025856	0.889189627863714	0.93883482122678
ENSMUSG00000001018.15	Snapin	516.2389675308	-0.438526247640714	0.168082903653973	-2.60898781558113	0.00908104757294218	0.0382856129915903
ENSMUSG00000001025.8	S100a6	88.4232287033318	0.874080318253278	0.374505272407638	2.33395998041349	0.0195978175335547	0.069610954016084
ENSMUSG00000001034.17	Mapk7	921.888560467793	0.172325520367248	0.151496803775869	1.13748617840277	0.255335099347207	0.439094943315929
ENSMUSG00000001036.17	Epn2	2052.47251063318	-0.305366410525176	0.17413427288172	-1.7536261269635	0.0794945911505089	0.195489215177875
ENSMUSG00000001039.12	B9d1	134.23071537569	0.280834762292483	0.291573112225086	0.963170987027389	0.335461722367697	0.525321374659552
ENSMUSG00000001052.15	Sec24b	1087.76316791313	0.00333696397483993	0.155215014280486	0.0214989766957066	0.982847619753787	0.990790399471634
ENSMUSG00000001053.15	N4bp3	775.739627692391	0.248078683047104	0.226838798434927	1.09363426697162	0.274115414084965	0.460118826450217
ENSMUSG00000001054.9	Rmnd5b	905.832678418565	0.39427746181856	0.169836354019048	2.32151393084157	0.0202591231219877	0.0712300392312005
ENSMUSG00000001056.3	Nhp2	2291.13983336734	0.479188044439087	0.171604658928065	2.7923953081015	0.00523193950010136	0.0250305669557404
ENSMUSG00000001062.18	Vps9d1	160.074280448155	0.332109546794973	0.298770896408323	1.11158600381574	0.266316193066751	0.451648820484247
ENSMUSG00000001065.15	Zfp276	178.114896382517	0.154122766298019	0.273160841149541	0.564219840770095	0.572604526593363	0.729706142339574
ENSMUSG00000001082.12	Mfsd10	453.48158887805	0.369326086058718	0.173015837107457	2.13463745419638	0.0327906355775135	0.10288792653476
ENSMUSG00000001089.14	Luzp1	2608.42675998556	0.592562455402017	0.15088089861969	3.92735237411085	8.58861046950928e-05	0.000869292374740059
ENSMUSG00000001098.15	Kctd10	429.266020439251	-0.220092607960641	0.222450835653702	-0.989398881392684	0.322468021621857	0.511199170428767
ENSMUSG00000001100.10	Poldip2	1643.7593819641	-0.208522020016874	0.160073533671946	-1.30266393971297	0.192689518198082	0.363671384996226
ENSMUSG00000001105.15	Ift20	445.570894443453	0.206334159262044	0.1735308888525	1.1890341865155	0.234426214509344	0.415100922641637
ENSMUSG00000001120.15	Pcbp3	404.25140652462	-0.229937440548636	0.188718142900547	-1.21841724920858	0.223065453470777	0.401857746396475
ENSMUSG00000001123.15	Lgals9	17.3743952878407	0.90248585586985	0.590186408746624	1.52915391221302	0.126226292884862	0.271471717634858
ENSMUSG00000001127.12	Araf	746.153962493713	-0.0754256333105887	0.142110420869755	-0.530753711437647	0.595589460347772	0.746728181597501
ENSMUSG00000001128.7	Cfp	43.9659408967956	0.26676178487878	0.41122927870587	0.648693560240346	0.516536467645659	0.686234192425024
ENSMUSG00000001131.11	Timp1	148.932720170055	-0.256149735627174	0.261527735214273	-0.979436217031844	0.327364489508846	0.516114868972916
ENSMUSG00000001134.9	Uxt	188.943294191298	-0.141568825197829	0.213750144782144	-0.662309844711998	0.507772668839055	0.679022035441681
ENSMUSG00000001138.13	Cnnm3	960.3062193625	0.0375818090709128	0.150037174603942	0.250483316352223	0.802213605181231	0.887801437436428
ENSMUSG00000001143.13	Lman2l	678.436214085113	-0.505629695263966	0.155576740229345	-3.25003399941781	0.00115391211949882	0.00732259643278497
ENSMUSG00000001150.7	Mcm3ap	3260.28380462186	0.209243327607629	0.155352663051653	1.34689244134848	0.178014876277534	0.345218517100735
ENSMUSG00000001151.10	Pcnt	2477.30821324486	0.295803377418339	0.14483044166848	2.04241162293379	0.0411107177814987	0.120866829514438
ENSMUSG00000001156.9	Mxd1	134.540313749827	-0.600018818679714	0.251350527269526	-2.38717947082843	0.0169782006744881	0.0620347566518746
ENSMUSG00000001157.13	Gmcl1	1010.44907599272	0.0138452174161511	0.150016600701073	0.0922912354462655	0.926466651751405	0.959275320143808
ENSMUSG00000001158.13	Snrnp27	575.213588165214	0.279236605068573	0.162138158262203	1.72221399367941	0.0850307608164354	0.205755352064729
ENSMUSG00000001166.17	Oas1c	26.0562490145843	1.7952016294722	0.488112795004651	3.67784177723736	0.000235215786275152	0.00199654210249418
ENSMUSG00000001173.15	Ocrl	1035.44292730387	0.0560968060056739	0.134405130845312	0.417371015919297	0.676407051680141	0.804303290929525
ENSMUSG00000001175.14	Calm1	3465.36029428211	0.527543139774298	0.130714818866928	4.03583269553664	5.44089789225854e-05	0.00059036359883507
ENSMUSG00000001211.15	Agpat3	590.392044750454	-0.374785813648929	0.166925517717048	-2.24522780444042	0.0247535120154541	0.0828829905515172
ENSMUSG00000001227.11	Sema6b	76.1571568349598	0.0219216419635553	0.335305442591274	0.0653781274593777	0.947872938574262	0.971737142916295
ENSMUSG00000001228.14	Uhrf1	5100.33587026738	0.834634369820314	0.133655350738359	6.24467606578788	4.24679316912242e-10	1.97005509703056e-08
ENSMUSG00000001229.8	Dpp9	638.127487488899	0.337230508255071	0.158254170296711	2.13094231654557	0.0330938946317483	0.103526120658728
ENSMUSG00000001247.16	Lsr	158.754096218879	0.305586947439824	0.263901588919789	1.15795796717505	0.246881189907478	0.430222463487127
ENSMUSG00000001248.15	Gramd1a	536.722168073204	-0.836875236663152	0.245170384003214	-3.41344343063958	0.000641474743462981	0.00457140411493624
ENSMUSG00000001249.14	Hpn	56.3425043748815	-1.51779606571121	0.408763225067808	-3.71314240770908	0.000204701624953895	0.00179040639630021
ENSMUSG00000001270.9	Ckb	2143.23322647777	0.412323117431054	0.281866979264372	1.46282873753836	0.14351424748899	0.297021842701326
ENSMUSG00000001280.12	Sp1	5878.50530371617	-0.116130114034062	0.171422288797622	-0.677450492865389	0.49812017105677	0.672308589220255
ENSMUSG00000001281.9	Itgb7	283.761561065579	1.13988279216833	0.218350324227587	5.22043095745637	1.7850724772927e-07	4.32266295912844e-06
ENSMUSG00000001285.12	Myg1	547.583986319521	0.00278182246790296	0.207966862706016	0.0133762775074189	0.989327592956481	0.994728771578517
ENSMUSG00000001288.14	Rarg	745.236839278244	1.80023313835821	0.309930617284	5.80850370361633	6.30336356004222e-09	2.24819966974839e-07
ENSMUSG00000001289.12	Pfdn5	753.176000558021	0.545557688888607	0.150885892279897	3.61569713805043	0.000299540418836954	0.00244349638271058
ENSMUSG00000001300.16	Efnb2	232.452883074741	0.919129161665177	0.237995445313992	3.86196114153593	0.000112480460124653	0.00109412811212162
ENSMUSG00000001305.5	Rrp15	1384.04433174399	0.361740515008572	0.132753696969574	2.72489974491241	0.0064321014800736	0.02929113873762
ENSMUSG00000001313.12	Rnd2	362.652040815574	0.923947843693519	0.223072248417314	4.1419219568946	3.44407544319693e-05	0.000404216988965763
ENSMUSG00000001323.17	Srr	100.411160207065	0.0761370755166295	0.324972003509734	0.234288106957955	0.814761318288179	0.894650649047671
ENSMUSG00000001333.9	Sync	30.9046419015085	0.701352225971025	0.442730222084215	1.58415258544879	0.113159000185341	0.252533812677678
ENSMUSG00000001334.9	Fndc5	58.650923016971	-0.947751791032149	0.356997280340653	-2.65478714607514	0.00793584659092767	0.0345710476007158
ENSMUSG00000001348.15	Acp5	57.3497758825674	0.193332744137054	0.341499733097426	0.566128536568719	0.571306405646742	0.72851076665288
ENSMUSG00000001349.5	Cnn1	42.6940960166275	0.67391260942826	0.390054256625648	1.72774068730403	0.0840347254486382	0.203816188013168
ENSMUSG00000001366.14	Fbxo9	247.371388092247	0.674310511692196	0.190489404677815	3.53988460845208	0.00040030201684454	0.00311963171978954
ENSMUSG00000001376.17	Vps50	1287.06534537606	-0.148972765649273	0.138959123027698	-1.07206178625335	0.283692281346284	0.470222201747532
ENSMUSG00000001380.6	Hars	1155.65501913644	0.616955312170677	0.137524258192251	4.48615626276063	7.25195633339919e-06	0.000107925307503857
ENSMUSG00000001383.8	Zmat2	1019.01713004745	0.452194829601219	0.200832559349503	2.2516011898961	0.0243474858064953	0.0820293712795714
ENSMUSG00000001403.13	Ube2c	1004.08758338169	-0.0150589215004372	0.204482922185824	-0.0736439079580072	0.94129373247444	0.968990507327445
ENSMUSG00000001415.10	Smg5	3117.53187339237	0.322149988340184	0.174182143056669	1.8495006588326	0.0643855527576582	0.168376351357209
ENSMUSG00000001416.13	Cct3	8871.94917474482	0.41036131987597	0.153435974200645	2.67447918921119	0.0074845421351713	0.0330370078769877
ENSMUSG00000001418.13	Glmp	588.116743380533	-0.194123654050435	0.176768572394398	-1.09817967877975	0.27212603792094	0.458200733963136
ENSMUSG00000001419.17	Mef2d	601.938370811724	0.329962259486851	0.149923645132824	2.20086871016591	0.0277453196149186	0.090623582940083
ENSMUSG00000001420.13	Tmem79	42.4845882882589	0.410402181455303	0.445330313674697	0.921568033554286	0.356753938942475	0.545841028145417
ENSMUSG00000001424.14	Snd1	4361.16717998869	-0.216555688658024	0.170529931691423	-1.26989840733582	0.204120820571243	0.377517929441566
ENSMUSG00000001435.15	Col18a1	2390.01171048994	0.41853407457505	0.240428752451122	1.7407821248839	0.0817217763955614	0.199659920030422
ENSMUSG00000001436.15	Slc19a1	303.185401596998	0.378560117010368	0.238187533997564	1.58933639664887	0.111984465748115	0.25066121291825
ENSMUSG00000001440.5	Kpnb1	23697.8544335619	0.576696315676532	0.142986712956558	4.03321612024008	5.50186357912844e-05	0.000596096217342526
ENSMUSG00000001441.13	Npepps	4984.62778226583	0.13706485381173	0.123272993423968	1.11188063179684	0.266189477284594	0.451524131857771
ENSMUSG00000001445.10	Mrpl10	1542.43641716953	0.22913753733384	0.143119372032952	1.601023915065	0.109371622373302	0.246544458306971
ENSMUSG00000001467.5	Cyp51	885.116955580791	-0.389454415742266	0.17538233594585	-2.22060228381558	0.0263779109924469	0.0870690829178743
ENSMUSG00000001472.17	Tcf25	2887.81614505237	0.513062381585094	0.233167466013078	2.20040295654419	0.0277783182576785	0.0906707564772455
ENSMUSG00000001473.6	Tubb6	966.07402010781	0.0701869564536978	0.139472743403811	0.503230629446268	0.614802132439031	0.760602958850853
ENSMUSG00000001482.15	Def8	1122.42856779227	0.802277447163498	0.255288847182951	3.14262630748045	0.00167439454918605	0.00992517173332727
ENSMUSG00000001504.10	Irx2	52.874556636735	-1.24931454243475	0.475739767501414	-2.62604606084574	0.00863831270990947	0.0369180833861699
ENSMUSG00000001506.10	Col1a1	80.357490427381	0.591652255825794	0.301736413433961	1.96082484408295	0.0498994588633245	0.139169742670752
ENSMUSG00000001507.16	Itga3	469.786911852956	0.234496517646962	0.209646675416604	1.11853201192424	0.263339842337085	0.448090394523427
ENSMUSG00000001510.8	Dlx3	22.8939443222837	0.57272132436203	0.484566291684985	1.18192563987582	0.237235207353708	0.418487473477498
ENSMUSG00000001517.14	Foxm1	1590.10739249396	-0.116370464074351	0.137745233541489	-0.844823890325757	0.398209173795759	0.588264464241866
ENSMUSG00000001518.12	Itfg2	1061.30988542089	-0.671477820015932	0.19402626579545	-3.46075732202067	0.000538658156530357	0.00396196182467562
ENSMUSG00000001520.12	Nrip2	48.3331892491142	0.360926611740565	0.449903611724052	0.80223097200193	0.42241936355546	0.609336810420795
ENSMUSG00000001521.12	Tulp3	1895.06045474867	0.348880075565487	0.128149356572243	2.72244890569395	0.00648000529388857	0.0294635228297495
ENSMUSG00000001524.14	Gtf2h4	642.241185850711	0.413837485106594	0.151622415632861	2.72939514503357	0.00634506238102107	0.0289938495771159
ENSMUSG00000001525.10	Tubb5	32697.3306607137	0.304030593408395	0.161624523244806	1.88109197357317	0.0599594086597771	0.159547099572277
ENSMUSG00000001542.7	Ell2	1042.3052433859	-0.185172710321563	0.144782645548516	-1.27897034634245	0.200907498481063	0.373412326643071
ENSMUSG00000001552.14	Jup	1673.155696557	0.780686412329033	0.214574785212418	3.6382952058239	0.000274448738439659	0.0022755339687709
ENSMUSG00000001555.10	Fkbp10	303.216190525951	-0.352671769560747	0.201705635333012	-1.748447776278	0.0803865211351523	0.197219416455263
ENSMUSG00000001558.5	Klhl10	18.8188514548274	0.741269216581736	0.573081012195978	1.29348067865882	0.195844862347118	0.367215379527552
ENSMUSG00000001569.10	Nom1	911.601269873105	0.740489651631148	0.150374092170625	4.92431668874808	8.46556434134228e-07	1.69299737625834e-05
ENSMUSG00000001576.14	Ergic1	1346.44001933549	-0.117754411948857	0.150022361173086	-0.784912402578435	0.432504929747282	0.617875603909029
ENSMUSG00000001583.13	Tnk1	193.310627600503	-0.318382415040745	0.264987431302385	-1.20150006162907	0.229557282592599	0.409279528428127
ENSMUSG00000001588.12	Acap1	227.744754060282	0.847939324080272	0.253450837467699	3.34557712474845	0.000821115197532681	0.00557097960203322
ENSMUSG00000001604.14	Tcea3	170.570508215267	1.16776346283938	0.286193002125026	4.0803354874807	4.49707477575569e-05	0.00050322610028857
ENSMUSG00000001627.12	Ifrd1	1802.94742630573	-0.144052726182125	0.132998208483443	-1.08311779402696	0.27875614178397	0.46466753268265
ENSMUSG00000001630.13	Stk38l	1111.73158836594	-0.19340291043868	0.207666049483089	-0.931316943333241	0.351689640054512	0.540984407310465
ENSMUSG00000001632.16	Brpf1	1105.82457422977	0.130438736322829	0.141869003312331	0.919430836034439	0.357870266592634	0.546688228218155
ENSMUSG00000001642.18	Akr1b3	1340.10340980279	1.05980528591482	0.214353730851731	4.94418866284112	7.64616293840998e-07	1.55242524257828e-05
ENSMUSG00000001655.6	Hoxc13	20.7548542510762	-2.10380030343391	0.62257638054176	-3.3791842562405	0.00072701264524731	0.00504845019738528
ENSMUSG00000001663.10	Gstt1	52.2534668513876	-0.611107068759759	0.355263410391848	-1.7201520080149	0.0854048140960554	0.206353909647944
ENSMUSG00000001665.11	Gstt3	115.590623724095	-0.0410988005841601	0.301054954695824	-0.136515941502059	0.891413423031766	0.940291384343575
ENSMUSG00000001666.8	Ddt	82.2702178993927	0.466914421796669	0.30802748600351	1.5158206426791	0.129564710862313	0.276864299785808
ENSMUSG00000001672.14	Marveld3	93.1567641275936	-0.745027688464659	0.310825165944733	-2.39693490133013	0.0165328607062474	0.0608626833482874
ENSMUSG00000001674.11	Ddx18	2908.80503433882	0.650256820598972	0.136211673253852	4.77387000001913	1.80719061554791e-06	3.22674874949048e-05
ENSMUSG00000001687.15	Ubl3	1282.66276943506	0.092377019815306	0.155399035587578	0.594450406117515	0.552210903333016	0.714334823397483
ENSMUSG00000001700.9	Gramd3	136.554500791232	-0.125476915136344	0.337627806632594	-0.371642716243712	0.710158880493576	0.827916258084566
ENSMUSG00000001707.8	Eef1e1	1315.91152205646	0.116326980788214	0.154892065473091	0.751019624103493	0.452640845636041	0.634164403725387
ENSMUSG00000001729.14	Akt1	939.656831804484	-0.504681280320168	0.212421567002525	-2.37584764787169	0.0175086903324518	0.063639943363107
ENSMUSG00000001741.12	Il16	23.0563116571376	-0.694082846885027	0.643826241890322	-1.07805926774147	0.281007307622628	0.467221001499529
ENSMUSG00000001750.15	Tcirg1	195.165963796608	0.481908056059604	0.199089926529056	2.42055469335498	0.0154968478799541	0.0579806771496291
ENSMUSG00000001751.9	Naglu	74.6687352288733	-1.64657308804414	0.403020316710755	-4.08558333109017	4.39662171348216e-05	0.000495388760168601
ENSMUSG00000001755.12	Coasy	552.873994861596	-0.34972916712729	0.20000486137127	-1.74860333258644	0.0803596098527091	0.197219407472102
ENSMUSG00000001761.7	Smo	594.842085255773	-0.096189155864018	0.15414971863214	-0.623998257781851	0.532628729239328	0.700000407200942
ENSMUSG00000001763.14	Tspan33	89.6588179337298	0.165410218211241	0.294146327321285	0.562339906527438	0.57388445383995	0.730485961753061
ENSMUSG00000001767.5	Crnkl1	1290.30635911355	0.290970818623735	0.146534015981842	1.98568787372749	0.047067992305292	0.133260226805138
ENSMUSG00000001768.15	Rin2	151.45035268599	-0.151020435819366	0.221062863179035	-0.683156065417723	0.49450823121277	0.669405869549174
ENSMUSG00000001774.8	Chordc1	2152.65871243428	-0.185338636371324	0.148828781001504	-1.24531448234768	0.213016174235674	0.38891569287841
ENSMUSG00000001783.3	Rtcb	2081.69858955878	0.347777341916479	0.134005191339503	2.59525275431593	0.00945213811444258	0.0395242144972463
ENSMUSG00000001785.13	Pwp1	1707.31642383835	0.495042882837818	0.123939007541641	3.99424598160907	6.49004587376556e-05	0.000686418343892708
ENSMUSG00000001786.14	Fbxo7	507.871725549319	-0.478114141736342	0.173249958250778	-2.75967825079804	0.00578583136001663	0.0269852058245256
ENSMUSG00000001794.13	Capns1	1355.50633669554	0.153591579572945	0.170899097991874	0.898726683626194	0.368798260341559	0.558262463687207
ENSMUSG00000001802.16	Lrp3	99.7114663284331	-1.25643472300348	0.31514440125152	-3.98685401997894	6.6955192726924e-05	0.000704086205296972
ENSMUSG00000001819.4	Hoxd13	25.4712046269381	-0.84058990065262	0.517016542905454	-1.6258472038995	0.103982163783608	0.237722167639411
ENSMUSG00000001827.12	Folr1	356.543987651232	1.48037808232557	0.171006207130816	8.65686753225931	4.84905680149979e-18	8.77559551273895e-16
ENSMUSG00000001829.17	Clpb	1365.993454908	-0.442765344936538	0.15566521592283	-2.84434349903858	0.00445030421237585	0.0219949458695946
ENSMUSG00000001833.17	Sept7	2655.08864293664	0.313286970508376	0.166041821130332	1.88679555774365	0.0591878288571751	0.15806784172296
ENSMUSG00000001844.10	Zdhhc4	288.682866198206	0.0615716201495775	0.211714556584235	0.290823744682289	0.77118612425216	0.865937755297772
ENSMUSG00000001847.14	Rac1	2831.96545518198	0.121776003812606	0.124398988856181	0.978914739840796	0.327622108541076	0.51635442308393
ENSMUSG00000001855.15	Nup214	2068.24037970985	0.505607548285346	0.122132892508377	4.13981473705511	3.47586415440493e-05	0.000407621541115374
ENSMUSG00000001864.13	Aif1l	443.953647821525	-0.592939909318294	0.270110590592614	-2.19517460613966	0.0281510751125073	0.0916019112262474
ENSMUSG00000001870.15	Ltbp1	282.848940180737	-0.943730355427746	0.261853560059257	-3.60403866655157	0.000313310414644858	0.0025430882437868
ENSMUSG00000001891.16	Ugp2	695.273350406516	-0.0612811483220051	0.167115508004358	-0.366699350968714	0.713843290739123	0.830428442103389
ENSMUSG00000001901.15	Kcnh6	58.6094622557409	0.418295178659381	0.321938387652471	1.29930196181179	0.193840321378418	0.36481022969526
ENSMUSG00000001909.15	Trmt1	1634.18449261938	0.457844792809767	0.199086006223947	2.29973367537821	0.0214633130405096	0.0745393759442859
ENSMUSG00000001910.4	Nacc1	5076.27682410349	0.914361167385359	0.214106900298434	4.27058243387238	1.94963140495605e-05	0.000252470377784901
ENSMUSG00000001911.16	Nfix	113.534736058364	0.686030853321213	0.327215011848196	2.09657512180242	0.0360312034820002	0.109946172323614
ENSMUSG00000001918.17	Slc1a5	1639.27890558959	-0.606462897243545	0.130081831449607	-4.66216450433728	3.12900914381937e-06	5.21821900332744e-05
ENSMUSG00000001924.15	Uba1	10790.0927445633	-0.0790825651374845	0.125488891386713	-0.630195742934567	0.528566524190563	0.697224572852467
ENSMUSG00000001930.17	Vwf	1003.92551782616	-1.38618534128918	0.251327708975554	-5.51544971678394	3.47889203319036e-08	1.03024400635429e-06
ENSMUSG00000001942.8	Siae	237.234350587114	0.254912340232803	0.208666982690168	1.2216227835685	0.221850308679185	0.40070276921244
ENSMUSG00000001943.8	Vsig2	21.0528036168868	1.32659478557069	0.526654318793867	2.51890991534795	0.0117718770295692	0.046930635130937
ENSMUSG00000001946.14	Esam	21.7193561869021	0.889132596234263	0.591683744848058	1.50271594238674	0.132912309849454	0.281514456015482
ENSMUSG00000001962.8	Fam50a	769.169488582542	-0.0786639175813934	0.172222595293792	-0.456757241680175	0.647845542230597	0.784791984427595
ENSMUSG00000001964.14	Emd	386.234652525261	-0.0204703317879595	0.21072883208311	-0.09714063132987	0.922614714286419	0.957087898713793
ENSMUSG00000001983.7	Taco1	336.858069856081	0.372102767313326	0.193542624624642	1.92258820523378	0.0545317864430012	0.148860606604833
ENSMUSG00000001985.9	Grik3	862.909196053312	-1.1349990707798	0.240155554054766	-4.72609961175818	2.2887340736636e-06	3.96110422500999e-05
ENSMUSG00000001986.16	Gria3	20.6439497237272	-1.03247659760718	0.665267111091609	-1.55197300511825	0.12066868293351	0.263736726274389
ENSMUSG00000001995.9	Sipa1l2	2240.04294640213	-0.484142727481653	0.232705799734069	-2.08049274248824	0.0374803606226047	0.113192491052857
ENSMUSG00000001998.15	Ap4e1	857.885378012488	0.358700644364851	0.146211444204215	2.45330074069887	0.0141551938645897	0.0542770041488412
ENSMUSG00000001999.15	Blvra	174.020441456009	0.220529659382143	0.224031716075098	0.984368031659495	0.324934590444781	0.513609678814971
ENSMUSG00000002006.12	Pdzd4	962.831143029212	1.38638817630855	0.168928108591768	8.2069715209971	2.26837344414974e-16	3.22835789493116e-14
ENSMUSG00000002007.5	Srpk3	61.9721972543134	0.193746747490125	0.34451177792818	0.56238062064315	0.573856719843483	0.730485961753061
ENSMUSG00000002010.17	Idh3g	1819.39235935171	-0.106903680042045	0.13829547945918	-0.773009215197079	0.439516926938412	0.623436478156187
ENSMUSG00000002012.13	Pnck	38.5784197160562	-0.266606333226883	0.422392599187455	-0.631181355307233	0.527921951407103	0.6965623659475
ENSMUSG00000002014.12	Ssr4	428.486256681654	-0.0932129843173041	0.171473212309926	-0.543600852060952	0.586716173320378	0.7399064336462
ENSMUSG00000002015.5	Bcap31	1608.98566285467	0.455052597841602	0.169735676354436	2.68094844652092	0.00734138249782172	0.0324833462226286
ENSMUSG00000002017.9	Fam98a	1084.70099935444	0.730329661727277	0.173228197181718	4.21599758935986	2.48676415733819e-05	0.000307624268206081
ENSMUSG00000002020.15	Ltbp2	20.3011491303831	-0.391958552136746	0.557530547366253	-0.70302614625932	0.482039455407677	0.659161975449732
ENSMUSG00000002028.13	Kmt2a	2387.9602009677	0.14018104868	0.186445345202984	0.751861348575819	0.452134444070202	0.633878999199034
ENSMUSG00000002031.12	Ift46	1610.89584557179	-0.13693725107565	0.200118480688101	-0.684280885027689	0.493797814940156	0.668876563408589
ENSMUSG00000002032.17	Tmem25	34.3893955766662	-0.105898676958185	0.419912335660426	-0.252192345794343	0.800892394085985	0.886728217893237
ENSMUSG00000002043.17	Trappc6a	83.2581031881903	-0.710159144220549	0.307347153938482	-2.31060914383054	0.0208544537301382	0.0729091739717234
ENSMUSG00000002052.6	Supt6	4124.62719031319	0.473822165818193	0.166369348337306	2.84801359477312	0.00439930452522051	0.0217997860724665
ENSMUSG00000002055.9	Spag5	2957.96810974994	-0.0286178661425598	0.152022644963358	-0.188247390048092	0.85068272460379	0.916428946037717
ENSMUSG00000002058.13	Unc119	480.422820044717	0.329969457433315	0.198140602748366	1.665329835765	0.0958469692082018	0.224247182420036
ENSMUSG00000002059.18	Rab34	449.432027811893	-0.40214474159686	0.227695281858345	-1.76615316011266	0.0773701568776716	0.191972261740647
ENSMUSG00000002064.10	Sdf2	370.092013118627	-0.344869195096746	0.206871048606178	-1.66707326820428	0.0954998368365516	0.223595609038015
ENSMUSG00000002068.16	Ccne1	2210.60314223648	1.43757005311762	0.14911110793997	9.64093200686542	5.36981935922732e-22	1.51377273051756e-19
ENSMUSG00000002076.11	Hsf2bp	704.487583488387	-1.01663317842204	0.178299573723295	-5.70182618607808	1.185306582015e-08	4.00355050363087e-07
ENSMUSG00000002083.13	Bbc3	180.16126922088	-0.90314134941863	0.244620076960024	-3.69201645524059	0.000222483066173977	0.00191620403469114
ENSMUSG00000002100.15	Mybpc3	19.5558944266147	1.63217086841704	0.552082022836395	2.95639198688547	0.00311261231229905	0.0164899833342941
ENSMUSG00000002102.15	Psmc3	2656.79289158475	0.129432641528719	0.170950263838264	0.757136249003834	0.448968238999161	0.631009148177248
ENSMUSG00000002103.15	Acp2	196.03231721382	0.105633622451503	0.231090468072848	0.457109388078278	0.647592422755973	0.78467989131921
ENSMUSG00000002104.11	Rapsn	32.8158432444232	-0.589350940531827	0.472438456026209	-1.24746606254071	0.212226656558995	0.388029451440233
ENSMUSG00000002105.15	Slc39a13	84.0298085277291	0.0544971982484947	0.292113869161658	0.18656148852123	0.852004464236719	0.91721674343737
ENSMUSG00000002107.18	Celf2	256.942850765456	-0.901767389368115	0.23227611256529	-3.88230791108423	0.0001034697439898	0.00101727899204995
ENSMUSG00000002108.10	Nr1h3	17.3851494775219	0.376169713286212	0.551755949665466	0.681768295410837	0.495385474810991	0.669948341513452
ENSMUSG00000002109.14	Ddb2	113.200533091602	-0.182584119516664	0.298929354593139	-0.610793542725745	0.541336268827605	0.706151187934868
ENSMUSG00000002129.11	Sf3a1	4790.63665324553	0.54658302051736	0.139914734961714	3.90654365794229	9.36257335616142e-05	0.00093191052390815
ENSMUSG00000002147.18	Stat6	473.511073359036	-0.186155116063658	0.156509684207626	-1.18941595854672	0.234276024057625	0.414915094437686
ENSMUSG00000002190.13	Clgn	440.347017515024	0.0581629581930243	0.171964961677064	0.338225634023339	0.73519315982856	0.84363645626517
ENSMUSG00000002204.9	Napsa	17.7805678361204	0.246516906376375	0.619978563980305	0.397621660971179	0.690909091134191	0.814740275676623
ENSMUSG00000002205.16	Vrk3	397.457564229475	-0.314477832017457	0.163585294142858	-1.92240894064002	0.0545543214769217	0.148894395555799
ENSMUSG00000002210.11	Smg9	339.182681753512	-0.348149046310551	0.21344143892784	-1.63112209165837	0.102864560083489	0.236124582878777
ENSMUSG00000002221.11	Paxip1	1555.37256458013	0.408510055165141	0.145982010174321	2.79835888461413	0.00513630077087353	0.0246619826401032
ENSMUSG00000002222.14	Rmnd5a	3807.80856715913	-0.278261120148932	0.15795496495687	-1.76164845609577	0.0781287115448759	0.193199862101271
ENSMUSG00000002227.15	Mov10	1313.19853872167	-0.0823874011320378	0.249483733866486	-0.330231553998339	0.741225006290324	0.847552056724638
ENSMUSG00000002228.7	Ppm1j	159.44425625083	0.089358263459033	0.283516168091221	0.315178721766168	0.752625960426816	0.854655198225788
ENSMUSG00000002233.13	Rhoc	295.76077022119	0.144492476710583	0.192615475722221	0.750160267075122	0.453158185724152	0.634517123162295
ENSMUSG00000002249.19	Tead3	86.5125275583877	0.00432649252201042	0.319522666366103	0.0135404870371644	0.989196584573291	0.994728771578517
ENSMUSG00000002250.15	Ppard	253.458148003209	0.348464107517903	0.208226813345425	1.67348336133752	0.0942321793640483	0.22133461388509
ENSMUSG00000002257.7	Def6	173.198619096685	0.383089472458576	0.295097349890771	1.29817998230203	0.194225495097456	0.365130140110286
ENSMUSG00000002265.16	Peg3	1580.91290408529	0.204583543629536	0.210263140043617	0.972988149930117	0.330559191672821	0.520088782948576
ENSMUSG00000002266.17	Zim1	29.8540512599746	-0.708940794062669	0.522748108757768	-1.35618050488477	0.175041743260477	0.340988294279779
ENSMUSG00000002279.18	Lmf1	175.934472385149	-0.0928759577404212	0.216092240207628	-0.429797745866223	0.667342772746155	0.797574157657797
ENSMUSG00000002280.10	Narfl	212.352456274473	0.00627257613348851	0.193308462213168	0.0324485336113818	0.974114358620752	0.98636059839895
ENSMUSG00000002289.15	Angptl4	249.248198481557	0.824326313153107	0.181589273265938	4.53950995192254	5.63851192583645e-06	8.71887619418107e-05
ENSMUSG00000002297.15	Dbf4	5492.31116091224	-0.352128364966477	0.130893477052082	-2.69019032038064	0.00714112796094082	0.0318569065062177
ENSMUSG00000002307.15	Daxx	859.978653215612	0.643687940353899	0.171507420899382	3.75312005147304	0.00017464716210788	0.0015745096859406
ENSMUSG00000002308.15	Cd320	412.033964196646	0.533784408140996	0.163011553676979	3.27451886753213	0.00105842070857055	0.00681396098679654
ENSMUSG00000002319.15	Ipo4	2124.28665237422	0.719454995794528	0.150430296920256	4.78264691703638	1.73001855052343e-06	3.10972393649551e-05
ENSMUSG00000002320.15	Tm9sf1	334.492596551406	0.198993282344875	0.18126816263637	1.09778396520773	0.27229883487937	0.458386382693693
ENSMUSG00000002324.7	Rec8	443.226096069034	-0.0758774405852935	0.239498417442256	-0.316818129303872	0.751381607119424	0.853839742921757
ENSMUSG00000002325.14	Irf9	259.964443892553	0.0781937680623715	0.19878843364825	0.393351698724751	0.694059739100061	0.816687938474906
ENSMUSG00000002326.5	Gmpr2	398.694357587279	0.472096840158278	0.160925140988824	2.93364254495862	0.00335009783060909	0.0175514953891704
ENSMUSG00000002329.6	Mdp1	331.818185898866	-0.165527318113486	0.188612912841376	-0.8776033179271	0.380159028084144	0.569927509990332
ENSMUSG00000002332.15	Dhrs1	334.721220141664	0.292585207014216	0.197535290656392	1.48117941883691	0.138558769064072	0.289913359364863
ENSMUSG00000002341.8	Ncan	191.164550918805	0.56123038044614	0.250209744484675	2.24303966099336	0.0248942570615058	0.0832781639125087
ENSMUSG00000002342.17	Tmem161a	563.395008332234	-0.0695937444507233	0.277888575215726	-0.25043758778747	0.802248964662942	0.887801437436428
ENSMUSG00000002343.11	Armc6	297.695745179102	0.657936960310664	0.208039070064549	3.16256441689786	0.0015638613228261	0.00940305296608198
ENSMUSG00000002345.17	Borcs8	126.734333478825	0.24274068987119	0.253842186730309	0.956266147080926	0.338937788504033	0.528034319667105
ENSMUSG00000002346.16	Slc25a42	121.330956561182	-0.352705417272581	0.304562438923787	-1.15807260579773	0.246834408131974	0.430203678333589
ENSMUSG00000002365.9	Snx9	364.766451871341	-0.745996481328243	0.226604201156264	-3.2920681855047	0.000994534959377642	0.00647865273312164
ENSMUSG00000002372.8	Ranbp3	1490.7965863199	0.134461011536901	0.14645966901533	0.918075347574539	0.358579420208737	0.547313690121191
ENSMUSG00000002379.6	Ndufa11	266.707750316148	0.243279150215264	0.182696675337474	1.33160140854169	0.182991201846097	0.35192511023574
ENSMUSG00000002384.2	Bmp8b	59.5696755703168	0.165383614988481	0.367182754055251	0.450412262454992	0.652413204695161	0.787786257629849
ENSMUSG00000002393.14	Nr2f6	110.604533253358	0.417483383300364	0.31750494631217	1.31488780930643	0.188547610388804	0.358419712224545
ENSMUSG00000002395.14	Use1	452.314085270661	0.0639168725251312	0.1896039026525	0.337107367680486	0.736035963573329	0.844167375087934
ENSMUSG00000002396.8	Ocel1	105.338906853992	0.582481893260918	0.267194067796232	2.17999560418808	0.0292577873967054	0.0945107768726981
ENSMUSG00000002409.18	Dyrk1b	113.723972780143	-0.107863797000015	0.282463230338301	-0.38186845371282	0.702558940536046	0.822785931878078
ENSMUSG00000002413.15	Braf	1161.03946678223	0.210405917015496	0.189211398439782	1.11201501997491	0.266131692405897	0.451478356553413
ENSMUSG00000002416.13	Ndufb2	60.7354359788083	-0.459310579902179	0.333586369871168	-1.37688653190346	0.168547331797467	0.332490288900426
ENSMUSG00000002428.12	Hltf	1684.13973866835	0.0936562633895679	0.17012247370833	0.550522581455869	0.581960992900249	0.736533387063217
ENSMUSG00000002455.14	Prpf6	2757.16428956191	0.261501217252181	0.158921360870793	1.64547557244233	0.0998717761136097	0.231063820399212
ENSMUSG00000002458.13	Rgs19	385.352221845444	0.0945922690391353	0.231267816676991	0.409016137213986	0.682527818670475	0.808172479312641
ENSMUSG00000002459.17	Rgs20	22.5852372952583	-1.01776452532215	0.547188810383434	-1.85998782505982	0.0628872485011269	0.165743289424311
ENSMUSG00000002475.15	Abhd3	43.0019668723679	-1.36316906430787	0.419420289924454	-3.25012665589783	0.00115353620874711	0.00732259643278497
ENSMUSG00000002477.4	Snrpd1	1363.34276424216	0.807495656485097	0.173149208279041	4.66358272446597	3.10751182058557e-06	5.18827058974532e-05
ENSMUSG00000002486.15	Tchp	207.536664596665	0.0890638375436277	0.334157309570213	0.266532662889165	0.789829007522503	0.879260587885205
ENSMUSG00000002489.15	Tiam1	2840.26884413739	-0.739574852469185	0.134614745442238	-5.49401070469305	3.92906658411438e-08	1.14278148921692e-06
ENSMUSG00000002496.9	Tsc2	2209.93401725141	0.0263165544752847	0.15823407441761	0.166314079771657	0.86790978630026	0.926297019102694
ENSMUSG00000002500.15	Rpl3l	37.9615068862413	-0.0237716663347856	0.42216445394507	-0.0563090191811332	0.955095633968829	0.976206031121814
ENSMUSG00000002504.14	Slc9a3r2	166.988469690593	1.48747290536101	0.234357165724502	6.34703402715497	2.19505594422842e-10	1.1057500029706e-08
ENSMUSG00000002524.15	Puf60	2609.86042216221	0.0999523334009445	0.143054140023819	0.698702836452702	0.484737760956081	0.661617396448342
ENSMUSG00000002546.16	Golga2	507.653126372592	0.216856225528527	0.169322048935737	1.28073234933998	0.200287693116079	0.37268686694414
ENSMUSG00000002550.16	Uck1	312.198020109963	-0.0719195189778581	0.195050597619053	-0.368722371814117	0.71233467164768	0.829529230352983
ENSMUSG00000002578.17	Ikzf4	83.6574981943085	0.263580749606699	0.287204330000209	0.917746433720224	0.358751631871989	0.547313690121191
ENSMUSG00000002580.7	Mien1	116.4126932187	0.574604170299078	0.286378824645753	2.00644782661517	0.0448084899485763	0.128743170159973
ENSMUSG00000002602.16	Axl	105.481800984437	0.550995329471529	0.323196807593231	1.70482912122388	0.0882262985998167	0.211256012932818
ENSMUSG00000002603.15	Tgfb1	183.681167770797	0.0342594144969549	0.20957014755183	0.163474688056332	0.870144701054661	0.927534262126256
ENSMUSG00000002608.8	Ccdc97	639.169734135591	0.0249925411068058	0.149718725903971	0.166929961204959	0.867425158269529	0.926116926079609
ENSMUSG00000002617.14	Zfp40	155.04434597445	0.395393590008732	0.236505985112859	1.67181219460494	0.0945613613892027	0.221930034678886
ENSMUSG00000002625.9	Akap8l	654.673144905871	-0.582020103728468	0.158336384193936	-3.67584561622672	0.000237062858974198	0.00200885284388632
ENSMUSG00000002635.11	Pdcd2l	616.511937407931	-0.2883262322123	0.180416801661635	-1.59811186960872	0.11001808248415	0.247618096084427
ENSMUSG00000002658.9	Gtf2f1	881.744351616413	0.703004562623834	0.140820277622261	4.99221116797956	5.96919397295122e-07	1.25182281043622e-05
ENSMUSG00000002660.7	Clpp	473.149691904516	0.397888021976295	0.190714411481878	2.08630285925772	0.0369511978435823	0.112100084683169
ENSMUSG00000002661.14	Alkbh7	175.652850829053	-0.295538032524976	0.295816982676014	-0.999057017793521	0.317767071202407	0.506405919236297
ENSMUSG00000002668.7	Dennd1c	84.140564110937	0.111524292612706	0.302176018602429	0.369070626876708	0.712075082162739	0.829292812379724
ENSMUSG00000002679.14	Med6	419.609359574898	0.464305034939164	0.20787835819534	2.23354195679602	0.0255132267056743	0.0848009461641506
ENSMUSG00000002688.8	Prkd1	184.651956871968	-1.44380742691511	0.230831090671248	-6.25482218498631	3.9796907860102e-10	1.86384304255985e-08
ENSMUSG00000002718.14	Cse1l	9600.65858040162	0.245157167636184	0.134687134711558	1.82019736451595	0.0687289543287182	0.175951404384331
ENSMUSG00000002728.14	Naa20	871.183173662094	-0.00333372027727228	0.141126696171661	-0.0236221804074353	0.981153979679861	0.989932974611266
ENSMUSG00000002731.6	Prkra	252.473153040048	-0.882796780676203	0.229098294913511	-3.85335377991127	0.000116510853871511	0.00112883847118472
ENSMUSG00000002733.8	Plekha3	500.79125539883	0.624503943484465	0.257676648831683	2.42359541043394	0.0153677158470957	0.0576187106415795
ENSMUSG00000002741.9	Ykt6	1909.73227296982	0.448207789045551	0.159334196030536	2.81300436573988	0.00490809847901624	0.0237765418386976
ENSMUSG00000002748.7	Baz1b	3819.96358434969	0.0838052927955769	0.129156579670668	0.648865841827565	0.516425095042003	0.686214942879816
ENSMUSG00000002763.16	Pex6	527.977188728971	0.0771418249064244	0.190576331489476	0.404781770661192	0.685637929578244	0.810938067588146
ENSMUSG00000002767.13	Mrpl2	714.511718149989	-0.111380939768709	0.15327693457859	-0.726664713610909	0.467431374595863	0.646849477976093
ENSMUSG00000002768.7	Mea1	287.991541301794	-0.591892254112639	0.208945209981849	-2.8327629724752	0.0046147590629929	0.0226701585470553
ENSMUSG00000002769.8	Gnmt	45.7327012444258	-1.61282198609943	0.429943457681811	-3.75124206981895	0.000175960710411533	0.00158051964088398
ENSMUSG00000002771.12	Grin2d	38.0999291621374	-0.12624763796177	0.454856445540232	-0.277554905948019	0.781354052238971	0.872812032090072
ENSMUSG00000002778.14	Kdelr1	664.578273214974	0.0174033357242068	0.165196655854906	0.105349201133299	0.916098723292472	0.953499800109652
ENSMUSG00000002781.19	Tmem143	300.111299551558	-0.767179155791151	0.25586609740031	-2.99836189157517	0.0027143514889555	0.0148023720470496
ENSMUSG00000002797.9	Ggct	273.578209008091	0.695302568338909	0.183399618571682	3.7911887372173	0.000149927963017148	0.00139808779253713
ENSMUSG00000002799.6	Jag2	1061.23388497869	-0.281053898636567	0.13624854367639	-2.06280295592818	0.0391313530907885	0.116828208749057
ENSMUSG00000002803.14	Btbd6	201.294099880008	-0.379143543867631	0.236958062402168	-1.60004491944294	0.109588618753001	0.24688175231293
ENSMUSG00000002804.4	Nudt14	141.447554546713	-0.407959282789011	0.26253984248597	-1.55389474955906	0.120209524341692	0.26319474021912
ENSMUSG00000002808.7	Epdr1	98.4885109007512	-0.724315778882664	0.358238678928222	-2.02188044308803	0.0431887046266643	0.125342542546532
ENSMUSG00000002812.4	Flii	2246.9888090747	-0.348943429335224	0.125186310720825	-2.78739286529016	0.00531340200463282	0.0252860885926443
ENSMUSG00000002814.15	Top3a	1067.07431176361	0.340661102843315	0.148094390297449	2.3002971426473	0.0214313914528507	0.0744991148464166
ENSMUSG00000002820.6	Atg4d	504.529513886455	-0.318978708388755	0.175253785643658	-1.82009596664195	0.0687443917394336	0.17596019530441
ENSMUSG00000002825.7	Qtrt1	427.664152268656	0.14873737666865	0.179142810092018	0.830272655610624	0.406384644626607	0.595838418241791
ENSMUSG00000002831.13	Plin4	22.724593163646	-0.0851301310309608	0.580312299243701	-0.14669709937547	0.883371108198558	0.934447644082681
ENSMUSG00000002833.11	Hdgfl2	1180.06473675691	0.582492925941431	0.142883736893271	4.0766915718094	4.56810214560754e-05	0.000508843536112925
ENSMUSG00000002835.8	Chaf1a	1585.5064942126	0.653019761713888	0.159812843437946	4.08615320061838	4.38584242306281e-05	0.000494935058350098
ENSMUSG00000002844.8	Adprh	1505.52036891222	-0.321485632611445	0.163674841552724	-1.96417256043524	0.0495100837785886	0.138320624758973
ENSMUSG00000002845.14	Tmem39a	1453.4250257969	-0.68909470196149	0.210931810783677	-3.2669074399034	0.00108729223375227	0.00696895070235293
ENSMUSG00000002846.9	Timmdc1	476.838863383316	-0.671084003172394	0.181114525794799	-3.70530193659191	0.000211139065096586	0.00183162612938444
ENSMUSG00000002847.6	Pla1a	94.6280592360848	-0.457490732938192	0.485387566599858	-0.942526682632018	0.345923056809706	0.535072922841983
ENSMUSG00000002870.8	Mcm2	6041.30170879263	0.484102199796002	0.131062072144761	3.6936864485196	0.000221026314503346	0.00190814178109808
ENSMUSG00000002871.14	Tpra1	137.214620587667	-0.140294792054826	0.253744785137056	-0.552897242711998	0.580333775615434	0.735409878371416
ENSMUSG00000002881.14	Nab1	363.578992552451	0.285132253761429	0.167811036797904	1.69912694184004	0.089295268053432	0.212876782305295
ENSMUSG00000002885.14	Adgre5	316.46407317497	0.125321339155609	0.228148595487245	0.549297000439414	0.5828016455249	0.737111914329065
ENSMUSG00000002897.5	Il17ra	334.887493528991	-0.206899853476296	0.180655564973638	-1.1452725162742	0.252096287178962	0.435808754226907
ENSMUSG00000002900.16	Lamb1	2177.83798743387	-0.0176320388020523	0.208841856204728	-0.0844277058367435	0.932716379848671	0.963127703926333
ENSMUSG00000002908.17	Kcnn1	101.221147122813	-0.796559873237571	0.360614749680459	-2.20889432266263	0.027181992191271	0.0891610703808103
ENSMUSG00000002910.11	Arrdc2	164.981270804824	0.293060536150733	0.371702284115374	0.78842812830219	0.430446323105341	0.615961797188715
ENSMUSG00000002948.19	Map2k7	724.78307085256	0.00826632292040695	0.268894593289303	0.0307418710777618	0.975475398638432	0.987100439890341
ENSMUSG00000002949.15	Timm44	1325.30940165468	0.223577551793727	0.254573935461064	0.878242116141232	0.379812340820663	0.569555425903719
ENSMUSG00000002957.11	Ap2a2	2705.18627143119	0.467623511818587	0.132777935372383	3.52184653652816	0.000428552149819661	0.00330465332151837
ENSMUSG00000002963.17	Pnkp	400.942003201851	-0.193033013218464	0.175637646617258	-1.09904121887441	0.271750087306561	0.457672854989301
ENSMUSG00000002968.8	Med25	1581.30143460603	0.220445467882152	0.161422063810905	1.36564644682272	0.172049960705692	0.337108217589123
ENSMUSG00000002980.14	Bcam	924.32913973598	0.879645523415244	0.141605217887066	6.21195699240958	5.23287510767091e-10	2.34583229979657e-08
ENSMUSG00000002981.10	Clptm1	1972.43548777106	0.201345435486697	0.169677801522679	1.18663392429554	0.235372048570946	0.416202516284861
ENSMUSG00000002983.17	Relb	194.244053758911	0.145407088313252	0.243419152057449	0.597352702464983	0.550271924698442	0.712771595312756
ENSMUSG00000002984.17	Tomm40	1682.75067196349	0.638635421514198	0.137800816381718	4.63448213358282	3.57832135909267e-06	5.87397679764159e-05
ENSMUSG00000002985.16	Apoe	3909.62564995207	-1.65234081761083	0.274954425872242	-6.00950798434717	1.86087199747002e-09	7.41264201383504e-08
ENSMUSG00000002996.17	Hbp1	615.214700063136	-0.839521464334888	0.212368779523117	-3.9531303340353	7.71353937046204e-05	0.000791272033811078
ENSMUSG00000002997.15	Prkar2b	150.133157602331	-0.991291443875751	0.276561067856112	-3.584349205621	0.000337919726966889	0.00270982783238929
ENSMUSG00000003031.14	Cdkn1b	1177.46051970244	-1.20164189701449	0.177983796651477	-6.75141175557407	1.46413427179406e-11	9.33162795227352e-10
ENSMUSG00000003032.8	Klf4	8276.27180187992	-1.61976036820695	0.17814512843852	-9.09236408766548	9.69085583500666e-20	2.25489294738671e-17
ENSMUSG00000003033.15	Ap1m1	650.879774522212	0.234232019870656	0.223293940208701	1.04898511644217	0.294184968584391	0.482108155894756
ENSMUSG00000003037.16	Rab8a	1180.34277908262	0.345732879071798	0.268404925295849	1.28810184347666	0.197710513717542	0.369147897710486
ENSMUSG00000003038.15	Hmgn2	816.675980639603	0.168555663653861	0.172777026611057	0.97556756798056	0.329278802885766	0.518519494199425
ENSMUSG00000003039.9	Fam32a	687.016913241411	0.772209602838481	0.283021266967382	2.72845080199389	0.00636325813154005	0.0290644154201552
ENSMUSG00000003051.13	Elf3	906.417916768535	-0.926287616168868	0.149441829739383	-6.19831554380894	5.70706371436692e-10	2.54285249206397e-08
ENSMUSG00000003062.13	Stard3nl	342.427835583248	0.29051250217343	0.219334596808406	1.32451745598165	0.185331249606509	0.35453096541587
ENSMUSG00000003068.16	Stk11	1215.47537389739	0.180245945780688	0.142700986050358	1.26310231463348	0.206552412291955	0.380287843731195
ENSMUSG00000003070.6	Efna2	125.215202624214	0.210550431780048	0.269864991235803	0.780206542596972	0.435269311914401	0.619537124318206
ENSMUSG00000003072.15	Atp5d	1343.36197682456	0.125305210610813	0.154981310779654	0.808518201197605	0.41879233250754	0.605733106260495
ENSMUSG00000003099.11	Ppp5c	1785.79679356977	0.0756174136381273	0.125338549887356	0.603305317526699	0.546305596133474	0.709955118237642
ENSMUSG00000003119.14	Cdk12	8117.86991427001	0.453940660814754	0.153088121143222	2.96522458715179	0.00302462032406144	0.0161031158258421
ENSMUSG00000003123.15	Lipe	58.8729781272465	0.424188541886085	0.333676132560192	1.27125826660547	0.203636783965925	0.376925198048466
ENSMUSG00000003131.7	Pafah1b2	1989.74264304941	0.218550007600758	0.127179633375671	1.71843558437688	0.0857171944203366	0.206767871154799
ENSMUSG00000003134.10	Tbc1d8	494.233838280692	-0.435132846366097	0.177277639876082	-2.45452752343869	0.0141069864884472	0.0541346374173162
ENSMUSG00000003135.15	Cnot11	2136.01158624859	0.0843901944884273	0.140562526171507	0.600374771192278	0.548256497621971	0.711355284000749
ENSMUSG00000003153.10	Slc2a3	36567.8710131286	-0.704320835842417	0.182388991796773	-3.86164114897465	0.000112627912860939	0.00109483592481996
ENSMUSG00000003154.15	Foxj2	488.430675693531	0.129380217111599	0.209800509368973	0.616682092435058	0.537444435144326	0.702809343787572
ENSMUSG00000003161.15	Sri	325.043122301155	-0.125156172342628	0.186746098936379	-0.670194306898301	0.502733932604312	0.675585579016686
ENSMUSG00000003166.19	Dgcr2	783.869245613793	0.0749443741634967	0.140490261839887	0.533448889496048	0.593722882352353	0.745515674924866
ENSMUSG00000003184.15	Irf3	367.316227272991	0.0485130490350115	0.185606610818108	0.261375652629925	0.793802830993653	0.882125706217544
ENSMUSG00000003190.12	Bcl2l12	74.000142236804	0.121461838736983	0.297549824135669	0.408206723327122	0.683121912556065	0.808810606264385
ENSMUSG00000003198.10	Zfp959	198.950817879815	-0.027976740673463	0.222095284175965	-0.125967288217148	0.899757818491863	0.945216415455942
ENSMUSG00000003199.16	Mpnd	949.875307546816	-0.842641251376186	0.174882982116237	-4.81831474497683	1.44775861625833e-06	2.66646830889022e-05
ENSMUSG00000003200.9	Sh3gl1	660.828330442913	0.248340293952452	0.153563523532169	1.6171828324871	0.105838820941617	0.240727893899638
ENSMUSG00000003208.8	Ccdc94	87.0384233533667	0.315833509526221	0.318574389429555	0.991396421073766	0.32149204714705	0.510645998388623
ENSMUSG00000003226.7	Ranbp2	12480.9588032751	0.238981152367733	0.151451536426409	1.57793811807155	0.114579826878034	0.254874913839924
ENSMUSG00000003228.8	Grk5	164.395863009379	0.495458613665261	0.253901725996409	1.95137946274642	0.0510119226807807	0.141518503894316
ENSMUSG00000003233.11	Dvl3	380.189892926727	-0.194678309123162	0.224430340138791	-0.867433115338906	0.385704744037703	0.574987292671163
ENSMUSG00000003234.15	Abcf3	648.119800119559	-0.0694416582940547	0.150530033711712	-0.461314307728423	0.644573121324842	0.782573909682033
ENSMUSG00000003235.12	Eif2b5	2827.58976938494	0.441554071258321	0.14620113427808	3.02018225397942	0.00252622621023875	0.013953259237336
ENSMUSG00000003269.17	Cyth2	656.457375357346	-0.297506808847768	0.156039496761383	-1.90661220410573	0.0565708235508334	0.15297393514696
ENSMUSG00000003271.17	Sult2b1	38.5235751589574	0.0596508685643804	0.399748693946214	0.149220921713396	0.88137931167633	0.933266348588798
ENSMUSG00000003279.16	Dlgap1	64.7527682885861	-0.0940328162790862	0.314552325653454	-0.298941729595359	0.764984506499544	0.862802043467981
ENSMUSG00000003282.9	Plag1	333.116069142435	-0.497511807017051	0.191631261287875	-2.59619335422352	0.00942630033751763	0.0394462279896292
ENSMUSG00000003283.14	Hck	94.3853159215091	0.683106569237904	0.305741772608739	2.23425985729494	0.0254659799929121	0.0847497745963939
ENSMUSG00000003299.10	Mrpl4	799.74799579417	0.304801269153171	0.147517303109017	2.06620689728797	0.0388089478748475	0.116220708252786
ENSMUSG00000003308.15	Keap1	267.835575544225	-0.00989573349703021	0.238781863108665	-0.0414425675727593	0.966943077913462	0.982484191315686
ENSMUSG00000003309.14	Ap1m2	199.550718670013	-1.08165068000279	0.248673588342786	-4.34968058816032	1.36335969668851e-05	0.000185350890501229
ENSMUSG00000003316.14	Glg1	5237.09391582873	0.275201661356455	0.209466576213789	1.31382135675705	0.188906328811153	0.35885036038979
ENSMUSG00000003341.9	Atp8b3	33.192966187035	0.665516025125515	0.41226004176674	1.61431125430795	0.106459930191652	0.241615748053789
ENSMUSG00000003344.14	Btbd2	590.591973088464	0.499699521930029	0.227207362924201	2.19931042506195	0.0278558569332505	0.0908833756475672
ENSMUSG00000003345.16	Csnk1g2	1443.75337930503	0.420110498443982	0.148718247289762	2.82487526648589	0.00472990249848713	0.0231118802417743
ENSMUSG00000003346.14	Abhd17a	497.182259087341	0.977440203570364	0.171496341591365	5.69948136794296	1.20172457241107e-08	4.04038543737932e-07
ENSMUSG00000003348.10	Mob3a	44.6241907217897	0.413843063496843	0.358892112294979	1.15311273031462	0.248864117105773	0.432249342434348
ENSMUSG00000003352.13	Cacnb3	297.359675012625	0.734250123916286	0.213585321036496	3.43773682738629	0.000586597509400126	0.00424638661249207
ENSMUSG00000003355.6	Fkbp11	148.085839447004	0.927659593093158	0.231720336545878	4.00335856110536	6.24495427913289e-05	0.000664330803902824
ENSMUSG00000003360.14	Ddx23	1475.38909806591	0.841900009604993	0.174576144390252	4.8225375382503	1.41743343427811e-06	2.62724989323421e-05
ENSMUSG00000003363.15	Pld3	398.024288817736	-0.0831968505056122	0.189111595863633	-0.439935214578829	0.659984030111688	0.792813725920449
ENSMUSG00000003378.9	Grik5	160.744439811284	0.503336716594497	0.274533703803085	1.83342412833772	0.0667395221278505	0.172454548717109
ENSMUSG00000003379.7	Cd79a	21.8080524842011	-0.210916971527839	0.57664244548593	-0.365767336724757	0.714538694955453	0.830862860110176
ENSMUSG00000003380.11	Rabac1	468.982960872152	-0.698960905178125	0.20373632997201	-3.43071314416114	0.000601996827712916	0.00434498842808647
ENSMUSG00000003382.18	Etv3	635.539055076389	-0.216834248220201	0.170120145611383	-1.27459477207086	0.202452708864509	0.375474982191907
ENSMUSG00000003402.14	Prkcsh	1718.78826138277	0.0656287127565586	0.150082681242461	0.437283717303359	0.66190560243446	0.79369114323818
ENSMUSG00000003410.8	Elavl3	163.227205178703	-0.605726214005176	0.284791619141409	-2.12691025048884	0.0334275410060618	0.104258366725077
ENSMUSG00000003411.10	Rab3b	116.434743097002	-0.572770877570315	0.251797740960905	-2.2747260375908	0.0229223695247708	0.0783443727823771
ENSMUSG00000003418.11	St8sia6	421.319817546804	-1.37051719115389	0.258343333165133	-5.30502248446976	1.12659108919405e-07	2.89224146698697e-06
ENSMUSG00000003420.8	Fcgrt	73.2299324081324	1.56068975227568	0.336732502322555	4.6348057924646	3.57272737466557e-06	5.87136889968863e-05
ENSMUSG00000003421.13	Nosip	502.412326958237	0.439452604609866	0.170512008647081	2.57725311018666	0.00995889967113907	0.0412044906235472
ENSMUSG00000003423.15	Pih1d1	307.751873414774	-0.126243735765985	0.236260985242457	-0.534340173162447	0.593106202702022	0.745236152238177
ENSMUSG00000003429.11	Rps11	3987.64728500684	0.0422476867302442	0.130440630101976	0.323884411607148	0.746025546142252	0.850851044962209
ENSMUSG00000003435.9	Supt5	2984.53067668409	0.283557658907958	0.12371203594726	2.29207818573806	0.0219011319279072	0.0756272431515882
ENSMUSG00000003436.11	Dll3	72.7195161464442	0.05065066670359	0.295025303224324	0.171682449437489	0.863687184256212	0.923177892149688
ENSMUSG00000003437.14	Paf1	929.162751114093	0.545177660692845	0.15806874272391	3.44899093456496	0.000562685592357463	0.00410931491716396
ENSMUSG00000003438.17	Timm50	826.114159303922	-0.030472022594862	0.158032059260055	-0.192821777666757	0.847098547427522	0.914695451358383
ENSMUSG00000003444.8	Med29	81.2566425849372	0.60292841765453	0.286065614629448	2.10765777786864	0.0350606019566582	0.107837466236394
ENSMUSG00000003452.15	Bicd1	783.600509235928	0.241645311678123	0.208079989918752	1.16130970485186	0.245515974242109	0.428454603144652
ENSMUSG00000003458.12	Ncstn	1457.99969391378	-0.133197678172524	0.137374572505014	-0.969594851097083	0.332248480429034	0.521962327147059
ENSMUSG00000003464.13	Pex19	1273.2459535898	-0.0376024684545542	0.147096877862724	-0.255630636087641	0.798236060013538	0.885124236288839
ENSMUSG00000003469.9	Phyhip	114.338527765943	0.67983354897238	0.287506386077939	2.36458590797384	0.0180502404812732	0.0651782667368759
ENSMUSG00000003500.13	Impdh1	956.973177764536	0.707958565259746	0.153037727692609	4.62603944748676	3.72724339645822e-06	6.09795323087958e-05
ENSMUSG00000003518.13	Dusp3	308.068961374826	-0.133402970580472	0.179785580507383	-0.742011512847629	0.458080360217925	0.638632349794777
ENSMUSG00000003526.11	Prodh	384.589162965866	-0.0813230570413619	0.216048001857644	-0.376411984105952	0.706610638002451	0.825808003143511
ENSMUSG00000003527.8	Dgcr14	414.573272315844	0.272178083006723	0.171022411958871	1.59147611058239	0.111502467568893	0.249919058290388
ENSMUSG00000003528.14	Slc25a1	620.269596073773	-0.524477277531007	0.230174043206805	-2.27861174189732	0.0226901553303945	0.0777501138354964
ENSMUSG00000003531.14	Dgcr6	272.367729640026	-0.169605169935052	0.206669530335074	-0.820658805679149	0.411840641481609	0.599818376898054
ENSMUSG00000003534.17	Ddr1	511.451021575283	0.46412107873896	0.155967627940635	2.97575262807494	0.00292270513003423	0.0156733221213703
ENSMUSG00000003541.6	Ier3	128.890503093027	0.120785792999845	0.287427581325951	0.420230349650651	0.674317185579755	0.803186448640094
ENSMUSG00000003545.3	Fosb	179.754911198328	-1.96660590375016	0.847235065862153	-2.32120456646696	0.0202758058523154	0.0712594193212879
ENSMUSG00000003546.9	Klc4	294.229150828151	-0.127456320156376	0.200222850923135	-0.636572297161555	0.524403474784458	0.693480427322091
ENSMUSG00000003549.9	Ercc1	321.952927684514	0.0915802261754301	0.171010250266381	0.535524777215264	0.592287029047138	0.74495725261537
ENSMUSG00000003559.7	As3mt	285.429679605694	-1.00144522343256	0.235941375975439	-4.24446631834856	2.19114274610559e-05	0.000277135129552734
ENSMUSG00000003573.15	Homer3	150.389537546206	0.0959459736274781	0.26839446027869	0.35748119960394	0.720731598190783	0.835458207961307
ENSMUSG00000003575.13	Crtc1	227.378785424864	0.142812997078874	0.240926371784694	0.592766146856268	0.553337666465186	0.715024181423783
ENSMUSG00000003581.14	Rnf215	142.701456399997	-0.37872346106734	0.285355484268459	-1.32719881672588	0.184442923723919	0.353571656741613
ENSMUSG00000003585.13	Sec14l2	155.766416406353	0.0257444272245547	0.298066214543828	0.0863715039423537	0.93117109881856	0.96208324905422
ENSMUSG00000003604.14	Aven	374.555939941211	0.934766096450979	0.20223316699135	4.62221954171819	3.79655903607189e-06	6.18620026879863e-05
ENSMUSG00000003623.4	Crot	945.333051198548	0.105921749066149	0.19276338159896	0.549491029818709	0.582668518820205	0.737021124979324
ENSMUSG00000003644.17	Rps6ka1	2046.99289227974	0.160113331955521	0.13447938806168	1.19061615510983	0.233804306604761	0.41448026732606
ENSMUSG00000003657.9	Calb2	269.294468093925	-0.862015224097963	0.360677383602747	-2.38998967855271	0.0168488462979049	0.0617005340696948
ENSMUSG00000003660.10	Snrnp200	9221.8194902298	-0.0128944197330463	0.14606420120653	-0.0882791240189922	0.929654830786724	0.961214232816995
ENSMUSG00000003662.10	Ciao1	579.04355332549	-0.227351344626686	0.200493384523085	-1.13395933320936	0.256811606795853	0.440960948920282
ENSMUSG00000003680.15	Taf6l	554.827319673269	0.488302076815967	0.1755230878186	2.78198203372891	0.00540280309328856	0.0255730353711712
ENSMUSG00000003721.14	Insig2	603.795577340485	-0.136092872058618	0.171581309607056	-0.793168395615402	0.427679718261324	0.613740282916569
ENSMUSG00000003731.13	Kpna6	3370.15453692063	0.284724181640978	0.138095786702157	2.06178760728644	0.0392279614425574	0.117068713276658
ENSMUSG00000003746.16	Man1a	168.64513400199	-0.775131808747395	0.239544327091792	-3.23585959291104	0.00121277022823878	0.00762023093688484
ENSMUSG00000003752.9	Itpkc	127.327878827785	-0.395323462623313	0.239619425962985	-1.64979721921369	0.0989844177298947	0.22940910347866
ENSMUSG00000003762.13	Coq8b	96.3850801490402	0.128548402004353	0.30105451909091	0.426993763098221	0.669383870427632	0.798933248379633
ENSMUSG00000003778.14	Brd8	2888.43041772251	-0.163148468372885	0.127122500455792	-1.28339568359593	0.199353485348289	0.371634974444631
ENSMUSG00000003779.15	Kif20a	2944.90048006977	0.407705962962798	0.118888370656002	3.42931744049615	0.000605101353737776	0.0043609541516431
ENSMUSG00000003808.18	Farsa	1876.11614305623	0.800846057247967	0.223814657325678	3.57816626854173	0.000346013319366881	0.00276264120294069
ENSMUSG00000003809.14	Gcdh	653.090544876411	0.492489073577454	0.240508129449422	2.04770239868762	0.0405891686772378	0.119814060338226
ENSMUSG00000003810.12	Mast2	1424.78284486528	0.475388387454497	0.151517658154577	3.13751145077435	0.00170388618484398	0.0100714788643661
ENSMUSG00000003812.13	Dnase2a	188.891047783289	0.0200127638966873	0.245818023529791	0.0814129233052837	0.935113571916534	0.964864492906629
ENSMUSG00000003813.15	Rad23a	1252.65486272205	0.0968521428435268	0.204695799849699	0.473151588428497	0.636105033690288	0.775375327529182
ENSMUSG00000003814.8	Calr	7710.59664562148	0.485042671552906	0.234052931339544	2.07236315638895	0.0382315866258177	0.114809338921808
ENSMUSG00000003824.12	Syce2	771.467405049196	1.18424531837099	0.237515503241656	4.98597060911052	6.16515168073165e-07	1.28556128716707e-05
ENSMUSG00000003847.16	Nfat5	2158.35487552897	0.477986899379609	0.163967566739205	2.915130771806	0.00355539530189811	0.0184294694945277
ENSMUSG00000003848.14	Nob1	1201.91134751654	0.529664933175454	0.256260999764812	2.06689638166387	0.0387439187717426	0.116049674146909
ENSMUSG00000003849.8	Nqo1	235.625252922104	1.38754959715619	0.378298037532507	3.66787416135342	0.000244575495509369	0.0020592947666122
ENSMUSG00000003863.18	Ppfia3	83.5165859002877	-0.0385155301269023	0.276589692238882	-0.139251502162408	0.889251412067376	0.93883482122678
ENSMUSG00000003865.16	Gys1	608.879875702857	-0.37509658189465	0.177150471481004	-2.11738969001204	0.0342267884825505	0.1060740998659
ENSMUSG00000003868.14	Ruvbl2	2881.70233014654	0.525858548613784	0.128835355063821	4.08163231554948	4.47205061613806e-05	0.000501191054908011
ENSMUSG00000003873.11	Bax	734.630405389294	-0.161166492533596	0.149810705799281	-1.07580090270404	0.282016308482725	0.468397582828944
ENSMUSG00000003923.14	Tfam	2241.2514467845	0.0457770622754637	0.125893426390136	0.363617573912106	0.716143601782604	0.831982014465937
ENSMUSG00000003929.10	Zfp81	515.150196234615	-0.0285180892373182	0.179208129238203	-0.159133904017334	0.873563377017228	0.929218891495214
ENSMUSG00000003934.5	Efnb3	109.203926255514	-0.682025387539433	0.331130580767839	-2.05968710578746	0.0394284628812277	0.117504433894394
ENSMUSG00000003948.17	Mmd	221.145047017752	-0.650447217082598	0.217910506905583	-2.98492819974223	0.00283644894317808	0.0153260247173046
ENSMUSG00000003949.16	Hlf	21.1174011054095	-0.0342301271247443	0.685352369479721	-0.0499452962433468	0.960165981140684	0.978846123756661
ENSMUSG00000003955.7	Fam162a	566.853891732836	-0.276764958049129	0.274453924732015	-1.00842047829839	0.313252645993483	0.501766045236132
ENSMUSG00000003970.8	Rpl8	14326.0075940404	-0.194884495624713	0.137421002656885	-1.41815655436094	0.156145062913828	0.315106067903884
ENSMUSG00000003992.14	Ssbp2	39.7070214855471	0.210626548564289	0.399883353320838	0.526719971749604	0.598388064408319	0.749147718520928
ENSMUSG00000004018.9	Fancl	530.007852381909	0.290315524831254	0.155786496898438	1.86354742298698	0.0623852869717263	0.164686821847386
ENSMUSG00000004031.13	Brinp2	69.4699984217066	-0.419359611900038	0.320829331487414	-1.30711119820567	0.191174948637859	0.361837775607795
ENSMUSG00000004032.10	Gstm5	284.028013596282	-1.26681100172231	0.199775548794209	-6.34117142647554	2.28024639824454e-10	1.1447305462968e-08
ENSMUSG00000004035.12	Gstm7	29.3029867550976	0.4460835071143	0.472211172003849	0.944669532534195	0.34482761626628	0.533885511918821
ENSMUSG00000004038.9	Gstm3	46.764694814547	-0.901940568983862	0.39641477503772	-2.27524458163306	0.0228912618495503	0.0782562983797943
ENSMUSG00000004040.16	Stat3	2638.19643423375	-0.164177905469173	0.139717187106384	-1.17507308062368	0.239965479340451	0.421932824955221
ENSMUSG00000004043.14	Stat5a	136.984446405403	-0.627860722067342	0.269113234433085	-2.33307263163774	0.019644333598297	0.0697423798056273
ENSMUSG00000004044.9	Cavin1	760.534742893492	0.264691712428275	0.182463344517868	1.45065691483231	0.146875418436138	0.301555489694838
ENSMUSG00000004054.8	Map3k11	381.754861300764	-0.294669990031791	0.177467078039428	-1.66042058779107	0.0968298712686517	0.226023739319612
ENSMUSG00000004056.15	Akt2	660.856737644079	0.110304415845262	0.145305693882291	0.759119707549911	0.447780951107649	0.63018634430559
ENSMUSG00000004069.16	Dnaja3	1465.27898483726	-0.434530642562651	0.140124244169904	-3.10103826169989	0.00192843370666436	0.0111690674460659
ENSMUSG00000004070.15	Hmox2	376.686577671532	0.257369763349551	0.254654449296347	1.01066273949152	0.3121778763653	0.500625258684929
ENSMUSG00000004071.12	Cdip1	622.777935048214	-0.241579519565281	0.174147161189331	-1.38721480106494	0.165376273485688	0.328376114561719
ENSMUSG00000004085.14	Map3k20	461.916166812501	-0.357777717805785	0.272343812463916	-1.31369871989726	0.188947611925295	0.35885036038979
ENSMUSG00000004096.9	Cwc15	540.89970430777	0.220835992325912	0.194936783645308	1.13285952602833	0.257273249095296	0.441457164753359
ENSMUSG00000004098.7	Col5a3	31.7120863197258	2.01051706806936	0.492792496182988	4.07984513490399	4.5065713886067e-05	0.000503904118883185
ENSMUSG00000004099.16	Dnmt1	4798.02770726466	0.263125878911632	0.133433743831802	1.9719590514024	0.0486142812633867	0.136625143604292
ENSMUSG00000004100.12	Ppan	1528.84465761707	0.414686102387902	0.154285409479024	2.68778560324125	0.0071927562407811	0.0320287405023117
ENSMUSG00000004105.8	Angptl2	30.5908663047306	0.136424623506918	0.460922779583675	0.295981516969378	0.767244196655472	0.863960107449114
ENSMUSG00000004113.18	Cacna1b	123.669201244819	-0.68397475424618	0.340637810720124	-2.0079237616054	0.0446513937298338	0.128417653656196
ENSMUSG00000004127.12	Trmt10a	567.829252810852	0.24059006718339	0.159665235910223	1.50684064575378	0.131851508308945	0.279833684711283
ENSMUSG00000004151.17	Etv1	144.943707083795	2.02522197490537	0.305314706181311	6.63322772831876	3.28424504802872e-11	1.94913960158109e-09
ENSMUSG00000004187.10	Kifc2	238.024957313167	0.305433563852487	0.203457405479496	1.50121625277123	0.133299637558688	0.281968165508342
ENSMUSG00000004207.14	Psap	4604.38946437841	-0.500113063367673	0.163741545370833	-3.0542832745046	0.00225598950332857	0.0126852896545046
ENSMUSG00000004221.16	Ikbkg	349.486935876417	0.0188204648957011	0.193484639741415	0.0972711059692072	0.922511101263114	0.957087898713793
ENSMUSG00000004233.14	Wars2	130.469501219174	-1.02447129130266	0.276076799275875	-3.71081993847277	0.000206589016288261	0.00180368575924337
ENSMUSG00000004263.15	Atn1	48.8119437985745	0.154732832469931	0.386987995597469	0.399838843143027	0.689275219121393	0.813467952427381
ENSMUSG00000004264.17	Phb2	5235.166119727	0.493549820262244	0.147393954410534	3.34850789665069	0.000812479654217054	0.00552709250704504
ENSMUSG00000004266.15	Ptpn6	293.701108161647	0.750994690765643	0.199816679137518	3.75841843637484	0.00017099075870312	0.00155493395274754
ENSMUSG00000004267.16	Eno2	378.4773722164	-1.27505248035922	0.228907513751983	-5.57016438412205	2.5449910407639e-08	7.83675156017847e-07
ENSMUSG00000004268.11	Emg1	2303.82038314503	0.764248188153325	0.136062710139197	5.61688200515388	1.94434101867891e-08	6.14269288638236e-07
ENSMUSG00000004270.13	Lpcat3	1354.35843173619	-0.435144759490785	0.152691171456044	-2.84983575239681	0.00437418110922545	0.0216845183903063
ENSMUSG00000004285.12	Atp6v1f	565.477768586196	-0.0956468305694143	0.18505886174609	-0.51684544942596	0.605264050257446	0.754534034588306
ENSMUSG00000004317.14	Clcn5	819.773373929258	-0.230148289051233	0.166264833876852	-1.3842271013346	0.166288927415711	0.329534951483509
ENSMUSG00000004319.15	Clcn3	3265.42901042187	0.265971762850326	0.206487464608623	1.28807704310017	0.19771914575247	0.369147897710486
ENSMUSG00000004328.15	Hif3a	125.392474717814	-0.0584064004835681	0.269480247406743	-0.216737223027006	0.828413137651646	0.902790271190687
ENSMUSG00000004347.16	Pde1c	37.1121454204595	-1.65573948153342	0.494283205387622	-3.34977895968561	0.000808760719173821	0.00550655986175989
ENSMUSG00000004356.8	Utp20	5558.53313154417	0.317197168407709	0.160848703777389	1.9720219122605	0.0486071051415728	0.136625143604292
ENSMUSG00000004359.16	Spic	66.7464151455109	1.02877733508067	0.447655538209431	2.29814499602899	0.0215535380283237	0.0747641537996206
ENSMUSG00000004364.14	Cul3	6486.31049355513	-0.0857542841679627	0.120433399614835	-0.712047359305794	0.476435449768203	0.654674471142865
ENSMUSG00000004383.18	Large1	518.692252219447	-0.536179644520621	0.224073697840206	-2.39287185282669	0.0167170786706504	0.0613866874331324
ENSMUSG00000004393.10	Ddx56	2082.53260630804	0.166513258545887	0.147806072161714	1.12656575004379	0.259926126826594	0.444361246187305
ENSMUSG00000004394.12	Tmed4	534.300098874907	-0.193750843102456	0.158946865588661	-1.218966114147	0.222857054088993	0.401587487592039
ENSMUSG00000004415.15	Col26a1	106.00829233496	-1.93397665910892	0.357756607328098	-5.40584469858657	6.45036695289751e-08	1.75754515171979e-06
ENSMUSG00000004446.12	Bid	928.903023085668	0.148594875601531	0.153151971422052	0.970244615343784	0.331924576776909	0.521624645905358
ENSMUSG00000004451.14	Ralb	1127.73193896791	-0.0647596891701704	0.198374323735329	-0.326451971962726	0.744082421349227	0.849361798361495
ENSMUSG00000004455.16	Ppp1cc	793.802120073136	0.14002440644056	0.162376980230108	0.862341486103067	0.388499629758273	0.577981046906439
ENSMUSG00000004460.16	Dnajb11	762.758822754632	0.119762932486668	0.150196121038513	0.79737700054157	0.425232112600837	0.611543561967133
ENSMUSG00000004462.6	Tbccd1	346.681735611813	-0.065902060986225	0.191795337326071	-0.343606168455414	0.731142485121848	0.841793523753884
ENSMUSG00000004473.10	Clec11a	17.2604699404461	-0.195826321183651	0.560934277168142	-0.349107425155534	0.727008662391828	0.839338059008815
ENSMUSG00000004500.9	Zfp324	54.8061737285457	0.31478029143386	0.350769423930608	0.8973994594698	0.369505800884684	0.55916026996682
ENSMUSG00000004508.6	Gab2	70.2622137490208	-1.44844830208388	0.380806765945997	-3.80363069045177	0.000142590711597693	0.00134187009443832
ENSMUSG00000004530.12	Coro1c	4952.798802086	-0.0602553258830641	0.205289613284369	-0.293513758046774	0.769129484950267	0.865086251813547
ENSMUSG00000004535.12	Tax1bp1	3082.81120536289	0.0387527143066923	0.134366672649959	0.288410165574671	0.773032787179825	0.867188413946946
ENSMUSG00000004558.14	Ndrg2	363.387376009654	0.622399361479965	0.209233962124252	2.97465743687613	0.00293315898477306	0.0157153426746302
ENSMUSG00000004561.14	Mettl17	282.661564220241	0.164955335786815	0.19910445156984	0.828486427532	0.40739507825299	0.596484663614721
ENSMUSG00000004562.16	Arhgef40	124.7512567834	0.371575174671403	0.257358296817828	1.44380491814656	0.148793858180175	0.304377500287914
ENSMUSG00000004565.15	Pnpla6	1590.10623404451	0.774515489189776	0.253935095432531	3.05005295888909	0.00228801017309633	0.0128456304586056
ENSMUSG00000004567.16	Mcoln1	762.445617121167	-0.344471658615107	0.302091976173583	-1.14028734883436	0.254166606731604	0.437856990985937
ENSMUSG00000004568.12	Arhgef18	1321.2007186699	0.460712602645161	0.221317496236792	2.08168179415981	0.0373715446546285	0.113050475953098
ENSMUSG00000004591.16	Pkn2	5204.98929514469	-0.160495995922625	0.135075400283224	-1.18819559731897	0.23475635785163	0.415464620276113
ENSMUSG00000004610.4	Etfb	36.3981165512828	-0.223543349327305	0.446777115578361	-0.50034646254861	0.616831143685167	0.761403608159038
ENSMUSG00000004626.14	Stxbp2	1233.92912347105	-0.452509544690918	0.185219389018138	-2.44310029900058	0.0145616897089794	0.0553147990266723
ENSMUSG00000004631.15	Sgce	189.056115002173	-0.533416372670389	0.28926891106205	-1.84401555878215	0.0651808727392321	0.169743544765394
ENSMUSG00000004633.17	Chn2	43.2955427080938	-1.37774755541874	0.408291549757586	-3.37442094071441	0.000739711601830045	0.00511965645478122
ENSMUSG00000004637.15	Wwox	328.765829590305	-0.26392333152773	0.233170526554867	-1.1318897607997	0.257680783966187	0.441946531405367
ENSMUSG00000004642.13	Slbp	1281.68071230948	0.666785423620955	0.134899298394326	4.94283833613328	7.69933269705503e-07	1.56105834033374e-05
ENSMUSG00000004661.15	Arid3b	565.566073995227	0.198438309033048	0.169232920542553	1.17257510179972	0.240966238810214	0.423134175217887
ENSMUSG00000004665.10	Cnn2	368.977024230889	-0.167983561360786	0.255569318363837	-0.657291581149969	0.510993448736337	0.681548549927462
ENSMUSG00000004667.18	Polr2e	1666.50413785326	0.434294655647651	0.162227899149737	2.67706515293523	0.00742701909654409	0.0328127404871127
ENSMUSG00000004677.17	Myo9b	1782.35333561497	-0.0600529340903169	0.210258334312656	-0.285614999693746	0.775173013737177	0.868684443725501
ENSMUSG00000004698.10	Hdac9	56.514385853024	-0.464685243215097	0.377078614225167	-1.23232987946014	0.21782588267962	0.395578495317215
ENSMUSG00000004748.5	Mtfp1	226.607616894605	0.225040578808399	0.243922422723444	0.922590782330609	0.356220501084583	0.545589418597734
ENSMUSG00000004768.14	Rab23	1268.81904420835	0.0616567830097311	0.137545656237989	0.448264123318074	0.653962589632813	0.78900358538798
ENSMUSG00000004771.12	Rab11a	647.50697503818	-0.0107498095982352	0.15319631820114	-0.0701701563357497	0.944058227550352	0.97007708145512
ENSMUSG00000004788.11	Eif2b2	661.429899151714	0.522486783724757	0.162446218208055	3.21636778921855	0.00129824336430686	0.00803671852929656
ENSMUSG00000004789.10	Dlst	3020.07895470952	-0.245738914999063	0.13953983134342	-1.76106644700091	0.0782271572043494	0.193345455649732
ENSMUSG00000004798.14	Ulk2	210.657700151325	-1.22611032873749	0.216983137754554	-5.65071710837011	1.59779858479104e-08	5.17044800319025e-07
ENSMUSG00000004815.12	Dgkq	206.334705736803	-0.165400489723974	0.24673371089181	-0.670360321360789	0.502628122320437	0.675585579016686
ENSMUSG00000004843.6	Chmp2b	481.159021400611	-0.341403664773439	0.18379186782803	-1.85755587996354	0.0632321088398563	0.166442715655136
ENSMUSG00000004846.10	Plod3	437.887985798156	-0.00673830910663513	0.176526072989674	-0.0381717498866544	0.969550744798877	0.98372473812244
ENSMUSG00000004849.14	Ap1s1	506.503713408142	0.201292815005259	0.152598086389766	1.31910445122566	0.187134195270753	0.356676656933295
ENSMUSG00000004864.12	Mapk13	238.410634113934	-0.691753991448817	0.225494302201421	-3.06772270827009	0.00215696667025373	0.0122554164415695
ENSMUSG00000004865.15	Srpk1	4414.00262766057	0.529877837330248	0.131874353661364	4.01805068702671	5.8681576118386e-05	0.000631580928281513
ENSMUSG00000004880.11	Lbr	6496.29690746087	0.215363811694509	0.151614364295762	1.42047102657362	0.155470597761055	0.314264133008729
ENSMUSG00000004885.5	Crabp2	71.6336334256223	0.731074152694377	0.359738002154359	2.03224054260657	0.0421293103867129	0.122998120087398
ENSMUSG00000004891.16	Nes	180.18112936248	1.11240451295204	0.335447371947635	3.31618192890684	0.000912564008292748	0.00605306597174814
ENSMUSG00000004892.13	Bcan	46.4957960824274	-0.192183433773288	0.498005883467773	-0.385905950417801	0.699566323556133	0.820920808278046
ENSMUSG00000004895.9	Prcc	1486.62539507073	0.293414616944117	0.132847681399023	2.20865440671721	0.0271986879579357	0.0891958762361027
ENSMUSG00000004896.16	Rrnad1	280.309162252536	0.122018283497637	0.213816950378816	0.57066702748056	0.568225373647333	0.726272190452198
ENSMUSG00000004897.16	Hdgf	7369.10529964649	0.453627024700341	0.140990252263784	3.21743537171373	0.00129342163219373	0.00801441947472601
ENSMUSG00000004902.7	Slc25a18	33.1252035106793	0.132666866683882	0.459750115812802	0.288562986981172	0.772915823161018	0.867188413946946
ENSMUSG00000004929.12	Thop1	1625.66575317802	0.990393244826487	0.169632955536256	5.83844832329652	5.26892197205062e-09	1.90708956020469e-07
ENSMUSG00000004931.11	Apba3	455.183852731841	-0.387578028352052	0.201444538771556	-1.92399372410675	0.0543553701293486	0.148489633008968
ENSMUSG00000004933.17	Matk	53.8471062667551	-0.616467220382421	0.354808769888909	-1.73746331178747	0.0823054244523607	0.200684500506846
ENSMUSG00000004934.14	Pias4	822.200056928755	-0.261020504288708	0.146093865803085	-1.78666299816126	0.0739919729274859	0.185914569669294
ENSMUSG00000004936.8	Map2k1	2390.10623743371	-0.0421120066133416	0.1773457579104	-0.237457084452043	0.812302208793722	0.893687433828127
ENSMUSG00000004937.6	Sgta	1495.17081050284	0.0306364500825823	0.151511645792463	0.202205249123538	0.839756269684808	0.909870517721913
ENSMUSG00000004945.15	Tmem242	392.357741021564	-0.0794588889141463	0.184313118276828	-0.431108157992332	0.666389729116531	0.796916873806431
ENSMUSG00000004947.15	Dtx2	465.082522270036	0.452393604069006	0.159375856898469	2.83853284225606	0.00453214551571495	0.0223241670412855
ENSMUSG00000004948.12	Zp3	35.4926269174261	2.70597213454283	0.453518925452224	5.96661348111236	2.42228290776786e-09	9.25526889736027e-08
ENSMUSG00000004951.10	Hspb1	619.032044631562	0.253559417084441	0.179619678201778	1.41164609369583	0.158054193131478	0.317562569200906
ENSMUSG00000004952.13	Rasa4	125.139878579873	0.505705679031884	0.231034712592981	2.18887314965001	0.02860606112494	0.0928351228759124
ENSMUSG00000004961.7	Syt5	38.1218249805734	0.323531883971896	0.434650910960171	0.744348799953494	0.456665485380102	0.637487796418143
ENSMUSG00000004980.16	Hnrnpa2b1	17369.7028532021	-0.0479059807618821	0.131486949445543	-0.364340194702919	0.715603988410846	0.831552823314672
ENSMUSG00000004994.12	Ccdc130	179.654703843442	-0.121698474341809	0.267005055203019	-0.455790899723882	0.648540348714484	0.785049791230853
ENSMUSG00000004996.9	Mri1	579.581068257589	0.29812895545115	0.223401176932516	1.33450037974154	0.182039922488694	0.350567948471068
ENSMUSG00000005034.15	Prkacb	1437.38481505212	-0.61511647829145	0.154255257817874	-3.98765323784106	6.67301023156687e-05	0.00070272742086594
ENSMUSG00000005043.13	Sgsh	47.4063614887233	-1.03273291086729	0.379426117661819	-2.72182873765101	0.00649217779433999	0.0294979898982832
ENSMUSG00000005045.16	Chd5	210.329223166721	-1.00973559745594	0.24507060397644	-4.1201824334387	3.78572526143067e-05	0.000439042299108483
ENSMUSG00000005054.7	Cstb	265.798956260193	-0.990281440454945	0.239933069032152	-4.12732369260131	3.67009617081967e-05	0.000426983648952742
ENSMUSG00000005057.13	Sh2b2	71.4634310142488	-0.0563546268087464	0.356281588669884	-0.158174400813516	0.874319374989816	0.929618315657918
ENSMUSG00000005069.12	Pex5	1535.94621245086	0.217376784844391	0.180953919926364	1.20128254161529	0.229641620292999	0.409279528428127
ENSMUSG00000005078.16	Jkamp	395.734242752144	-0.063686162901787	0.173089044779061	-0.367938727624727	0.712918922250721	0.829814076645492
ENSMUSG00000005102.13	Eif2ak4	904.050915950977	-0.0895969897059424	0.150443256345027	-0.5955533792785	0.551473629278387	0.713751081986689
ENSMUSG00000005103.12	Wdr1	2411.33734642544	0.553380070850151	0.13731185054679	4.03009695555435	5.57538511095843e-05	0.000602281284757108
ENSMUSG00000005125.12	Ndrg1	223.304104060025	0.220343464631607	0.233815730930055	0.942380838770519	0.345997693760936	0.535086084773208
ENSMUSG00000005131.4	4930550C14Rik	18.5941014922953	-0.433009289719758	0.592412723416073	-0.730925033518634	0.46482494435307	0.644520323427134
ENSMUSG00000005142.10	Man2b1	1012.60943328224	0.490191027552376	0.217866243846572	2.24996318336302	0.02445128250137	0.0822467531407945
ENSMUSG00000005148.7	Klf5	3269.55368027622	-0.739253593865026	0.214400917429032	-3.44799641125473	0.000564761541209693	0.00412087577530756
ENSMUSG00000005150.16	Wdr83	216.999442765738	0.300616215467324	0.248576140461312	1.20935265512384	0.226527389556225	0.405899645948503
ENSMUSG00000005161.15	Prdx2	2203.21166431272	0.594621076147822	0.173597277572948	3.42529032978616	0.000614142757094246	0.00441309739031596
ENSMUSG00000005198.15	Polr2a	13725.3704161492	0.120483187417239	0.121705410604402	0.989957527926709	0.322194878987894	0.510931926772343
ENSMUSG00000005204.12	Senp3	7402.79890708707	0.477365554315569	0.1398638365082	3.4130735022958	0.000642346148269064	0.0045731676481186
ENSMUSG00000005220.10	Corin	17.0413566086771	-2.12416766910591	0.735450869644088	-2.88825230451339	0.00387389001088056	0.0197109870425193
ENSMUSG00000005225.15	Plekha8	1101.7487550604	0.0501584445262657	0.158910434376256	0.315639716945863	0.752275987871403	0.8544563541149
ENSMUSG00000005233.16	Spc25	1096.15668858154	-0.0314602369920255	0.146921205333024	-0.214129995195145	0.830445685453241	0.904030561567092
ENSMUSG00000005237.14	Dnah2	147.073048923265	0.0233606880330532	0.246793783477259	0.0946567117854724	0.924587502519932	0.958049635925616
ENSMUSG00000005251.14	Ripk4	287.465819743689	-0.473861408655965	0.190833408907514	-2.48311556854082	0.0130238826419125	0.0508028461010631
ENSMUSG00000005262.12	Ufd1	812.298477470017	0.319513928975997	0.140148875339468	2.27981800212147	0.0226184848599602	0.0775589168566447
ENSMUSG00000005267.13	Zfp287	169.50661863732	-0.55223486745997	0.235033042645656	-2.34960523526277	0.0187933308354026	0.0673408547338467
ENSMUSG00000005268.20	Prlr	66.819201882275	-0.967325264954196	0.366639336565814	-2.63835646773421	0.00833089587165476	0.0358235853865025
ENSMUSG00000005299.6	Letm1	954.062520604699	-0.409082593609247	0.142821060469637	-2.86430161114941	0.00417929858107684	0.0209164690679431
ENSMUSG00000005312.15	Ubqln1	4515.37226966303	0.000869650670743531	0.127271095035113	0.00683305718791532	0.994548051592567	0.996767939178817
ENSMUSG00000005320.9	Fgfr4	51.8962636944064	0.1768611306792	0.36477358680741	0.484851801434234	0.627781474193145	0.769324786076713
ENSMUSG00000005354.15	Txn2	834.341073172634	0.485382289988983	0.139564560510339	3.47783339992694	0.00050548399236723	0.00375755063088805
ENSMUSG00000005357.9	Slc1a6	23.8765702637185	-0.502688458648627	0.549609454988125	-0.914628476796289	0.360386703824394	0.549101828433821
ENSMUSG00000005360.14	Slc1a3	217.553351860668	0.810128914442615	0.1993876575089	4.06308456884526	4.84284739703333e-05	0.00053539223795839
ENSMUSG00000005362.14	Crbn	820.359636374006	-0.346605291008762	0.163679476591638	-2.11758552890233	0.0342101848068642	0.106045062187317
ENSMUSG00000005370.3	Msh6	18213.3876557146	0.466265366369377	0.141964920747408	3.28437027904227	0.00102210538596493	0.00662673279648827
ENSMUSG00000005371.14	Fbxo11	2162.7446665762	-0.392502581007644	0.149734133999396	-2.62133002358185	0.00875874272440529	0.0372481606025695
ENSMUSG00000005373.13	Mlxipl	99.0305289708355	-0.410210150554349	0.267525811928105	-1.5333479322907	0.125190150409175	0.27011516262115
ENSMUSG00000005374.13	Tbl2	1261.61174312041	-0.137862162467606	0.151102942847602	-0.912372451982291	0.36157268614737	0.550406231594667
ENSMUSG00000005378.17	Wbscr22	487.47806124147	0.708639829064901	0.214803688907635	3.29901144933137	0.000970259538665681	0.006355243332127
ENSMUSG00000005397.8	Nid1	1526.9482061595	-0.461201821194644	0.249286288911011	-1.85008900092087	0.0643007229668796	0.168299946650239
ENSMUSG00000005410.6	Mcm5	6761.96443720064	0.872661810774083	0.188223145006294	4.63631510750128	3.54675153825337e-06	5.84834992117617e-05
ENSMUSG00000005413.8	Hmox1	1407.80959986395	0.361049948695908	0.235974980757735	1.53003486868204	0.126008098267467	0.271201396638202
ENSMUSG00000005417.17	Mprip	2584.30081923038	0.31357343379995	0.138239031594639	2.26834223433687	0.023308355627513	0.0792938466334911
ENSMUSG00000005442.13	Cic	1604.98342662169	0.144547317750582	0.133754127228304	1.08069426152252	0.279833136563599	0.465880062337967
ENSMUSG00000005447.12	Pafah1b3	407.624911111934	0.0875817543317756	0.173168213767432	0.505761146496548	0.613024337056516	0.759750063993191
ENSMUSG00000005465.9	Il27ra	21.5996649120392	-0.385367884291292	0.560580123263394	-0.687444788530656	0.491802481723998	0.667098415803839
ENSMUSG00000005469.10	Prkaca	1047.73172784592	0.54703960144954	0.201434715717363	2.7157166007924	0.00661325009648817	0.0299301121223896
ENSMUSG00000005470.8	Asf1b	706.836994955556	0.549196096485461	0.189108738208028	2.90412860711556	0.0036827684764327	0.0189091779670848
ENSMUSG00000005481.18	Ddx39	5107.1441834236	0.552767910631299	0.15921920625722	3.47174140372423	0.000517094181876692	0.00382645943940524
ENSMUSG00000005483.10	Dnajb1	1222.1523416303	-0.270552409250314	0.203722389802153	-1.32804454882482	0.184163390362841	0.353375821918676
ENSMUSG00000005493.15	Msh4	34.9132948987745	-0.336888694735361	0.415848572989098	-0.810123483925464	0.417869208413675	0.605111599934413
ENSMUSG00000005501.14	Usp40	1001.03235784261	-0.206119626858343	0.17322895927836	-1.18986818206956	0.234098205960712	0.414700374764722
ENSMUSG00000005505.12	Kbtbd4	107.995599095754	0.435933782445857	0.256638928662806	1.69862687908358	0.0893895086350942	0.213066797899487
ENSMUSG00000005506.16	Celf1	6242.71608689888	0.248977947270724	0.119928878200811	2.07604666203774	0.0378896355371464	0.11407356075971
ENSMUSG00000005510.9	Ndufs3	644.802166607221	-0.115277328391611	0.166812436805976	-0.691059555263814	0.489528115548571	0.664874700808533
ENSMUSG00000005514.14	Por	615.66672045001	0.118048330743155	0.176504980365744	0.66881019730175	0.503616561020071	0.676140764122747
ENSMUSG00000005533.10	Igf1r	1560.73044888489	0.208663278688586	0.189158976093198	1.10311063740257	0.269979121917228	0.456262848534084
ENSMUSG00000005534.10	Insr	1047.47654829463	-0.37139921140743	0.151484689983718	-2.45172770560081	0.0142172201573939	0.0544294150658756
ENSMUSG00000005553.14	Atp4a	17.9008623426339	-0.489313686441303	0.662852634766046	-0.738193771552264	0.460396707218479	0.640318342610597
ENSMUSG00000005566.14	Trim28	28795.8728211996	0.630399544496683	0.161463034706393	3.90429639603276	9.44999097613032e-05	0.000939806090360206
ENSMUSG00000005575.16	Ube2m	865.865181359036	-0.374171250947618	0.184668902320794	-2.02617358009544	0.0427470000254924	0.124405057251081
ENSMUSG00000005580.11	Adcy9	124.719370209889	-0.67140203726002	0.311225229486001	-2.15728666460898	0.0309833354076877	0.0987143476942609
ENSMUSG00000005609.16	Ctr9	1544.01102840757	0.257375681380498	0.166661547658748	1.54430152003324	0.122515304519065	0.266303654944392
ENSMUSG00000005610.17	Eif4g2	28853.9477653068	0.0957054193915831	0.126782269574517	0.754880155661921	0.450320893641347	0.632061851770251
ENSMUSG00000005615.14	Pcyt1a	665.486979976244	-0.221399384397462	0.193089827111334	-1.14661340635934	0.251541433215295	0.435310038666634
ENSMUSG00000005621.11	Zfp592	511.516615205221	0.0601188363558299	0.16796233072907	0.357930472236683	0.7203953458774	0.835332651100839
ENSMUSG00000005625.15	Psmd4	2512.74460685294	0.410219530790158	0.129655384172878	3.16392206468793	0.00155658471821384	0.00936314131485296
ENSMUSG00000005628.12	Tmod4	16.2582765876815	-0.299028546753825	0.598122287107544	-0.499945501445692	0.617113452077454	0.761403608159038
ENSMUSG00000005656.9	Snx6	1985.67796494202	0.423184353759006	0.136287453430589	3.10508666136705	0.00190223282246997	0.0110478727989649
ENSMUSG00000005667.8	Mthfd2	3557.76950293225	-0.817727386545329	0.159876499845233	-5.11474411396874	3.14166553325282e-07	7.12905186562742e-06
ENSMUSG00000005672.12	Kit	2508.56413515508	-0.124163455691032	0.151327266635763	-0.820496255905332	0.411933262783782	0.599893671681647
ENSMUSG00000005674.9	Tomm40l	75.0478781503199	-0.152878858802224	0.32091941406517	-0.4763777200814	0.633805304524959	0.773794616393052
ENSMUSG00000005681.12	Apoa2	34.5427375578882	1.57550367075175	0.451152213973637	3.49217763307666	0.000479099518146072	0.00359055206365198
ENSMUSG00000005682.9	Pan2	1376.85901198035	-0.188769536395918	0.156558628201496	-1.20574342381798	0.227916436107199	0.40700014811185
ENSMUSG00000005683.8	Cs	4953.21672194338	0.0397241339004282	0.128758491401596	0.308516614850115	0.757689259603583	0.857813319163495
ENSMUSG00000005686.17	Ampd3	220.05740369211	-0.0735872793398928	0.197582662741763	-0.372437937209451	0.709566812405059	0.827686791043666
ENSMUSG00000005687.14	Bcas2	2539.43149873498	0.234233431050479	0.13990695293806	1.67420865176143	0.0940895997385086	0.22107059505799
ENSMUSG00000005698.15	Ctcf	3637.15374558277	0.353678766497777	0.183280046133329	1.92971779503203	0.0536418138417576	0.147063494502347
ENSMUSG00000005699.16	Pard6a	144.159524843453	-0.153545668712274	0.26791962972402	-0.573103467149604	0.566574639817275	0.725300641435807
ENSMUSG00000005718.7	Tfap4	232.369234612068	0.850658199522543	0.264754372034104	3.2130090732287	0.00131352139988652	0.00811758440174387
ENSMUSG00000005732.14	Ranbp1	4227.70164145673	0.449980474581912	0.159581402968222	2.819755098102	0.00480603135361684	0.0234136303132832
ENSMUSG00000005774.12	Rfx5	110.917737495677	0.281608215692442	0.247653033652215	1.13710787846803	0.255493190809813	0.439173860703687
ENSMUSG00000005779.12	Psmb4	2937.39255374245	0.305734281925502	0.167006580256026	1.83067206966817	0.0671495043467215	0.173117232539323
ENSMUSG00000005802.12	Slc30a4	675.994435495552	-1.77453490921656	0.194070147608008	-9.14378090133086	6.03061889995523e-20	1.49835326193972e-17
ENSMUSG00000005804.14	Bloc1s6	473.221490467319	-0.0466009017737168	0.170218189771394	-0.273771574214852	0.784260169796226	0.874788451456618
ENSMUSG00000005813.12	Metap1	2031.40292054073	0.183496131912021	0.124695988919363	1.47154799045446	0.141142979068849	0.29368558270692
ENSMUSG00000005823.8	Gpr108	281.705166456934	-1.05943857684961	0.204050463139193	-5.19204201034775	2.08000053207967e-07	4.95784191865949e-06
ENSMUSG00000005836.8	Gata6	49.0153774501726	-2.11852360047309	0.496451341928138	-4.26733381814436	1.97823032399218e-05	0.000255271816191914
ENSMUSG00000005846.11	Rsl1d1	7025.09787590062	0.376437779017536	0.119408137484824	3.15253036306155	0.00161861987101071	0.00966884624659577
ENSMUSG00000005871.14	Apc	3036.97672193249	-0.00998227971308764	0.169161207924862	-0.059010454202488	0.952943781374518	0.975034441111364
ENSMUSG00000005873.5	Reep5	422.47321242388	-1.19647482841677	0.189876395807105	-6.30133526250555	2.95092312882559e-10	1.43237026971703e-08
ENSMUSG00000005881.13	Ergic3	825.117621098205	-0.0635139755716475	0.159816782354484	-0.39741743411383	0.69105966129681	0.814768511748631
ENSMUSG00000005882.18	Uqcc1	454.881580718668	0.350667721829499	0.181578154806298	1.9312219699753	0.0534556081863401	0.146797632147538
ENSMUSG00000005886.14	Ncoa2	1814.28289289872	-0.700253770687673	0.149597128554467	-4.68093055965789	2.85575665607183e-06	4.81732299440241e-05
ENSMUSG00000005892.4	Trh	1377.59321864672	-0.227323293445325	0.146660523205221	-1.54999647128787	0.121142362960867	0.264495963455965
ENSMUSG00000005893.14	Nr2c2	917.812716321116	-0.226527017005556	0.134743836588457	-1.68116793124593	0.0927303005638609	0.218788584575187
ENSMUSG00000005897.14	Nr2c1	227.160266079698	-0.0572431568764371	0.217679573789368	-0.262969813290001	0.792573845971375	0.881312296752969
ENSMUSG00000005899.12	Smpd4	1562.35757739372	0.775373355480173	0.172254512242587	4.50132391532484	6.7531498420711e-06	0.00010184611474786
ENSMUSG00000005907.14	Pex1	605.087111370029	-0.336448547140819	0.155870176647475	-2.15851777663503	0.0308875978180487	0.0984949524504625
ENSMUSG00000005936.18	Kctd20	1585.95923544002	0.282951110095548	0.131091853360468	2.15841871819072	0.0308952917047901	0.0984980602654453
ENSMUSG00000005947.11	Itgae	97.6278526858685	0.695394466836439	0.329686895311696	2.10925722776755	0.0349223845950722	0.10757033741945
ENSMUSG00000005949.9	Ctns	449.972498047168	-0.729485574419834	0.168131350252462	-4.33878377426015	1.43273398793448e-05	0.000193214788676464
ENSMUSG00000005950.14	P2rx5	57.4170154839751	0.497249176201101	0.331321206451921	1.50080697075229	0.13340549519927	0.282069977517107
ENSMUSG00000005951.13	Shpk	51.445343380707	-1.60734344433169	0.413275592634221	-3.88927745305856	0.000100543119852761	0.000992499389846208
ENSMUSG00000005958.14	Ephb3	868.829829158327	-0.550225812438732	0.168244947594118	-3.27038535365782	0.00107401067130075	0.00689801625232529
ENSMUSG00000005968.14	Tuft1	103.266948507065	-0.640816551544807	0.264771737107184	-2.42026040447585	0.0155093961671827	0.0580067545358698
ENSMUSG00000005973.6	Rcn1	3132.45981059753	0.169578589541089	0.132437626557635	1.28044117029907	0.200390022387355	0.372734086813379
ENSMUSG00000005980.15	Dnase1	27.9442694086373	0.63800472060385	0.483423302486597	1.31976410181745	0.18691379053939	0.356395584744656
ENSMUSG00000005981.11	Trap1	3115.8222615503	-0.307045456665203	0.142239768969611	-2.1586470428731	0.0308775601604657	0.0984843677964026
ENSMUSG00000005982.13	Naa60	326.827161638364	0.310129012888263	0.180858419774304	1.71476126616211	0.0863890057490471	0.207982054115156
ENSMUSG00000005983.15	1700037C18Rik	24.7980256198238	0.216278200171562	0.484801025713419	0.446117455822814	0.655512404262526	0.789966814706048
ENSMUSG00000005986.15	Ankrd13d	99.1040625488673	-0.217425663639618	0.313658584828093	-0.693192133602155	0.488188984152995	0.66400660353239
ENSMUSG00000006005.17	Tpr	11696.4045671767	0.387815629147265	0.133139984963609	2.91284116678597	0.00358156723995884	0.0185273885548322
ENSMUSG00000006010.14	BC003331	637.59718477986	-0.457667646853531	0.147533576373731	-3.10212534734583	0.00192136583143192	0.0111369322747966
ENSMUSG00000006014.16	Prg4	43.0201226686033	-0.0710210779135732	0.388655700025357	-0.182735202156921	0.855005793467759	0.918765057468794
ENSMUSG00000006019.15	Dhx34	255.712101232117	-0.305328650657605	0.215808699380785	-1.4148115971862	0.157123742906828	0.316274214650996
ENSMUSG00000006021.5	Kptn	148.723892835689	-0.327948235422391	0.231003258428864	-1.41966930532879	0.155703978223737	0.31449551602859
ENSMUSG00000006024.13	Napa	962.20635000772	-0.447733631171554	0.153449028435404	-2.91780036495983	0.00352509957932552	0.0183047944503482
ENSMUSG00000006050.11	Sra1	508.000522301676	-0.0108030518624126	0.161312637246986	-0.0669696562326488	0.946605859769638	0.97125989712184
ENSMUSG00000006056.13	Calcoco2	987.32049205264	2.79066360432213	0.161766342789903	17.2512004425206	1.09598368017475e-66	5.35534158922723e-63
ENSMUSG00000006057.15	Atp5g1	1095.98132514632	0.774153700516051	0.246165410060331	3.14485166834089	0.00166171059893888	0.00987394230638223
ENSMUSG00000006058.10	Snf8	1086.93830220736	0.345381894309531	0.147325329273399	2.34434836163569	0.0190603593779809	0.0680316065551064
ENSMUSG00000006095.12	Tbcb	560.356055072244	0.352777685907271	0.155451969985009	2.26936774066801	0.0232459722344495	0.0791283896744803
ENSMUSG00000006127.9	Inpp5k	330.968246972291	-0.0251483891572214	0.270581329290811	-0.0929420711441359	0.925949582438129	0.959122027201847
ENSMUSG00000006134.3	Crkl	1841.16196723522	-0.0216175296449223	0.125626626443659	-0.172077610112514	0.863376514732296	0.923168264802656
ENSMUSG00000006154.13	Eps8l1	25.3755849721992	-0.089967984984759	0.541477694850382	-0.166152707379052	0.868036776074751	0.926365106324969
ENSMUSG00000006169.19	Clint1	2673.81254530074	0.0825257470110251	0.140861927115602	0.585862686255161	0.557967794091208	0.718297171650393
ENSMUSG00000006179.9	Prss16	54.159642176072	-1.28952318070686	0.362177522160591	-3.56047270138173	0.000370187796258693	0.00292380544469622
ENSMUSG00000006191.17	Cdkal1	720.557072908954	-0.282765168951452	0.156246204170211	-1.80974104589072	0.070335954091663	0.179024872478038
ENSMUSG00000006200.3	Rhox6	171.147437670354	-0.629490331351001	0.251354551010337	-2.50439201844853	0.0122662041135719	0.0484925259171659
ENSMUSG00000006205.13	Htra1	647.558815538356	0.494164966332855	0.16812829125909	2.93921363639706	0.00329046180772618	0.0172699175221833
ENSMUSG00000006215.12	Zbtb17	671.08441203587	0.119500070753586	0.162738031770788	0.734309426341711	0.462760174144791	0.642629915951922
ENSMUSG00000006216.10	Clcnkb	47.6760728427833	-0.683528635575236	0.466608909118769	-1.46488552236634	0.14295215338553	0.296280197819776
ENSMUSG00000006218.4	Fam131c	120.11975476553	0.627540126161768	0.26146471469377	2.40009489195033	0.0163908222118116	0.0604308508055702
ENSMUSG00000006219.12	Fblim1	4481.96107052437	-0.158871864743497	0.134384946038116	-1.18221474523222	0.237120503358496	0.418335474633794
ENSMUSG00000006235.6	Epor	33.6638257451823	0.622301080739962	0.425534982002273	1.46239699921225	0.143632451274759	0.297178278509061
ENSMUSG00000006241.16	Ccdc159	16.7949357150669	-0.34380159971678	0.581302457092395	-0.591433247050829	0.554230169332528	0.715548279575951
ENSMUSG00000006262.15	Mob1b	1142.88116402123	0.354985616752414	0.168462789967782	2.10720490157086	0.0350998222486532	0.107890185435732
ENSMUSG00000006273.14	Atp6v1b2	3339.3623518615	0.0692685585022663	0.216675052582027	0.319688665939255	0.749204352532127	0.85242056843903
ENSMUSG00000006276.10	Eps15l1	1619.09348385225	0.034437864498437	0.22238305894406	0.154858309180376	0.876933021525185	0.930440153628959
ENSMUSG00000006281.7	Tep1	581.845514826566	-0.111409710189225	0.172676902071786	-0.645191735851904	0.518802941015477	0.688184988901083
ENSMUSG00000006288.7	Ttc5	823.99124602958	0.166042481773734	0.150989540228434	1.09969526049637	0.27146492047599	0.457402789569832
ENSMUSG00000006289.14	Osgep	747.73546076889	-0.252184133270631	0.197755628137136	-1.27523113069506	0.202227445681689	0.375247104588339
ENSMUSG00000006299.13	Aamp	1207.31930061401	0.104576235541083	0.161162246973032	0.64888792198698	0.516410822072775	0.686214942879816
ENSMUSG00000006301.17	Tmbim1	506.202134065806	0.038034171952826	0.207157163975235	0.183600563084427	0.854326821353603	0.91868961812078
ENSMUSG00000006304.14	Arpc2	4054.76513828917	0.0460482393264211	0.133377605870598	0.345247157690751	0.729908569016027	0.841430286489861
ENSMUSG00000006307.16	Kmt2b	2827.88040199975	0.0865867693436923	0.138227253235548	0.626408810975526	0.531046831808234	0.698735796380657
ENSMUSG00000006310.10	Zbtb32	148.505499351804	0.983070442401508	0.294581970166088	3.3371711169127	0.000846358225925227	0.00572267769088464
ENSMUSG00000006313.5	Upk1a	23.3380507134565	1.78423175484845	0.505185704478199	3.53183342092263	0.000412689234497194	0.00320594143534413
ENSMUSG00000006315.9	Tmem147	359.4906354926	-0.24323859856802	0.211110845307276	-1.15218428600379	0.249245353549137	0.432542634980088
ENSMUSG00000006333.14	Rps9	5486.27816006836	-0.013649608335728	0.144040437259731	-0.0947623361564457	0.924503603592433	0.95803042026449
ENSMUSG00000006335.16	Tfpt	160.974501092248	0.423054699339819	0.219232204573343	1.92971055581521	0.0536427113107341	0.147063494502347
ENSMUSG00000006342.15	Susd2	398.229550784681	-1.27620583477676	0.232687016534782	-5.48464565742539	4.14299004526006e-08	1.19551360380841e-06
ENSMUSG00000006345.10	Ggt1	141.617631475436	0.245204049811443	0.256768024641826	0.954963337640997	0.339596237585104	0.528577324990448
ENSMUSG00000006356.10	Crip2	213.270757673148	0.452772714223385	0.201178786808586	2.25059869087579	0.0244109664180103	0.0821636099147594
ENSMUSG00000006360.11	Crip1	70.6881152712952	0.709229285547079	0.301914620089506	2.34910547007237	0.0188185754229139	0.0674148331193781
ENSMUSG00000006369.14	Fbln1	568.93792642651	-0.453023960278979	0.177279257580119	-2.5554256401048	0.0106058019150893	0.0433548383361108
ENSMUSG00000006373.10	Pgrmc1	1121.8774501441	0.152546755760195	0.178107553542899	0.856486727967169	0.39172861091953	0.581327162124862
ENSMUSG00000006378.14	Gcat	506.118470011691	-0.203205854605184	0.173757972521452	-1.1694764370026	0.242211729309555	0.424507620749493
ENSMUSG00000006386.15	Tek	394.234624013311	-0.324635863172631	0.175948189450665	-1.84506509664118	0.0650280697469795	0.169479959604733
ENSMUSG00000006390.15	Elovl1	156.731164568158	0.078272094734027	0.265101762222299	0.295253015588755	0.767800605504448	0.864254709060101
ENSMUSG00000006392.16	Med8	556.337852549498	0.363247788982511	0.190552748828392	1.9062846965784	0.0566132786425272	0.153040625203648
ENSMUSG00000006395.16	Hyi	23.5462754963659	-0.235910508662594	0.563970513077626	-0.418302913347746	0.675725659856162	0.803932192716683
ENSMUSG00000006398.15	Cdc20	2858.20433375539	0.197049219215003	0.144863031787694	1.36024503134652	0.173752396746464	0.339213377778689
ENSMUSG00000006403.13	Adamts4	63.9486443808486	0.473333031191157	0.348023870658987	1.36005909679384	0.173811223490049	0.339222303972923
ENSMUSG00000006411.12	Nectin4	55.476815351445	0.561567673567848	0.357344673512261	1.57150145278038	0.116066217224619	0.257132117440045
ENSMUSG00000006412.10	Pfdn2	645.95478657845	0.443859747549734	0.181326434582423	2.44784908814812	0.0143711834524368	0.0549184510503835
ENSMUSG00000006418.17	Rnf114	1110.95879491413	-0.252685207005521	0.165536148428714	-1.52646542404202	0.126893995010609	0.272468005399226
ENSMUSG00000006423.15	C330007P06Rik	478.139502461916	0.277050448155635	0.186069624277748	1.48896118445469	0.136497590280804	0.286582379823303
ENSMUSG00000006435.15	Neurl1a	300.604818866223	-0.210034176464632	0.192852339693195	-1.08909322437452	0.276112777526175	0.462311502656333
ENSMUSG00000006442.10	Srm	1386.52136073019	0.537335716412213	0.153005403798088	3.5118741108079	0.000444958715825976	0.00339191358049557
ENSMUSG00000006445.3	Epha2	1436.66532782292	1.12416126220658	0.18444587389005	6.09480298202115	1.09572316188664e-09	4.58920166574178e-08
ENSMUSG00000006456.10	Rbm14	1522.64811287641	-0.118519613435212	0.147969921420967	-0.800970983136697	0.423148444472296	0.609924586776734
ENSMUSG00000006457.3	Actn3	110.066672905998	0.538458177748837	0.302616034877948	1.7793445015761	0.0751832992541872	0.187881347386146
ENSMUSG00000006463.13	Zdhhc24	96.5580114288258	-0.106206768174713	0.290107801929699	-0.366094146618123	0.714294825119038	0.830690031052755
ENSMUSG00000006464.8	Bbs1	78.6335862307112	-0.0519121365526599	0.353839850655116	-0.146710825410274	0.883360273627982	0.934447644082681
ENSMUSG00000006471.18	Ndor1	583.308085180682	0.366125499253914	0.177583878159803	2.0617046043135	0.0392358679533542	0.117068713276658
ENSMUSG00000006476.19	Nsmf	80.7371827994052	-0.452106333329785	0.310304528408006	-1.45697626666708	0.145122931639981	0.29895405493402
ENSMUSG00000006494.11	Pdk1	5091.98318646018	0.0620257545708635	0.150424615559562	0.41233779684352	0.680091848691231	0.806566020750761
ENSMUSG00000006498.16	Ptbp1	5422.71692694274	0.496381631404641	0.129681010257328	3.82771255729471	0.000129339675878708	0.00123597803696609
ENSMUSG00000006517.5	Mvd	297.016327477283	0.261523198583821	0.313797789746154	0.833413131416188	0.404611771368867	0.594282635197347
ENSMUSG00000006519.11	Cyba	220.505271142588	-1.34010021961773	0.320066028961012	-4.18694924909061	2.82729012782481e-05	0.00034055255533101
ENSMUSG00000006526.12	Tmem110	392.277585187209	0.0791710847827287	0.193386105787027	0.409393862400427	0.682250643085073	0.807996171207974
ENSMUSG00000006527.15	Sfmbt1	793.945892458127	-0.142911615929924	0.1804035062093	-0.792177596393945	0.428257129831075	0.614285657211518
ENSMUSG00000006567.11	Atp7b	222.453446894816	-0.100386838081859	0.264259704851657	-0.379879475526591	0.704034883451962	0.823831735271196
ENSMUSG00000006574.15	Slc4a1	20.6716658237945	-0.768061417271388	0.54555042695406	-1.40786511992972	0.15917101315985	0.319234899700403
ENSMUSG00000006575.14	Rundc3a	364.681001226734	0.555358517948788	0.183827985300828	3.02107710662206	0.00251877209586203	0.0139225792433037
ENSMUSG00000006576.16	Slc4a3	713.196538226585	-0.313930435809163	0.197265138680706	-1.59141365731778	0.111516512741485	0.249919058290388
ENSMUSG00000006585.3	Cdt1	2828.9122174571	0.317289313181336	0.171705920615442	1.84786472151969	0.0646219151697558	0.168767620608133
ENSMUSG00000006586.15	Runx1t1	35.5994042870406	0.632207735551152	0.442783891318085	1.42780202249271	0.153348850550772	0.310990982090816
ENSMUSG00000006587.6	Snai3	39.5218957925572	0.572572772057666	0.491067075628765	1.16597670761075	0.243623862988359	0.425964003762685
ENSMUSG00000006589.8	Aprt	1120.07140420385	0.331654704263754	0.23110721666261	1.4350685757595	0.151267557159873	0.308233405672307
ENSMUSG00000006599.13	Gtf2h1	1883.24645494855	0.0260337069172664	0.12820165212148	0.203068419840625	0.839081554762772	0.909501368771626
ENSMUSG00000006611.15	Hfe	15.5782355568034	-0.263030661844721	0.60642432059859	-0.433740291921485	0.664477044230267	0.79550793644943
ENSMUSG00000006641.12	Slc5a6	210.903954100528	0.956575187262982	0.244186147639466	3.91740152547611	8.95085911083968e-05	0.000895635793213644
ENSMUSG00000006649.17	Nphs1	150.168367058903	-0.513221899623811	0.303768693116484	-1.68951544794976	0.0911206939994922	0.215894335435357
ENSMUSG00000006651.8	Aplp1	340.436523960975	0.0363916280766386	0.176261947714768	0.20646332659122	0.836429008719511	0.907565717159091
ENSMUSG00000006673.14	Qrich1	3679.74489449735	0.119716585277218	0.148536811090547	0.80597250202335	0.420258704563838	0.60719222848426
ENSMUSG00000006675.10	P4htm	75.1480285754047	-0.172911164147284	0.300220665030441	-0.57594690935	0.564651067216994	0.724166228725627
ENSMUSG00000006676.16	Usp19	3196.44312029569	0.175244271457712	0.120804600893456	1.45064236098316	0.146879473116934	0.301555489694838
ENSMUSG00000006678.6	Pola1	2230.73316577906	0.124894792674347	0.193499327833306	0.645453367062548	0.518633428973706	0.688068328662415
ENSMUSG00000006699.17	Cdc42	6238.2609562497	0.249697462606984	0.130139207893657	1.91869511616378	0.055022929958752	0.149894281781332
ENSMUSG00000006705.12	Pknox1	885.496818158418	-0.449469142615431	0.149709584356782	-3.00227366568779	0.00267971157325345	0.014635578223667
ENSMUSG00000006715.11	Gmnn	1032.6144389337	0.485821873652676	0.146177566776644	3.32350499714501	0.00088893830108864	0.00593394651897011
ENSMUSG00000006717.7	Acot13	252.989240920546	-0.548164278134317	0.252875773101167	-2.16772161054359	0.0301798742095402	0.0967432267740324
ENSMUSG00000006720.16	Zfp184	247.006714642836	0.0346228014072304	0.189749685718514	0.182465658776331	0.85521730225189	0.918765057468794
ENSMUSG00000006724.12	Cyp27b1	22.8724801221886	0.627547467594511	0.50113589111671	1.25225009566988	0.210478747035123	0.385531419816053
ENSMUSG00000006728.12	Cdk4	3205.37989713353	0.0280835271649171	0.178278881161802	0.157525821240875	0.874830459521379	0.929757101872246
ENSMUSG00000006731.10	B4galnt1	95.6562786539978	0.354235339582733	0.329105344842977	1.07635851296109	0.281766949106271	0.468127261989697
ENSMUSG00000006732.14	Mettl1	303.736574444465	0.0958484807693815	0.213552303457607	0.448829065374183	0.653554969871046	0.788710159161905
ENSMUSG00000006736.9	Tspan31	868.788447298798	0.140908560695718	0.139183145788158	1.01239672302123	0.311348404567089	0.499787150958055
ENSMUSG00000006740.13	Kif5b	4797.14738348716	0.200903047038064	0.13379076410754	1.50162119469307	0.133194966441432	0.281803415378622
ENSMUSG00000006763.14	Saal1	677.913112020248	0.156901771388173	0.182725420805657	0.858675113163649	0.390519784490552	0.580120543255675
ENSMUSG00000006782.16	Cnp	626.496185391514	0.81244678766347	0.167868569216964	4.83977906914433	1.29983547541944e-06	2.44913730516369e-05
ENSMUSG00000006784.14	Ttc25	39.3563697832544	0.156975631298409	0.409405467559309	0.383423387660715	0.701405865084419	0.822026589084786
ENSMUSG00000006800.13	Sulf2	3331.880714445	-1.1999483983748	0.188914655124424	-6.35180154543585	2.12807758364208e-10	1.07570652753825e-08
ENSMUSG00000006818.4	Sod2	2726.84872410465	-0.505459867601909	0.195579403267258	-2.58442279277844	0.00975421406578919	0.0405636947490507
ENSMUSG00000006850.7	Tmco6	189.686953010185	0.138093203852989	0.251426047530972	0.549239846901611	0.58284086219989	0.737111914329065
ENSMUSG00000006906.10	Stambp	82.3112579455017	-0.214884754865262	0.286002093727564	-0.751339796379092	0.452448184595327	0.634076284701998
ENSMUSG00000006920.14	Ezh1	1163.64156401955	-0.430000557689455	0.157497336884803	-2.73020843523193	0.00632942932087644	0.0289314326207446
ENSMUSG00000006930.15	Hap1	1655.59039847237	0.453222032677009	0.169194972344921	2.67869680993281	0.0073909283177759	0.032682841089073
ENSMUSG00000006931.15	P3h4	195.036397553408	-0.308751373780268	0.206584847947122	-1.49454994811283	0.1350319371009	0.284483064955748
ENSMUSG00000006932.17	Ctnnb1	9808.89663363445	0.042071570562856	0.120068496293979	0.350396414225482	0.726041217071013	0.838893213607944
ENSMUSG00000006941.5	Eif1b	476.10450245155	-0.151299406701014	0.191237423046559	-0.791160037040334	0.428850608410814	0.614578264609847
ENSMUSG00000006958.13	Chrd	69.2208394785088	-0.185214115627958	0.351922455858696	-0.526292404887981	0.598685059299215	0.749364732154559
ENSMUSG00000006998.15	Psmd2	7332.91358601772	0.462045498030519	0.148686035166937	3.10752450633147	0.00188661342896235	0.0109919977166769
ENSMUSG00000007021.4	Syngr3	117.623970548245	0.348334110909675	0.270781901800508	1.28640100609937	0.198303147472847	0.369979106377048
ENSMUSG00000007029.16	Vars	4601.32184864262	0.0590995866798994	0.127940171225221	0.461931433371795	0.644130491665641	0.782166076650649
ENSMUSG00000007034.15	Slc44a4	96.9359078890599	0.589453019583076	0.326921731615877	1.80304018539724	0.0713819038194913	0.181161241012798
ENSMUSG00000007035.15	Msh5	46.1431401891471	-1.01725301845127	0.385135812694565	-2.64128389238633	0.00825924797168613	0.0355781122588736
ENSMUSG00000007036.15	Abhd16a	289.26463492404	-0.176578901281556	0.187528081828205	-0.941613115007062	0.346390752662662	0.535513820215351
ENSMUSG00000007038.5	Neu1	344.902315568978	-1.07454989454742	0.242499879108183	-4.43113579478548	9.37380316820438e-06	0.000134059103066057
ENSMUSG00000007039.12	Ddah2	1332.77374901872	-1.19325254584579	0.236681105151743	-5.04160458892891	4.61644426702714e-07	1.0010718418691e-05
ENSMUSG00000007041.9	Clic1	618.959694977284	-0.96702407213901	0.214012395605815	-4.5185423461179	6.22668211160319e-06	9.46856152219826e-05
ENSMUSG00000007050.17	Lsm2	527.444496245688	0.390624726850601	0.17057548547516	2.2900402467709	0.0220189836783435	0.0759294946461625
ENSMUSG00000007080.14	Pole	4117.87923500891	-0.120215080716837	0.141282483018096	-0.850884541018717	0.394833493068517	0.584632744938525
ENSMUSG00000007097.14	Atp1a2	156.995977742689	-1.01792249727883	0.241184952075367	-4.22050583388279	2.43754748576145e-05	0.000303327746976036
ENSMUSG00000007107.6	Atp1a4	24.9009029926085	2.13122311195847	0.625268507329653	3.4084926507179	0.000653228447450886	0.00463488664626454
ENSMUSG00000007122.11	Casq1	64.1602040144089	0.31396997396038	0.318062595916861	0.987132652474637	0.323577612323193	0.512348695079465
ENSMUSG00000007207.10	Stx1a	69.6378904747126	-0.204895924491823	0.308162798047314	-0.664895067769876	0.506117610637854	0.67798392162481
ENSMUSG00000007216.6	Zfp775	74.2420629701347	-0.471386013130033	0.307329173467095	-1.53381472969895	0.125075238232161	0.269986440471984
ENSMUSG00000007279.14	Scube2	25.2234104649244	-2.0370775523476	0.751635780276981	-2.71019236417528	0.00672441959725501	0.0303582589701759
ENSMUSG00000007338.9	Mrpl49	702.540336439898	0.477766838315907	0.177166672013629	2.69670831926646	0.00700285803104051	0.0313354383018995
ENSMUSG00000007379.15	Dennd2c	1162.73709147636	-0.349581729484503	0.138355504296266	-2.52669188163218	0.0115142470628682	0.0461293653169131
ENSMUSG00000007411.16	Mark3	2174.16028709176	0.0418096483060648	0.154629277353004	0.270386365517426	0.786863028338327	0.876841823977956
ENSMUSG00000007415.15	Gatad1	937.720862398809	0.0457358872930461	0.1526118786475	0.299687597704541	0.764415459643073	0.862431018464389
ENSMUSG00000007458.14	M6pr	4065.08535142206	0.0616723950662077	0.128202423203653	0.48105483129784	0.630477529345729	0.771337848662914
ENSMUSG00000007476.18	Lrrc8a	303.216699202378	-0.359758281492347	0.17969661893077	-2.00203144406934	0.0452813498025105	0.129543190233217
ENSMUSG00000007564.14	Ppp2r1a	3445.17526028865	0.329802217008118	0.124293071410325	2.65342398627638	0.00796797149645501	0.0346800754651229
ENSMUSG00000007570.15	Fance	416.584412173417	0.288253041369809	0.176715230881349	1.63117259294616	0.102853906602864	0.236124582878777
ENSMUSG00000007589.8	Tinf2	1154.21592188357	-0.279504119865661	0.182299983763084	-1.5332097902373	0.125224172809589	0.270115678457168
ENSMUSG00000007594.10	Hapln4	194.823609163405	-1.01043232893269	0.283021386331547	-3.57016246026376	0.000356759897237542	0.00283147987742562
ENSMUSG00000007603.8	Dus3l	772.788360211897	0.55366725572752	0.168546408983426	3.28495432840675	0.00101998903985378	0.00661593775894541
ENSMUSG00000007610.15	Gtpbp3	533.052978021301	0.395257285252499	0.255284140988417	1.5483033286836	0.121549283413613	0.264950326477345
ENSMUSG00000007613.15	Tgfbr1	1120.53637287598	-0.22249878571595	0.141335822114431	-1.57425613964877	0.115428245275591	0.256141654955932
ENSMUSG00000007617.18	Homer1	627.163021138022	0.282057381324869	0.159888158758672	1.764091747098	0.0777165337261915	0.192436491960943
ENSMUSG00000007646.13	Rad51c	517.33740583292	-0.295043001757561	0.230288871988578	-1.28118653415521	0.200128154770518	0.372530618511876
ENSMUSG00000007656.13	Arpp19	921.983599681228	-0.0248130963070127	0.14744072999237	-0.168292006613755	0.866353561977753	0.925309789801958
ENSMUSG00000007659.18	Bcl2l1	521.944763577597	0.536556260410834	0.16126168313749	3.32723961434393	0.000877109177296255	0.00587907792866292
ENSMUSG00000007670.9	Khsrp	8220.42871125617	-0.104045528149562	0.124912734420047	-0.832945725130674	0.40487533993168	0.594399478946721
ENSMUSG00000007721.6	Ccdc124	522.317379583784	1.14365388892478	0.326760809479908	3.49997262751642	0.000465305935345116	0.003515937992899
ENSMUSG00000007739.10	Cct4	20555.6159946094	-0.107457406141829	0.135064467143985	-0.795600859456795	0.426264066889899	0.612513155764262
ENSMUSG00000007777.9	0610009B22Rik	358.620104528262	0.175083303462269	0.198866460443149	0.880406394683739	0.378639193565265	0.568230132931329
ENSMUSG00000007783.10	Cpt1c	472.105999830269	-0.512823846529097	0.224891090840871	-2.28032086380853	0.0225886652706103	0.0774929193077172
ENSMUSG00000007812.16	Zfp655	2397.94050555272	-1.11170534033852	0.167476994931205	-6.63795848973273	3.18057398747798e-11	1.91053884981965e-09
ENSMUSG00000007815.13	Rhoa	3199.50316737586	0.295108095321739	0.137008608353031	2.15393834642368	0.0312450072421318	0.0993466658464835
ENSMUSG00000007817.14	Zmiz1	180.236030214735	1.01109787293814	0.31614773285338	3.19818163430277	0.00138297143364809	0.00845764632701186
ENSMUSG00000007827.10	Ankrd26	528.033629810011	0.101729252224904	0.152015615068599	0.669202648550267	0.503366216970824	0.675959385808987
ENSMUSG00000007833.15	Aldh16a1	631.958669855456	-0.532838790272469	0.201186827251677	-2.64847752485261	0.008085522530797	0.0350253176060736
ENSMUSG00000007836.6	Hnrnpa0	5007.64131066424	0.227033378092141	0.155119350938083	1.46360448724907	0.143302045801399	0.296787890562689
ENSMUSG00000007837.11	Prrg2	51.0033500533799	0.30076591790758	0.383125096195262	0.785033193843017	0.432434106912775	0.617875603909029
ENSMUSG00000007850.16	Hnrnph1	9834.15140509247	0.233655507613621	0.170517114604052	1.37027598758154	0.170600765814751	0.335187860350949
ENSMUSG00000007867.9	Ift43	125.113296312782	-0.959240655642983	0.257835463466093	-3.72035965397416	0.000198939270783118	0.00175255454952508
ENSMUSG00000007872.3	Id3	241.914533664396	2.23964892807328	0.230097663863773	9.73347095518207	2.17057386654528e-22	6.62884214785152e-20
ENSMUSG00000007880.16	Arid1a	5880.02315133446	0.341873821230727	0.123977412866073	2.75754924487766	0.00582364407557739	0.0271529257327891
ENSMUSG00000007888.15	Crlf1	17.2670299912863	-0.595438622340181	0.652778179407483	-0.912160732579408	0.361684111547073	0.550406231594667
ENSMUSG00000007891.16	Ctsd	1110.12921420859	-0.774370182672193	0.142577439296503	-5.43122520991429	5.59684476105841e-08	1.5568149402724e-06
ENSMUSG00000007892.8	Rplp1	13382.913016476	-0.290590377030043	0.151618709786183	-1.91658653104119	0.0552904804826019	0.150399546000086
ENSMUSG00000007908.14	Hmgcll1	23.3551797425779	0.868811093324279	0.706215951343782	1.230234309592	0.218609375385764	0.396657362765183
ENSMUSG00000007946.11	Phox2a	45.8890070902261	-0.671544082614648	0.41103812259595	-1.63377566628966	0.102305963581121	0.235173768250847
ENSMUSG00000007950.9	Abhd8	174.57659516953	0.107492003312998	0.327480953760884	0.328238946657903	0.742731002446888	0.848744446902785
ENSMUSG00000007987.12	Ift22	57.6768639589093	0.920233146828575	0.415341194895437	2.21560769347776	0.0267183815061473	0.0879355084190869
ENSMUSG00000007989.7	Fzd3	574.429331603349	0.212556431831075	0.175822475364759	1.2089263980052	0.22669112339622	0.405994523868685
ENSMUSG00000008035.12	Mid1ip1	239.026231306666	-0.935097503940831	0.214841023632556	-4.35250906986988	1.34588302310576e-05	0.000183528364983324
ENSMUSG00000008036.11	Ap2s1	441.419153063483	0.774043349919386	0.194497509233738	3.97970829019295	6.89998825880158e-05	0.00071939493517619
ENSMUSG00000008090.14	Fgfrl1	155.116547805148	-0.690080206838646	0.298030070771775	-2.31547174099453	0.0205871293416685	0.0721805139965362
ENSMUSG00000008129.14	4930432K21Rik	59.4194534506938	0.341058879335216	0.326689299185432	1.04398546320805	0.296492115298541	0.484534884967816
ENSMUSG00000008140.17	Emc10	760.136408624888	-0.113447041923864	0.188066990261193	-0.603226763858485	0.546357845394723	0.709960079393781
ENSMUSG00000008153.11	Clstn3	549.810678562009	0.617408924634021	0.177694381538112	3.47455512824755	0.000511701206795469	0.00379606679676861
ENSMUSG00000008167.14	Fbxw9	226.050367770954	0.470799392771472	0.197072852130445	2.38896117695523	0.0168960877017091	0.0618434428432899
ENSMUSG00000008200.14	Fnbp4	2110.98567238124	0.349049037737108	0.155216274091996	2.24879149933871	0.0245257644650369	0.08238386372433
ENSMUSG00000008206.16	Cers4	348.90964929131	1.022041386478	0.249532030141784	4.09583245043642	4.20654091506463e-05	0.000478298329705215
ENSMUSG00000008226.14	Scrn3	377.273205398957	-0.587910266549816	0.16717825795918	-3.51666702193634	0.00043700162100134	0.00335217517648281
ENSMUSG00000008301.11	Phax	842.492058837183	0.514733098966373	0.171774890546205	2.99655611672718	0.00273047977372804	0.0148685375197174
ENSMUSG00000008305.18	Tle1	973.431260469669	-0.0828592155616747	0.188729134076536	-0.439037756237849	0.66063417883213	0.793139756552022
ENSMUSG00000008307.11	1700109H08Rik	90.4069635146256	0.48362106818712	0.328021305790484	1.47435870673603	0.140385036297616	0.292690121901117
ENSMUSG00000008318.10	Relt	77.2843952918365	-0.0528189497094967	0.283821967641215	-0.186098877928527	0.852367221827748	0.917394804036121
ENSMUSG00000008333.12	Snrpb2	1219.74101220186	0.615233246063366	0.16184163172421	3.80145231797817	0.000143850424283879	0.00135086698883881
ENSMUSG00000008348.9	Ubc	340.296717826669	0.305286089969335	0.226277234316519	1.34916838139491	0.177282888159235	0.344210577155792
ENSMUSG00000008373.16	Prpf31	837.478213174185	0.687209528502565	0.139130166725192	4.93932800253114	7.83922543244729e-07	1.58503731881717e-05
ENSMUSG00000008384.8	Sertad1	73.6627111926649	0.836814895657503	0.293976009235194	2.84654145021751	0.00441969749335369	0.0218805624974913
ENSMUSG00000008393.8	Carhsp1	608.16805723556	-0.0287421539031462	0.168689248183531	-0.170385215493256	0.864707198463368	0.923922824380328
ENSMUSG00000008398.15	Elk3	232.168542692705	-0.197489489236691	0.207328922248705	-0.952541917908536	0.340822217705339	0.529698143484157
ENSMUSG00000008429.8	Herpud2	691.21297973034	-0.109606366721046	0.184115784459065	-0.595312167520407	0.551634824109411	0.713843122053306
ENSMUSG00000008435.15	Rdh13	507.745759217422	0.0395255271737249	0.172590125162643	0.22901383921286	0.818858159814676	0.896801235155198
ENSMUSG00000008450.8	Nutf2	180.814993224153	0.827540964673153	0.359349373812635	2.30288689776494	0.0212852075356848	0.0740963802578017
ENSMUSG00000008461.6	Fut1	21.1898062645549	-3.06658126365478	0.751183822198778	-4.08233134558015	4.45861666696545e-05	0.00050055154076937
ENSMUSG00000008475.13	Arpc5	1674.24161310606	0.14050248761018	0.161236430062317	0.871406589415784	0.383532189152859	0.57287531697491
ENSMUSG00000008489.18	Elavl2	629.517886581746	-0.258317752390633	0.198703375419422	-1.30001693149589	0.193595166181863	0.364723241364854
ENSMUSG00000008496.19	Pou2f2	24.3708315815797	0.989872757923155	0.563137159980349	1.75778270067935	0.0787844899185926	0.194227509219801
ENSMUSG00000008575.17	Nfib	319.008113155879	1.14718144910181	0.191074008707009	6.00385922117167	1.92681783661526e-09	7.63384396403866e-08
ENSMUSG00000008601.12	Rab25	47.2672920194501	-0.939069238142104	0.376310145289909	-2.49546617303832	0.0125791748392975	0.0494895662826789
ENSMUSG00000008604.11	Ubqln4	4149.68969235554	-0.465074200799531	0.141526808790427	-3.28612087543226	0.00101577410582455	0.00659443428577595
ENSMUSG00000008668.14	Rps18	4247.21076777416	-0.306524611589982	0.165242637907357	-1.85499708472237	0.0635966428826363	0.166984590579672
ENSMUSG00000008682.13	Rpl10	2269.20076739065	0.0259159027520973	0.149549480209863	0.173293165016217	0.862420995942408	0.922521116427303
ENSMUSG00000008683.16	Rps15a	4627.32299821185	-0.0844345669329373	0.174053052747099	-0.485108221891527	0.627599580148021	0.769324786076713
ENSMUSG00000008690.15	Ncaph2	1926.56943112722	-0.194257802112415	0.145405568414046	-1.33597223429065	0.181558348827208	0.34996237152637
ENSMUSG00000008730.17	Hipk1	1680.4109053735	-0.200251757956319	0.132146844324055	-1.51537298511083	0.129677974750592	0.276989355051437
ENSMUSG00000008734.9	Gprc5b	253.062534754619	0.667869364710556	0.21885400974226	3.05166611065107	0.00227575089852763	0.0127816982457918
ENSMUSG00000008763.16	Man1a2	1169.51289827158	-0.150426363632017	0.152374543353191	-0.987214532832704	0.323537478801795	0.512340488468782
ENSMUSG00000008822.15	Acyp1	64.3986753578371	-0.32612091163672	0.319485288889538	-1.02076972861644	0.307363549551691	0.495670217038311
ENSMUSG00000008855.17	Hdac5	909.688636071897	-0.177634545246276	0.148966448719892	-1.19244666683496	0.233086151196082	0.413557236792952
ENSMUSG00000008859.8	Rala	790.710001610705	-0.712262325445551	0.183586397079312	-3.87971187831441	0.000104580269566405	0.00102476080987563
ENSMUSG00000008892.12	Vdac3	1395.83094349131	0.222969004426293	0.201757743099198	1.10513232851076	0.269102254167488	0.455200778195385
ENSMUSG00000008958.14	Vps72	483.212182727619	0.12182055996365	0.180073276232998	0.676505489943027	0.498719761631423	0.672688456121151
ENSMUSG00000008976.16	Gabpa	3074.11849378758	0.0696536662192417	0.135864391611549	0.512670504707291	0.6081818252683	0.75649871672533
ENSMUSG00000008999.7	Bmp7	128.942327442973	-0.918599048439919	0.273869689581426	-3.35414645499426	0.000796102145394468	0.00544263053389181
ENSMUSG00000009013.5	Dynll1	2229.01386269063	0.254464661946333	0.234157254440468	1.08672551082985	0.277158136178563	0.463215268297977
ENSMUSG00000009030.14	Pdcl	1480.71138978127	-0.220924871302313	0.155999045469037	-1.41619373784029	0.156718788857883	0.315785666785939
ENSMUSG00000009035.13	Tmem184b	611.182044607489	0.265749210918261	0.172458563688543	1.54094528699774	0.123330102589344	0.267479800836986
ENSMUSG00000009073.16	Nf2	3247.46817796651	0.100287467437916	0.189697935276498	0.528669261959757	0.5970349038097	0.748028602986871
ENSMUSG00000009075.2	Cabp7	129.902130748833	-0.563731278970756	0.31206702591792	-1.80644295023669	0.0708491778085628	0.179996204072049
ENSMUSG00000009076.10	Zmat5	91.6328524818091	0.720729592622681	0.323956763057933	2.2247709410956	0.0260966191038729	0.0863934822591854
ENSMUSG00000009079.16	Ewsr1	6267.49246199396	0.0551115173105066	0.161160239602325	0.341967208825814	0.732375569752678	0.842128353251689
ENSMUSG00000009090.17	Ap1b1	2598.62670266553	-0.103801504911553	0.150647757517343	-0.689034517487612	0.490801546070224	0.666110532713953
ENSMUSG00000009092.5	Derl3	37.317133985157	0.331333269985154	0.506708365110069	0.653893428250746	0.513180468166321	0.683634358674128
ENSMUSG00000009108.15	Gnat2	36.8471539662519	0.399807234942684	0.392993911394641	1.01733696973539	0.308993155242995	0.497586582742729
ENSMUSG00000009112.4	Bcl2l13	2022.2570505972	0.0216544348329264	0.139910542809663	0.154773431637567	0.876999937265124	0.930443806931277
ENSMUSG00000009145.6	Dqx1	18.7227417941079	0.357893507186683	0.529692037137928	0.675663370588842	0.499254397185747	0.673219594181388
ENSMUSG00000009207.15	Lnpk	980.000694233334	-0.388832975453903	0.139435620396389	-2.78862011262634	0.00529331148620942	0.0252340335207622
ENSMUSG00000009248.6	Ascl2	52.6867690116378	0.415791262001638	0.40853783806257	1.01775459520094	0.308794594720411	0.497529196267039
ENSMUSG00000009291.13	Pttg1ip	852.921074163539	-0.477386067024757	0.217421605650205	-2.19566986269428	0.0281155817675409	0.0915473818592585
ENSMUSG00000009293.17	Ube2g2	264.216378747192	0.177785505042101	0.202370249160725	0.878516015962906	0.379663750026485	0.569476200924818
ENSMUSG00000009376.15	Met	324.51284086418	-1.43644498903594	0.22390051222526	-6.41555025828067	1.40315113635102e-10	7.34599732420344e-09
ENSMUSG00000009406.13	Elk1	381.253064337938	-0.180311944631673	0.181224686209475	-0.99496348098654	0.319754026102557	0.508847184288402
ENSMUSG00000009418.15	Nav1	1324.65887645844	1.07420456747824	0.191680800930216	5.60413229841063	2.09300800770767e-08	6.53700801173812e-07
ENSMUSG00000009470.17	Tnpo1	11492.4402717671	-0.0858839926281365	0.187460431020533	-0.458144645035675	0.646848525958742	0.78410258348046
ENSMUSG00000009487.10	Otog	35.5024136926395	-0.900751289610724	0.533953970299046	-1.68694557904729	0.091613816779147	0.216817394279224
ENSMUSG00000009535.13	Rnmt	2843.41600343007	-0.119217503492069	0.136605993585683	-0.872710635622968	0.382820819147803	0.572162559939604
ENSMUSG00000009549.14	Srp14	642.76570443293	0.396275772467577	0.163524858593198	2.4233365854998	0.0153786705279753	0.0576267717969298
ENSMUSG00000009555.16	Cdk9	1185.01596552072	0.595621119692495	0.133711040099412	4.45453957466534	8.4073420996647e-06	0.000122874604026904
ENSMUSG00000009563.16	Tor2a	295.155143401804	-0.154941429891611	0.178799036949823	-0.866567474494243	0.386179041165607	0.575480183434648
ENSMUSG00000009566.12	Fpgs	880.741344577297	0.589410478248811	0.156572140662903	3.76446586061439	0.000166905468040086	0.00152821190256066
ENSMUSG00000009569.14	Mkl2	701.856091452996	0.0465444501972153	0.160827741729429	0.289405606872974	0.772271004832946	0.866890317776717
ENSMUSG00000009575.14	Cbx5	5855.05507056564	0.266472856340783	0.143708090872262	1.85426481364673	0.063701283468898	0.167107572364097
ENSMUSG00000009585.17	Apobec3	1195.51304106622	0.268304278582371	0.152924096550567	1.75449314159362	0.079346044067817	0.195222165154436
ENSMUSG00000009596.9	Taf7l	142.01597527791	-1.28493819588452	0.362683443727363	-3.54286421976968	0.000395806436866755	0.00308952425880179
ENSMUSG00000009621.18	Vav2	515.867514447971	0.161485979823333	0.161644794498001	0.999017508264576	0.317786209908909	0.506405919236297
ENSMUSG00000009628.14	Tex15	1250.09972925346	0.712285608687858	0.548257030462008	1.29918189665097	0.193881512735497	0.364840705415873
ENSMUSG00000009630.10	Ppp2cb	1952.33671549068	0.146746286472063	0.235603035648462	0.622853971588974	0.533380487539558	0.700308670531573
ENSMUSG00000009633.3	G0s2	137.533430092598	-3.42589233090051	0.347477750496298	-9.85931423237129	6.24746158917131e-23	2.0351453207925e-20
ENSMUSG00000009640.11	Dmap1	548.287819256627	0.0687525877653954	0.15206100657256	0.452138186607282	0.651169435389064	0.786867756439559
ENSMUSG00000009647.13	Mcu	550.032904208377	-0.756936270163664	0.199917450956677	-3.78624410496158	0.000152941438524938	0.00141806992241434
ENSMUSG00000009670.11	Tex11	947.76780004915	0.288127557908278	0.198362346097175	1.45253150901496	0.146353874557348	0.30077126694745
ENSMUSG00000009681.10	Bcr	874.623607792067	-0.0999387803350031	0.154124613506649	-0.648428424644138	0.516707890672732	0.686275343786498
ENSMUSG00000009731.4	Kcnd1	161.581047704809	0.0842217100514477	0.228195934824586	0.369076294528159	0.712070857768549	0.829292812379724
ENSMUSG00000009733.8	Tfcp2	192.751131085295	-0.277309262619653	0.253473657687677	-1.09403582663941	0.273939265613303	0.45993385965638
ENSMUSG00000009739.16	Pou6f1	58.5407418124634	0.249709755853404	0.318305160646433	0.784497980950978	0.432747966190699	0.617883537713551
ENSMUSG00000009741.15	Ubp1	1684.25576018438	-0.0779130911623197	0.160137436239973	-0.486538894288051	0.626585135966064	0.768932734267705
ENSMUSG00000009772.15	Nuak2	394.366169213086	-0.689424195683679	0.286028023752425	-2.41033793346214	0.0159377504864902	0.0592061788899983
ENSMUSG00000009828.15	Ick	381.500518467697	-0.08250927605658	0.188040468196603	-0.438784676766032	0.660817564365127	0.793175411849186
ENSMUSG00000009863.14	Sdhb	1427.35968003883	-0.343951224547152	0.174493486089312	-1.97114077009789	0.0487077764891041	0.136817975534992
ENSMUSG00000009876.13	Cox4i2	18.3913428496691	0.241637924764512	0.560204330580124	0.431338908991085	0.666221962977627	0.796818374890343
ENSMUSG00000009894.15	Snap47	1666.94396150181	-0.00565978500704378	0.134633259142341	-0.0420385352259798	0.966467978588082	0.98221395577667
ENSMUSG00000009905.5	Kdsr	1344.54494264915	-0.707259324092097	0.160463568768794	-4.4076006131408	1.04522051391717e-05	0.000147467637281153
ENSMUSG00000009907.17	Vps4b	2986.96253971668	0.084444488958456	0.122372557788949	0.690060667883513	0.490156036340882	0.665480905503472
ENSMUSG00000009927.9	Rps25	4119.09999796963	-0.0199958719977864	0.191753574359245	-0.104279005304614	0.916947938408692	0.954091001436646
ENSMUSG00000009941.10	Nxf2	17.5104195026234	-1.03446669943724	0.599350106984967	-1.72598067036498	0.084350890285611	0.204447701834784
ENSMUSG00000009995.17	Taz	287.152741796058	-0.474927362308474	0.222696309107314	-2.13262341083351	0.032955631282017	0.103203716932939
ENSMUSG00000010021.13	Kif19a	24.5096742075553	-0.211005438869665	0.490711843795029	-0.429998667319313	0.667196610619375	0.797556480067636
ENSMUSG00000010025.19	Aldh3a2	740.786629646488	-0.348442066624835	0.168757636656092	-2.06474843763615	0.0389468088931881	0.116423976542609
ENSMUSG00000010045.2	Tmem115	195.476114161001	0.208212275726273	0.237608014807831	0.876284732628517	0.38087526279109	0.570359636046031
ENSMUSG00000010047.12	Hyal2	376.974903480095	0.570561919181808	0.181532985235128	3.14302063860623	0.00167214049604735	0.00992095766444348
ENSMUSG00000010048.10	Ifrd2	747.976416392972	0.112298868517954	0.197983652360632	0.567212833882863	0.570569589646335	0.727998921979774
ENSMUSG00000010051.15	Hyal1	24.4004598050888	0.180750432214757	0.481141036942816	0.375670371754716	0.707161967049723	0.825999923043113
ENSMUSG00000010054.4	Tusc2	244.190298244027	-0.0323588797683209	0.197212634896926	-0.164081169470878	0.869667245483168	0.927429954280355
ENSMUSG00000010057.8	Nprl2	223.016959983547	-0.144295484943919	0.207435314786674	-0.695616776209549	0.486668857155798	0.662895278320078
ENSMUSG00000010064.15	Slc38a3	96.0031633246891	0.545979743473053	0.314676388051404	1.73505151388691	0.0827316812597939	0.201321997939462
ENSMUSG00000010066.15	Cacna2d2	154.527887383285	-0.910251130489323	0.250604731271315	-3.63221845761503	0.000280995079803383	0.00231648384125162
ENSMUSG00000010067.13	Rassf1	79.8179240784667	0.205818046748358	0.360275026278972	0.571280360101859	0.567809612654664	0.726120658807007
ENSMUSG00000010095.13	Slc3a2	4917.02868891303	-0.452639864377681	0.168829198099687	-2.6810520305286	0.00733911038430611	0.0324833462226286
ENSMUSG00000010097.13	Nxf1	2752.444426325	0.342439838880967	0.14142755596685	2.4213091751457	0.0154647180721528	0.0578900158885822
ENSMUSG00000010110.17	Stx5a	464.945874414399	-0.218383075295172	0.181990155696904	-1.19997191309006	0.230150248799718	0.409708057743954
ENSMUSG00000010122.14	Slc47a1	68.1930074678785	0.774915725647438	0.405094479886758	1.91292590771432	0.0557575383513829	0.151361065683874
ENSMUSG00000010142.12	Tnfrsf13b	25.2882493906338	0.0482751960740622	0.563485029305268	0.0856725441908929	0.931726728423029	0.962481469068379
ENSMUSG00000010154.7	Spire2	182.698437664345	1.0635619324239	0.365145818733436	2.91270467265113	0.0035831329935841	0.0185273885548322
ENSMUSG00000010175.13	Prox1	72.7074378660529	-0.780124267830381	0.336167650533675	-2.32064050955502	0.0203062539386457	0.0713151357179221
ENSMUSG00000010277.7	2610507B11Rik	13498.9433646083	0.22643464995705	0.120052425854238	1.886131399227	0.0592772500148699	0.158191372286178
ENSMUSG00000010290.7	AI597479	1133.72198908826	-0.162196623462114	0.140836594658398	-1.15166533141138	0.249458623696029	0.432759049084034
ENSMUSG00000010307.7	Tmem86a	33.6725795105746	-0.132247079374286	0.431005447956232	-0.306833892706885	0.758969809145102	0.858713443252602
ENSMUSG00000010342.16	Tex14	973.059462402975	-0.313335349737442	0.311547636609463	-1.00573816944155	0.314541537055357	0.502852560574065
ENSMUSG00000010358.13	Ifi35	40.0549001331265	1.12183173850397	0.409395336368419	2.74021621363664	0.00613987789296757	0.0282588602929393
ENSMUSG00000010362.9	Rdm1	706.500673455421	-0.190858230302416	0.170645517872105	-1.11844853988758	0.26337547312468	0.448099008882856
ENSMUSG00000010376.14	Nedd8	896.836002058838	1.08652605413884	0.163420413643297	6.64865563558315	2.95782112556956e-11	1.79168181321174e-09
ENSMUSG00000010392.8	Gosr1	867.420738051158	-0.251764446295566	0.148456656097823	-1.69587846657189	0.0899088984434432	0.213956906214681
ENSMUSG00000010406.11	Mrpl52	229.482443931989	0.192622779500342	0.211715146271594	0.909820496513934	0.36291718336084	0.551426741281585
ENSMUSG00000010453.12	Kansl3	1782.25620560429	-0.175082362067589	0.168300291367721	-1.04029743885024	0.298201733727125	0.486028376106953
ENSMUSG00000010517.7	Faf1	3356.8430536574	-0.358865689518531	0.161293076364167	-2.22492928777851	0.026085985528741	0.0863777867327343
ENSMUSG00000010554.14	Mettl16	2381.98776474902	0.531458777815519	0.1379153023876	3.85351566225693	0.000116433811605798	0.00112883812455647
ENSMUSG00000010592.8	Dazl	371.921189064301	0.121521813790856	0.205139484231672	0.592386269498546	0.553591958619533	0.715176215863553
ENSMUSG00000010607.8	Pigyl	441.466124290936	-0.678906399211137	0.197050122466392	-3.44534878087643	0.000570322976134172	0.00415318654105854
ENSMUSG00000010608.15	Rbm25	5203.75183026614	0.117419792884288	0.130032389769555	0.903004190666499	0.36652367081453	0.555795023323699
ENSMUSG00000010609.15	Psen2	238.135254943862	-0.646029837587528	0.2825216177758	-2.28665630146644	0.0222158922099808	0.0764287171804996
ENSMUSG00000010651.4	Acaa1b	35.8498380016606	0.974100834306004	0.396139121795396	2.45898670621359	0.013932977691914	0.0536635627918464
ENSMUSG00000010660.3	Plcd1	253.844020861328	0.555242979804738	0.230930970163724	2.40436776154833	0.0162004663037078	0.0598796357907345
ENSMUSG00000010663.4	Fads1	1876.95868838643	0.0816709187088843	0.151728526094688	0.538270032742007	0.590390636976407	0.743261452029986
ENSMUSG00000010721.15	Lmbr1	289.561301432744	-0.449324918461401	0.211700602870143	-2.12245460036321	0.0337995812796847	0.105105655914064
ENSMUSG00000010751.15	Tnfrsf22	177.82928957857	0.466698645037982	0.237490300202876	1.96512718472841	0.0493995189483603	0.138141433325731
ENSMUSG00000010755.17	Cars	4695.0660400569	-1.12737772267258	0.138071595115767	-8.16516765615205	3.20989090638662e-16	4.2776173451565e-14
ENSMUSG00000010760.5	Phlda2	290.466490821043	0.452798497175636	0.186510619581338	2.42773574068886	0.0151934091754075	0.05710773976982
ENSMUSG00000010796.11	Asz1	21.1280307143932	0.948221351514698	0.736256014828793	1.28789623774441	0.197782085314016	0.369147897710486
ENSMUSG00000010830.7	Kdelr3	799.26262206885	-1.75085248029721	0.172109474347549	-10.1729000505901	2.61989929135892e-24	1.0106606240008e-21
ENSMUSG00000010911.12	Apip	154.995860231293	0.307279939593282	0.241145447676395	1.27425146339746	0.202574311844267	0.375540638441719
ENSMUSG00000010914.10	Pdhx	897.788606294406	-0.0576728347325792	0.151598859687027	-0.380430531282648	0.703625854591134	0.823443350028057
ENSMUSG00000010936.11	Vac14	1543.1071637549	0.317895380596136	0.227567766811553	1.39692622136325	0.162435758527046	0.324185947481003
ENSMUSG00000011034.6	Slc5a1	22.8320691640067	1.46538031548276	0.536682475106041	2.73044189712589	0.00632494812577647	0.0289199671165806
ENSMUSG00000011096.17	Akt1s1	420.398804780419	-0.297727481150785	0.182140270539213	-1.63460546242401	0.102131781822405	0.234847025840728
ENSMUSG00000011114.18	Tbrg1	1829.82689386749	-0.0295629712470685	0.138153141279173	-0.213986963838404	0.830557223082303	0.904030561567092
ENSMUSG00000011148.14	Adssl1	92.6150923885892	-1.56285203685083	0.37107525871746	-4.21168482709539	2.53473036854576e-05	0.000311455259618711
ENSMUSG00000011158.8	Brf1	464.632304926435	0.162633685867278	0.172594352068527	0.942288573861943	0.346044916483094	0.53509202855756
ENSMUSG00000011179.8	Odc1	9339.8628486329	1.03011036244364	0.13931925561608	7.39388362282313	1.42601232455376e-13	1.31471161419079e-11
ENSMUSG00000011254.16	Thg1l	803.848023894648	0.152367133184881	0.139135504729324	1.0950988640987	0.273473326281288	0.45956398382652
ENSMUSG00000011256.16	Adam19	2163.43698266755	-0.410588898067956	0.248334347783294	-1.6533713589481	0.0982553081562878	0.228456486961946
ENSMUSG00000011257.19	Pabpc4	3062.69316684792	0.201962955923063	0.145920206440652	1.38406435167157	0.16633875118489	0.329534951483509
ENSMUSG00000011263.16	Exoc3l2	29.6673340469321	0.138636020687543	0.439574167445805	0.3153870972289	0.752467762246799	0.854541751377117
ENSMUSG00000011267.8	Zfp296	308.905845735303	0.11085278797131	0.215739510902963	0.513827010672931	0.607372941605761	0.755877404788085
ENSMUSG00000011305.11	Plin5	37.6290031012844	-0.718172231444044	0.409733740781989	-1.75277786514088	0.079640144026762	0.195715820836262
ENSMUSG00000011306.7	Sugp1	1167.94207510769	0.446517925672841	0.214230352461963	2.0842888066112	0.0371339048973457	0.11253791852185
ENSMUSG00000011382.8	Dhdh	157.698969405921	0.0241639225060916	0.227478038742325	0.106225298229616	0.915403599415469	0.95318236708562
ENSMUSG00000011427.16	Zfp790	174.189039800092	-0.218700619228492	0.21533367621137	-1.01563593338655	0.309802786786433	0.498320028659817
ENSMUSG00000011589.8	Fsd1	358.400686165117	-0.372336887631616	0.184680964688815	-2.01610863501281	0.0437886173067956	0.126585590062088
ENSMUSG00000011658.15	Fuz	78.1196663557319	-0.112605687127597	0.319163240478704	-0.352815339757494	0.724226882933783	0.838051932185532
ENSMUSG00000011751.16	Sptbn4	215.167615954026	0.365152582817903	0.236931637039959	1.54117275084002	0.12327474750621	0.267399308033965
ENSMUSG00000011752.6	Pgam1	892.367798020931	0.576048726480556	0.161120073632195	3.57527596341322	0.000349858663643765	0.00279030367266265
ENSMUSG00000011831.16	Evi5	1831.7873384283	-0.151157260027755	0.12422426194867	-1.216809483563	0.223676710927988	0.402268110910459
ENSMUSG00000011832.15	Evi5l	117.808920617481	-0.780486354731104	0.322388816716378	-2.42094736002502	0.0154801187418431	0.0579328722585342
ENSMUSG00000011837.4	Snapc2	494.82060886202	0.416532585169181	0.256680824823748	1.62276471355114	0.104639711593547	0.238927341471933
ENSMUSG00000011877.13	Git1	2704.739026483	-0.0715719277010672	0.144321997159521	-0.495918356935968	0.619952014124621	0.763751287927794
ENSMUSG00000011884.13	Gltp	680.571286415735	0.173022276808131	0.205661300343269	0.841297203311174	0.400181457007032	0.590048277838069
ENSMUSG00000011958.17	Bnip2	493.187683451534	-0.545155898657113	0.182202526466843	-2.99203259816663	0.00277126669618428	0.0150347884897725
ENSMUSG00000011960.12	Ccnt1	2284.2058810795	0.228136711082675	0.130752158051394	1.74480264404511	0.0810192284212433	0.198373287026392
ENSMUSG00000012017.3	Scarf2	37.5341521907913	-1.04538322392343	0.492175576246606	-2.12400467307958	0.0336697528150884	0.104790850640421
ENSMUSG00000012076.8	Brms1l	708.451020642724	-0.57647863403027	0.168683615162805	-3.41751410457905	0.000631958194711461	0.00451236004689494
ENSMUSG00000012114.16	Med15	539.980736131718	0.564762126910058	0.212877328869708	2.65299329857583	0.00797814548050493	0.0347037491390866
ENSMUSG00000012117.13	Dhdds	329.666661251485	0.0659729472961831	0.16810372495318	0.392453809780585	0.694722933873031	0.817134196232429
ENSMUSG00000012123.16	Crybg2	188.684358387493	-0.160524067672273	0.278120950680085	-0.57717359041002	0.563822195647636	0.723442922849821
ENSMUSG00000012126.16	Ubxn11	68.0903954154449	0.451472484803439	0.345125092457578	1.30814158306653	0.190825291540375	0.361362608020973
ENSMUSG00000012296.16	Tjap1	923.289797822139	0.310715091236228	0.154002871647545	2.01759284039417	0.0436336831408076	0.126283546132497
ENSMUSG00000012396.12	Nanog	10631.8839465785	-0.838629618871346	0.146496699692723	-5.72456321972011	1.03700187148402e-08	3.52700938145805e-07
ENSMUSG00000012405.16	Rpl15	2785.76208641913	0.147216317398266	0.18209856343292	0.808443046572944	0.418835579852403	0.605733106260495
ENSMUSG00000012422.14	Tmem167	1097.06824649528	0.32506624128146	0.157412356784634	2.06506177736863	0.0389171553944906	0.116402077316433
ENSMUSG00000012429.9	Mplkip	357.489902630944	-0.163258535683848	0.213888912274996	-0.763286576884113	0.445292505588821	0.628010663789352
ENSMUSG00000012443.3	Kif11	5282.91228358369	-0.307703509596163	0.145522916465377	-2.11446772144216	0.0344753388662667	0.106641483950328
ENSMUSG00000012483.4	Rpa3	682.068051882216	0.525730591948163	0.191943013589031	2.73899311112101	0.00616276647431404	0.0283553024943407
ENSMUSG00000012519.14	Mlkl	39.0635027367278	-0.363226427779919	0.50331699679549	-0.721665332370063	0.470500261165028	0.649588391416987
ENSMUSG00000012535.14	Tnpo3	4450.64565316938	0.194943552262369	0.135304476534823	1.44077681134369	0.149647746554893	0.30574025320532
ENSMUSG00000012609.19	Ttll5	487.087528475813	0.617738190619479	0.1848262656294	3.34226409063591	0.000830979579489846	0.00563168268873863
ENSMUSG00000012640.16	Zfp715	872.309721293007	-0.26449794849856	0.155248554373849	-1.70370635375857	0.088435960525241	0.211481687657342
ENSMUSG00000012777.14	Acpt	23.6750095866368	0.386475024659778	0.519300600285709	0.744222179691584	0.456742071874317	0.637533996534528
ENSMUSG00000012819.15	Cdh23	36.0696601834112	-0.350486302337394	0.434534026575215	-0.806579648318352	0.419908702916033	0.606925820947163
ENSMUSG00000012848.15	Rps5	14619.5223455649	-0.133490848131699	0.161161724025869	-0.828303674080027	0.407498542638726	0.596564419731261
ENSMUSG00000013033.16	Adgrl1	2017.74553086019	1.19365750360283	0.224276014378074	5.32227000249177	1.02480312241703e-07	2.65886530469226e-06
ENSMUSG00000013076.17	Amotl1	710.55061536426	-0.922888643450664	0.160721134233345	-5.74217353463148	9.34689610510405e-09	3.20880913360001e-07
ENSMUSG00000013089.15	Etv5	3399.8609984544	0.682069436095174	0.181707900519736	3.75365866945941	0.000174272132561431	0.00157324416826746
ENSMUSG00000013150.15	Gfod2	145.258825536976	0.579386192361539	0.301769268602695	1.91996419994758	0.0548624215795092	0.149540393814434
ENSMUSG00000013155.10	Enkd1	278.524297252439	0.358786128440634	0.283480140827875	1.26564819458899	0.205639063309571	0.379295333163032
ENSMUSG00000013160.7	Atp6v0d1	1642.08103796521	-0.47516966606684	0.141683401502346	-3.35374264753922	0.000797264763975446	0.0054451537255483
ENSMUSG00000013236.17	Ptprs	1978.84077687858	-0.796870328090962	0.145942092674841	-5.46018159316375	4.75647820227875e-08	1.34865017344689e-06
ENSMUSG00000013275.9	Slc41a1	874.451781822094	0.409324178906008	0.141504766374604	2.89265294302815	0.00382003145238525	0.0194663146224648
ENSMUSG00000013338.16	Fer1l4	17.8345615656969	-0.497756161398081	0.639607781670262	-0.778220927985348	0.43643878121237	0.620599097273463
ENSMUSG00000013367.5	Iglon5	24.5507996382412	-0.0463435675522703	0.481743455169322	-0.0961996827460408	0.923361982779725	0.957421343757195
ENSMUSG00000013415.9	Igf2bp1	16914.9630214196	0.207299226696848	0.130220880253218	1.59190466454957	0.111406127319615	0.249748037984132
ENSMUSG00000013418.8	B4galnt2	83.0844536751456	-2.08412922728258	0.332087414180339	-6.27584526931454	3.47739876551917e-10	1.66585583345574e-08
ENSMUSG00000013419.7	Zfp651	97.7700516755066	-0.658103934655322	0.286443159692931	-2.29750270650839	0.0215901088486617	0.0748555831628506
ENSMUSG00000013465.19	Nelfb	945.807143412846	0.0776736376265653	0.139603848215059	0.556386078318627	0.577946953902071	0.733453761341049
ENSMUSG00000013495.15	Tmem175	105.100946922805	-0.344633233309855	0.325055434339127	-1.06022910833819	0.289040381605172	0.476180022020973
ENSMUSG00000013523.13	Bcas1	164.006498439864	0.272031560025878	0.284160176885176	0.957317675572117	0.338406936456144	0.527695244964426
ENSMUSG00000013539.13	Tango2	116.196627159029	0.229453225692003	0.262339373931365	0.874642728056652	0.381768331325222	0.571160318024917
ENSMUSG00000013562.12	4833413E03Rik	36.9465928405695	0.382783858459696	0.398131639150102	0.961450487273081	0.336325709385716	0.526083951749336
ENSMUSG00000013584.5	Aldh1a2	83.9031232046206	-1.68159678855534	0.334432178323367	-5.02821468013579	4.95067448497996e-07	1.06099323501932e-05
ENSMUSG00000013593.12	Ndufs2	3302.61552196742	-0.15398321180112	0.139058300442433	-1.10732844649476	0.268151949738184	0.453907555567209
ENSMUSG00000013611.14	Snx31	62.6488107176488	0.518839823976321	0.336337239037124	1.54261783637658	0.122923527785472	0.266993035087751
ENSMUSG00000013622.15	Atraid	184.346873444046	-0.280338845031036	0.234525901706275	-1.19534278726338	0.231953129031675	0.412045676014945
ENSMUSG00000013629.16	Cad	6553.98836440516	0.545699527470595	0.202892168062283	2.68960370763586	0.00715369152202433	0.0318935413690251
ENSMUSG00000013646.17	Sh3bp5l	775.369558653585	-0.125969858872913	0.141684028228585	-0.889090043866341	0.37395468922851	0.563280272042817
ENSMUSG00000013662.5	Atad1	1799.79599201208	-0.127853723691291	0.166485780406297	-0.767955818084122	0.44251343392806	0.625698504433926
ENSMUSG00000013663.7	Pten	2889.87105123723	0.178408329507195	0.15979643905667	1.11647249813824	0.264219935927039	0.449222922843246
ENSMUSG00000013698.12	Pea15a	255.18425151261	0.603102281860561	0.202309673604925	2.98108474554861	0.00287229295331133	0.0154570273137264
ENSMUSG00000013701.12	Timm23	294.990602570595	0.165787880537889	0.177374950085061	0.93467471285198	0.349955962513213	0.539773195968139
ENSMUSG00000013736.16	Trnt1	1648.53523406744	0.26877718015257	0.136679872177743	1.9664722820566	0.0492440810600446	0.137876623615147
ENSMUSG00000013766.11	Ly6g6e	316.276296638693	-2.18697980481039	0.266115177224481	-8.21817014579958	2.06631672316872e-16	2.96962125930688e-14
ENSMUSG00000013787.15	Ehmt2	1927.98612407417	0.723688790381213	0.142666439955177	5.07259304016123	3.92431156589652e-07	8.70294754076809e-06
ENSMUSG00000013822.7	Elof1	441.098141948144	1.07002427907987	0.175981099675302	6.08033636029176	1.19930693544319e-09	4.99450010416525e-08
ENSMUSG00000013833.15	Med16	479.77500699647	-0.057022497489726	0.184552965473274	-0.308976327438009	0.757339534323248	0.857682341907022
ENSMUSG00000013846.9	St3gal1	51.7640756525269	-1.26897906951448	0.395220090993175	-3.21081619693367	0.00132358563905196	0.00817323188878931
ENSMUSG00000013858.14	Tmem259	938.879153937497	0.0682445926332657	0.204707645580805	0.333375885593522	0.73885056357272	0.84563855126994
ENSMUSG00000013878.18	Rnf170	292.312098341065	-0.0437293825789799	0.281832086537233	-0.155161121348058	0.876694297699585	0.930440153628959
ENSMUSG00000013921.15	Clip3	217.585205075624	0.846754655959115	0.197197217710705	4.2939482909	1.75523371344837e-05	0.000230555295747667
ENSMUSG00000013973.12	Dedd	119.772719190505	0.21647303363185	0.239591738968713	0.903507919612031	0.366256386962007	0.555619618801207
ENSMUSG00000013997.10	Nit1	413.994517939231	-0.199827971191184	0.184684520610716	-1.081996317452	0.279254164272353	0.465180317507776
ENSMUSG00000014039.17	Prdm15	330.360151889454	0.49861448833772	0.18119302983235	2.75184144113637	0.00592612062325496	0.0275169471701915
ENSMUSG00000014074.17	Rnf168	869.425879936306	0.347908862261073	0.147112550259416	2.36491626069683	0.0180341481029472	0.0651757843914701
ENSMUSG00000014075.15	Tctex1d2	239.978934780344	0.0232701860867159	0.20914980367004	0.111260855513054	0.911409495402778	0.951117804022875
ENSMUSG00000014077.13	Chp1	902.669617357851	0.434956706317774	0.197612779041975	2.20105556141885	0.0277320907080059	0.0906207573982743
ENSMUSG00000014158.12	Trpv4	49.3000674197607	0.126071558836821	0.391064307356847	0.322380632712103	0.747164354542707	0.851476464171469
ENSMUSG00000014164.15	Klhl3	56.5970183940712	0.77335746385327	0.371680448083465	2.08070526130986	0.0374608922134793	0.113192491052857
ENSMUSG00000014177.10	Tvp23b	707.16761104491	-0.389666315957084	0.157435887063096	-2.47507936866336	0.0133206569555406	0.0518363446539074
ENSMUSG00000014195.15	Dnajc7	3296.01819355861	0.215214333145783	0.12240542292496	1.75820913815003	0.0787119309506158	0.194085482894042
ENSMUSG00000014198.15	Zfp385c	18.1896109159052	0.688127460307583	0.638661513342728	1.07745252521316	0.2812781492621	0.467595417331949
ENSMUSG00000014226.10	Cacybp	6252.85880646105	0.410696745980354	0.13923717022967	2.94962002820736	0.00318164960277205	0.0167829440543488
ENSMUSG00000014232.14	Cluap1	104.509233076274	-0.203415288469853	0.284378987271875	-0.715296479607272	0.474425863406996	0.652880381686728
ENSMUSG00000014243.5	Zswim7	300.914672620839	0.103457996341391	0.212664264075546	0.486485102662283	0.626623265131455	0.768932734267705
ENSMUSG00000014245.8	Pigl	365.237539824661	0.78508003427729	0.176954685585961	4.43661625391611	9.13839917985362e-06	0.000131507551370378
ENSMUSG00000014294.4	Ndufa2	244.198957037335	-0.156327733169848	0.194415992480851	-0.804088856966052	0.42134565950826	0.608462813785005
ENSMUSG00000014301.12	Pam16	54.0187502329826	0.418893603545403	0.348068065812578	1.20348186084661	0.228789906616908	0.408320721311366
ENSMUSG00000014303.13	Glis2	473.168410679398	0.446275295935573	0.176943641088305	2.52213243262501	0.0116645784334886	0.0465788763978507
ENSMUSG00000014313.14	Cox6c	2103.00062437747	0.0950894746728358	0.194808820694579	0.488116884717028	0.625467051984692	0.767934846407665
ENSMUSG00000014329.14	Bicc1	121.724609020224	-0.392118612983144	0.28384180468535	-1.38146885522315	0.167134847558155	0.330638290196355
ENSMUSG00000014349.7	Ube2z	4435.84182630251	0.0295121197224126	0.150698636696441	0.195835346419624	0.844739043263746	0.913135435086148
ENSMUSG00000014353.14	Tmem87b	899.98185109888	-0.640254559389649	0.138133962350284	-4.63502637943644	3.56891964755131e-06	5.87136889968863e-05
ENSMUSG00000014355.10	Anapc1	6007.61245987017	0.0594162237364253	0.130416325493054	0.455588849875928	0.648685662647017	0.785125811634847
ENSMUSG00000014361.5	Mertk	122.394981439226	0.115731896528542	0.253489640884779	0.456554737797536	0.64799111853229	0.78481753824304
ENSMUSG00000014402.15	Tsg101	655.117790310029	0.0491178955356014	0.149967150437006	0.327524363785479	0.743271318588506	0.849014787744974
ENSMUSG00000014418.16	Hps5	528.514008398872	-0.13961793180171	0.154894680546194	-0.901373315787122	0.367389864240404	0.556647857354014
ENSMUSG00000014426.8	Map3k4	1703.94808248428	-0.580641168620322	0.141589391043662	-4.1008804709194	4.11581126302758e-05	0.000469522780581488
ENSMUSG00000014444.17	Piezo1	1739.63003699932	0.521698536809739	0.298375682363208	1.74846198147839	0.0803840633280335	0.197219416455263
ENSMUSG00000014470.4	Rnf166	197.722437331097	-0.45849542752193	0.293894919673824	-1.56006584949065	0.118744320793442	0.260935026506116
ENSMUSG00000014496.7	Ankrd28	2376.76593624026	-0.0735078866508535	0.144989584156333	-0.506987361047914	0.61216368676139	0.759064749934912
ENSMUSG00000014498.9	Ankrd52	798.533148451263	0.150214922363522	0.190327127709151	0.789245990162127	0.429968246906888	0.61545791733308
ENSMUSG00000014503.14	Pkd2l2	79.0190983437034	-0.612355940361755	0.313604120297633	-1.95263997099459	0.0508622713456105	0.141210234025626
ENSMUSG00000014504.16	Srp19	712.254831377775	0.641755514820889	0.183847329406202	3.49069805307294	0.000481760390727822	0.0036068057036155
ENSMUSG00000014547.10	Wdfy2	881.842046366306	-0.456855365346172	0.211799266611075	-2.15702052540669	0.0310040652087691	0.0987589291384933
ENSMUSG00000014550.14	Rbsn	1129.18841166885	0.309172934995008	0.135528349065005	2.28124180016917	0.0225341425236815	0.0773601862423063
ENSMUSG00000014551.8	Mrps25	414.823720660607	0.389627107970512	0.162123406684895	2.40327486288144	0.016248968991147	0.0600286382160343
ENSMUSG00000014554.13	Dguok	247.281775933808	-0.743940892586323	0.219524109568213	-3.38888012824467	0.000701786823179109	0.00491753969454233
ENSMUSG00000014592.20	Camta1	712.326373536662	0.359158233376934	0.166321422952083	2.15942256266294	0.0308173990221802	0.0983138742690183
ENSMUSG00000014601.13	Strip1	911.98180933003	0.0559904990679672	0.153536942759497	0.364671186371554	0.715356869498087	0.831397474825375
ENSMUSG00000014602.15	Kif1a	832.113921674132	-1.71646473002754	0.194188976414432	-8.83914608192954	9.64529389966503e-19	1.93685429144095e-16
ENSMUSG00000014606.14	Slc25a11	1066.11193073915	-0.269473735840685	0.148413824579308	-1.81569160827526	0.0694176920565132	0.1774048026249
ENSMUSG00000014633.15	Cmc2	200.61761154401	0.854138947134592	0.263060347665955	3.24693156803401	0.00116656435198497	0.00737415559971868
ENSMUSG00000014668.15	Chfr	1237.31257969473	0.032669632263842	0.133547283294495	0.244629703112715	0.806743162953679	0.890851075385158
ENSMUSG00000014748.13	Tex261	442.406588811292	0.595644921249114	0.161902314146169	3.67903895871033	0.000234114506510594	0.00199065229172784
ENSMUSG00000014763.7	Fam120b	235.391577140859	-0.110567075465362	0.234630883815447	-0.471238370956869	0.637470520284451	0.776331288612886
ENSMUSG00000014767.16	Tbp	816.967316067119	0.00357966091179859	0.150782471693906	0.0237405639500686	0.981059549761207	0.989905832870975
ENSMUSG00000014769.9	Psmb1	3984.35686032143	-0.11915040764978	0.16892125505417	-0.705360658204738	0.480585820559772	0.658033583372474
ENSMUSG00000014773.13	Dll1	41.107332900057	-0.997960278803003	0.636413390983891	-1.56810069200487	0.11685763508169	0.258166540662255
ENSMUSG00000014776.7	Nol3	21.0720682978106	-0.35271538834573	0.632672958363244	-0.557500338339452	0.577185627979495	0.732804791317462
ENSMUSG00000014778.10	Fhod1	481.475248467101	0.544350937697717	0.234870663500596	2.31766253641267	0.0204676685961513	0.0718132010414029
ENSMUSG00000014782.16	Plekhg4	52.2398953851725	0.14473728967464	0.543908247854745	0.266106076246326	0.790157515503143	0.879425937268285
ENSMUSG00000014786.8	Slc9a5	323.965414513539	0.202874714743141	0.294469186441519	0.688950573045549	0.490854372332545	0.666120555825104
ENSMUSG00000014791.10	Elmo3	158.30115571928	-1.09572994363572	0.368114120924572	-2.97660394250468	0.00291460263668903	0.0156409527718024
ENSMUSG00000014813.9	Stc1	34.8671162076274	0.526414588366766	0.568758287950529	0.925550624086122	0.35467956347632	0.543854364121273
ENSMUSG00000014837.15	4931428F04Rik	125.729491653611	-0.237262816065463	0.383815344270448	-0.618169178505486	0.536463824769359	0.702082243308101
ENSMUSG00000014846.12	Tppp3	138.706622112318	-0.192538735060367	0.251728893064563	-0.764865457899522	0.444351664565447	0.627347688612625
ENSMUSG00000014850.15	Msh3	1234.70321177463	0.335051261590591	0.163308521282245	2.05164592122859	0.0402040859106145	0.11900910724759
ENSMUSG00000014856.12	Tmem208	159.195565885214	0.303944562395594	0.26144143283431	1.16257227900147	0.245003083354392	0.427712301880675
ENSMUSG00000014859.9	E2f4	1834.84468888027	0.778144745671098	0.2436959617122	3.19309659546215	0.00140755853187161	0.00858651706979025
ENSMUSG00000014867.9	Surf4	1795.87613685583	0.365292929478612	0.172624038420365	2.11611854769073	0.0343347263891213	0.106296252193903
ENSMUSG00000014873.15	Surf2	271.48740043944	-0.265032171576743	0.234378936295654	-1.13078494068436	0.258145619833686	0.442384456528174
ENSMUSG00000014905.4	Dnajb9	394.157494307882	-0.510098434133199	0.183303103828186	-2.78281394848242	0.0053889699205787	0.0255452921508141
ENSMUSG00000014907.10	Naf1	1707.2190394616	0.5533441349389	0.269789548568989	2.05102139009437	0.0402648637354308	0.119075714745247
ENSMUSG00000014932.15	Yes1	2562.33947850302	-0.59637416889846	0.18208939104997	-3.27517251532134	0.00105597466872574	0.00680419018411015
ENSMUSG00000014956.15	Ppp1cb	6786.01105966408	-0.274338566590743	0.146800593742103	-1.86878376713309	0.061652904176694	0.163194279943329
ENSMUSG00000014959.12	Gorasp2	1435.73211759461	0.0599716831081525	0.148788091613998	0.403067762060806	0.686898375764517	0.811773886676238
ENSMUSG00000014980.14	Tsen15	663.942720632035	0.0923599873290206	0.229211796714055	0.402946046639306	0.686987915909649	0.81181425709952
ENSMUSG00000015002.17	Efr3a	2594.64493183542	-0.519462053242916	0.135458261055503	-3.83484956321762	0.000125641169613953	0.00120772059368586
ENSMUSG00000015013.9	Trappc2l	188.688395311492	0.113355256908864	0.223616624704571	0.50691784235015	0.612212465958146	0.759064749934912
ENSMUSG00000015016.8	Acsf3	385.691482569482	0.0395359570604207	0.283321026374472	0.139544733288398	0.889019709653339	0.93883482122678
ENSMUSG00000015023.7	Ddx19a	1325.73863938798	0.747873599219097	0.19901335825234	3.75790653344399	0.00017134085437208	0.00155618685516748
ENSMUSG00000015027.11	Galns	133.176143000977	-1.05401381660838	0.304735545911358	-3.45878198572533	0.00054262393170739	0.00398313681266832
ENSMUSG00000015053.14	Gata2	50.6470024926658	-1.08302760788385	0.484025220375879	-2.23754375245737	0.0252508230884535	0.0842402857655075
ENSMUSG00000015083.11	C8g	45.5611666364852	-0.630271916469808	0.372418621046103	-1.69237487293039	0.0905745201444745	0.214982495271673
ENSMUSG00000015087.14	Rabl6	1033.39798679303	-0.42237670808846	0.149675357767499	-2.82195221971386	0.00477322881895459	0.0232925303785137
ENSMUSG00000015092.9	Edf1	346.545016154072	-0.0930401815040266	0.267792752281699	-0.347433531009662	0.728265646287285	0.840403535300741
ENSMUSG00000015094.16	Npdc1	183.143826313023	-1.01404827952771	0.259579707754132	-3.90650058242684	9.36424177445055e-05	0.00093191052390815
ENSMUSG00000015095.12	Fbxw5	272.277757961449	0.264866437284952	0.181534693370677	1.45904032098216	0.144554010291771	0.298243101599869
ENSMUSG00000015112.15	Slc25a13	3813.43889786333	-0.412703789347212	0.143416872788503	-2.87765157141467	0.00400647387486036	0.0202368864891345
ENSMUSG00000015120.15	Ube2i	1487.0437874356	0.262635628184168	0.171436412665409	1.53197109121008	0.125529568701235	0.270489188239219
ENSMUSG00000015126.9	Tsr3	222.58579985891	-0.0652252688708528	0.195702497208685	-0.333287872158834	0.738916993193033	0.84563855126994
ENSMUSG00000015127.14	Unkl	220.008805744319	-0.0800127433107716	0.221804390839066	-0.360735614872593	0.718297098042752	0.833361073225857
ENSMUSG00000015133.17	Lrrk1	45.4603448012	0.331019163101493	0.434926568552673	0.761092071710041	0.446602075626881	0.628893863074256
ENSMUSG00000015143.15	Actn1	3760.62912482153	-0.19534944762467	0.165478623532868	-1.18051167851217	0.237796768373894	0.419326696450489
ENSMUSG00000015149.14	Sirt2	265.630400250974	-0.455119308128824	0.201658594314293	-2.256880296505	0.024015555547926	0.081134830324279
ENSMUSG00000015165.16	Hnrnpl	9654.59414516014	0.620038530691166	0.189065243028176	3.27949506085983	0.00103993030522335	0.00671261045542452
ENSMUSG00000015176.10	Nolc1	3509.93600880951	0.702072216144941	0.129382577699474	5.42632732032665	5.75254247521045e-08	1.59407410480359e-06
ENSMUSG00000015189.12	Casd1	325.510536705711	-1.03353970837866	0.256209763666722	-4.03395910283531	5.48448675635023e-05	0.000594653042613447
ENSMUSG00000015202.13	Cnksr3	586.597782667473	-0.00278559687617987	0.176872034064437	-0.0157492216953023	0.987434458622063	0.993738962580037
ENSMUSG00000015214.14	Mtmr1	349.38065268224	-0.346545723187599	0.203657349924885	-1.70161166938201	0.0888281885259338	0.212142785207179
ENSMUSG00000015217.11	Hmgb3	281.274770102724	-0.548591624498274	0.215535222005926	-2.54525278695837	0.0109198654557211	0.0442710857274395
ENSMUSG00000015222.17	Map2	347.425666128424	-1.3699424767888	0.270153573377659	-5.07097670284634	3.95779225309086e-07	8.76393906919319e-06
ENSMUSG00000015224.10	Cyp2j9	19.4415794548819	-0.723030720530779	0.581775529752057	-1.24280015840288	0.213941484146934	0.390313405863088
ENSMUSG00000015243.4	Abca1	458.590491908756	-1.12355944337651	0.173171415026121	-6.48813456428148	8.69056461302111e-11	4.80735798725572e-09
ENSMUSG00000015247.10	Nipsnap3b	415.967547646223	-0.581693321761151	0.171030046914073	-3.40111771151766	0.000671109228099141	0.00472530049670376
ENSMUSG00000015289.4	Lage3	265.970363561836	0.649855807333617	0.184631021875181	3.51975416012673	0.000431946963615807	0.00332209367242608
ENSMUSG00000015290.15	Ubl4a	251.256848371364	-0.210920943737719	0.25066571915402	-0.841443115754172	0.400099739888364	0.590048277838069
ENSMUSG00000015291.10	Gdi1	1285.99479396311	-0.591096377610428	0.134206916438899	-4.40436598421915	1.06093702685679e-05	0.000149254087108385
ENSMUSG00000015305.6	Sash1	777.489404129654	-0.178219141012085	0.173215240711139	-1.02888833731029	0.303532149410927	0.49192678587228
ENSMUSG00000015312.9	Gadd45b	46.1140647722988	0.689982868944923	0.375381662639748	1.83808357630697	0.06605009090244	0.171246601085757
ENSMUSG00000015335.16	Zdhhc12	257.962708737891	0.803086215487264	0.186859351125066	4.29781121818064	1.72492974150931e-05	0.000226981553687477
ENSMUSG00000015337.5	Endog	113.109806066721	0.0836749752759617	0.302912891337754	0.276234447819067	0.78236800061535	0.873342409459367
ENSMUSG00000015341.17	Golga7	1463.97754038722	0.448170495213102	0.210549668779125	2.12857373660013	0.0332895433355263	0.103960676556344
ENSMUSG00000015342.6	Xk	239.271984673713	-0.329692386764381	0.217425867325483	-1.51634389605923	0.129432417518359	0.27662192861957
ENSMUSG00000015354.8	Pcolce2	401.418387427204	-0.189025419121556	0.264410123804265	-0.714894786938966	0.474674058487342	0.653049931803467
ENSMUSG00000015357.10	Clpx	998.277085283617	-0.446053769750419	0.138661875434233	-3.21684506540504	0.00129608570147716	0.0080267512876864
ENSMUSG00000015363.13	Trabd	397.470011699286	-0.189664211294732	0.19067139330938	-0.994717707794724	0.319873579590533	0.508847184288402
ENSMUSG00000015365.15	Mov10l1	197.812102076812	-0.999242150911518	0.24348496324949	-4.10391729154803	4.06212736924463e-05	0.000464287173327027
ENSMUSG00000015377.9	Dennd6b	327.15471401073	-0.322127703823978	0.275742101508283	-1.16822096466941	0.242717646080039	0.425092128669918
ENSMUSG00000015451.16	C4a	27.0170665939475	0.318721640940536	0.472913328204709	0.673953601922108	0.500340812325254	0.673878718106936
ENSMUSG00000015461.15	Atf6b	684.383273275409	0.048429440851144	0.153984869716968	0.314507788590917	0.753135401930582	0.8548671097935
ENSMUSG00000015468.14	Notch4	193.416897892018	0.611308466232306	0.299717733347027	2.03961393743928	0.0413887927756856	0.121416512567295
ENSMUSG00000015474.16	Ppt2	77.9927493199711	-0.540796451947272	0.298847649579666	-1.80960583999209	0.0703569336479964	0.179024872478038
ENSMUSG00000015478.13	Rnf5	117.086306377356	-0.325885515067998	0.246462961949401	-1.32224944669334	0.18608510057124	0.35541648068714
ENSMUSG00000015488.14	Cacfd1	104.142295923207	0.176570697889646	0.308825079443702	0.571749866324683	0.567491445963477	0.725967109379405
ENSMUSG00000015522.18	Arnt	2033.0892490632	0.0814848599813835	0.148459117297951	0.548870702348626	0.583094185390294	0.73725137089603
ENSMUSG00000015536.14	Mocs2	280.973893293426	0.0995972513382316	0.193610417583136	0.514420931381261	0.606957728153607	0.755488947694976
ENSMUSG00000015542.17	Nat9	132.380131060043	-0.496502521068031	0.275743128457919	-1.80059798350987	0.0717662672441199	0.18185221045156
ENSMUSG00000015568.16	Lpl	399.097173026026	1.52710035017402	0.275559474998608	5.54181760645951	2.99348023211279e-08	8.99209563986503e-07
ENSMUSG00000015575.14	Atp6v0e	540.949996840396	-0.0842596236493629	0.199604995149346	-0.422131838866653	0.672928789552794	0.802119297939048
ENSMUSG00000015597.16	Zfp318	1347.17903715494	-0.437890455220345	0.160972314305117	-2.72028427441467	0.00652258156812825	0.0296111871189817
ENSMUSG00000015599.9	Ttbk1	56.556254777027	0.272090639093531	0.373205366189824	0.729064112532447	0.465962445705365	0.645487005442728
ENSMUSG00000015605.5	Srf	595.386965902697	0.319812499320076	0.172108666401099	1.85820101920233	0.0631404733453945	0.166291088532184
ENSMUSG00000015619.10	Gata3	27.6341662828469	-0.0147562392812972	0.560715026233218	-0.0263168251088739	0.979004635062721	0.988853369074928
ENSMUSG00000015647.9	Lama5	2740.85929041147	0.388307797902987	0.18215133222109	2.13178675757184	0.0330243807646833	0.103396923884983
ENSMUSG00000015652.9	Steap1	320.211755044635	-0.386654532433563	0.207062055421211	-1.86733649314463	0.0618546122756761	0.163639552670842
ENSMUSG00000015653.13	Steap2	365.201582117877	0.123469031300394	0.319359695361193	0.386614319508138	0.699041755352175	0.820567992609508
ENSMUSG00000015656.17	Hspa8	22288.6848289373	0.241580432118991	0.138986933466601	1.73815211324914	0.0821840143683377	0.200488511670072
ENSMUSG00000015659.12	Serac1	263.020482296431	-0.23294790612335	0.198891821880227	-1.1712291833881	0.241506667801543	0.423554839616608
ENSMUSG00000015668.13	Pdzd11	273.875027513461	0.0460609805474384	0.195596054815615	0.235490335379512	0.813828179215927	0.894295897985478
ENSMUSG00000015671.11	Psma2	2351.19218291969	0.574494673798022	0.206234384365571	2.78563962825749	0.00534222265648037	0.0253780464654243
ENSMUSG00000015672.4	Mrpl32	377.696310198277	-0.226325257217492	0.193115587464215	-1.17196783641005	0.241209969616965	0.423359308502764
ENSMUSG00000015697.14	Setdb1	2678.12544482169	0.668575143590185	0.124471261496256	5.37132134400594	7.81617813625701e-08	2.08322464180712e-06
ENSMUSG00000015709.9	Arnt2	162.339062878486	-0.702955196960464	0.2441396553447	-2.87931592255245	0.00398538879305751	0.0201593562171946
ENSMUSG00000015711.8	Prune1	994.887324275494	0.391097324091236	0.159001666140553	2.45970582311709	0.0139050940371146	0.0535702427043531
ENSMUSG00000015714.11	Cers2	645.939694913542	-0.174599717253363	0.211145629029188	-0.826916086570881	0.408284624926175	0.597250206246163
ENSMUSG00000015733.13	Capza2	2563.86113574072	0.283648634204889	0.132151769778658	2.14638543759175	0.0318422401825755	0.100771890940495
ENSMUSG00000015745.9	Plekho1	46.048911304932	-0.487231854846131	0.44808097775741	-1.08737455735047	0.276871310638428	0.462954877093799
ENSMUSG00000015747.5	Vps45	334.914966018722	-0.32236566365681	0.181937944958958	-1.77184404127204	0.0764204495392589	0.190324051953108
ENSMUSG00000015748.13	Prpf3	1821.73420684634	0.080054690467527	0.198544334161097	0.403208133869846	0.686795116472281	0.811717295200126
ENSMUSG00000015749.12	Anp32e	4409.665478813	0.299893337062238	0.138653388520034	2.162899444891	0.0305489144873674	0.0977125327231767
ENSMUSG00000015750.15	Aph1a	115.416243669764	0.21487150050956	0.285110911933675	0.75364179873812	0.451064338447088	0.632862953416526
ENSMUSG00000015755.16	Tab2	1802.22616540646	-0.00270115413048217	0.148525443321927	-0.0181864741155996	0.985490092945536	0.992463868665382
ENSMUSG00000015757.10	Ppil4	1101.78700402174	0.0640764607410387	0.156567873664068	0.409256760288648	0.682351243967685	0.808028668335269
ENSMUSG00000015759.10	Cnih1	989.111364628177	0.22376232809469	0.176820096316021	1.26548018441734	0.205699247326185	0.379336428048124
ENSMUSG00000015766.14	Eps8	1100.12781579982	-0.0858743349120645	0.182514603143142	-0.470506652252452	0.637993082644149	0.776730393283368
ENSMUSG00000015776.12	Med22	394.495762774841	0.481118873700464	0.224313539177367	2.14484990725432	0.0319648494363843	0.100985501699991
ENSMUSG00000015787.15	Abo	20.2171857226595	-0.160480539396821	0.531931330034876	-0.301694091578135	0.762885272780746	0.861433924949388
ENSMUSG00000015790.16	Surf1	281.897026544336	-0.505701996951899	0.194659449773773	-2.59788054235029	0.00938011199382489	0.039297817009854
ENSMUSG00000015804.14	Med28	520.329550704411	0.386016862334728	0.169773405086122	2.27371808993823	0.0229829418034951	0.0785330871555792
ENSMUSG00000015806.12	Qdpr	589.329711516482	0.0456565153021329	0.154113217401383	0.296253079858959	0.76703681524357	0.86383797526242
ENSMUSG00000015837.15	Sqstm1	4901.74340013022	-0.647637091571682	0.205348908197031	-3.15383752101704	0.001611387728289	0.00963742664585412
ENSMUSG00000015839.6	Nfe2l2	1231.54391050508	-0.716252189582326	0.162841821195342	-4.3984535687741	1.09024944678073e-05	0.000152937479812045
ENSMUSG00000015846.14	Rxra	291.341436119538	0.100008098092321	0.208755585387611	0.479067891317155	0.631890331142398	0.772357238740633
ENSMUSG00000015850.11	Adamtsl4	53.5196330645179	0.583775878959129	0.361674611853602	1.61409139548736	0.106507603482831	0.241649119246992
ENSMUSG00000015869.16	Prpsap1	1456.97615085801	0.914924041775215	0.184483790015831	4.95937362137185	7.07208372689369e-07	1.45195623743046e-05
ENSMUSG00000015879.8	Fam184b	30.6620439672291	1.07142601839309	0.430222103220185	2.49040207458782	0.0127598652902705	0.0500392898047285
ENSMUSG00000015880.13	Ncapg	3332.62847608113	-0.0113680043968417	0.135135687466755	-0.0841228887050164	0.932958726588369	0.963251301102894
ENSMUSG00000015882.17	Lcorl	713.352533369191	-1.12131600253056	0.153572689029139	-7.30153264632751	2.84508023947761e-13	2.54305068478672e-11
ENSMUSG00000015889.8	Lta4h	1336.41189646749	0.192311355844656	0.153712780064592	1.25110843590132	0.210894918190068	0.386148963995529
ENSMUSG00000015932.8	Dstn	2610.3551751219	0.269891495657499	0.171390917401031	1.5747129413281	0.115322719292193	0.255983607223541
ENSMUSG00000015937.15	H2afy	1930.00373217049	-1.03118076921496	0.207232241043416	-4.97596688634431	6.49227461488612e-07	1.35185019289227e-05
ENSMUSG00000015942.9	Gtf2ird2	78.1194866979481	-0.75824991072741	0.317132941746965	-2.3909528494596	0.0168047108499967	0.0616009751306753
ENSMUSG00000015943.11	Bola1	117.623510649068	0.050259808576341	0.285514900866177	0.176032173535833	0.860268666276506	0.921227144345628
ENSMUSG00000015944.9	Gatsl2	113.940435878123	-0.189279948217836	0.41450510484397	-0.456640813360031	0.647929238754982	0.78481753824304
ENSMUSG00000015957.12	Wnt11	22.8931872982574	-0.564355161594239	0.583658659813745	-0.966926733811049	0.333580661144374	0.523102151445804
ENSMUSG00000015961.8	Adss	4756.47210892824	0.35249805240782	0.130057091850609	2.71033318823337	0.00672156492285586	0.0303547197178509
ENSMUSG00000015966.17	Il17rb	27.3191431701915	0.249748461075821	0.480606590836067	0.519652592864689	0.603305734532731	0.753053368742788
ENSMUSG00000015968.17	Cacna1d	28.5872705609731	0.256676355571866	0.489908606389661	0.523927018680933	0.600329301621071	0.750603308147511
ENSMUSG00000015971.5	Actr8	888.773080243598	-0.0217703952330087	0.137358038743988	-0.158493783342269	0.874067718924548	0.929465702286383
ENSMUSG00000015980.14	Lrrc27	50.9552231332695	0.273431264201111	0.336310467745495	0.813032273524212	0.416199554697061	0.603850656395099
ENSMUSG00000015981.12	Stk32c	21.3973868477125	-0.89633843161945	0.578176832340772	-1.55028424087937	0.121073308103652	0.264384570756954
ENSMUSG00000015994.10	Fnta	2753.82223044068	0.0946238444631942	0.238101284347907	0.397410054810676	0.691065102058218	0.814768511748631
ENSMUSG00000016018.4	Skiv2l2	3202.54391437148	0.129692651045762	0.159556409147329	0.812832600951856	0.416314041317006	0.603850656395099
ENSMUSG00000016028.9	Celsr1	485.919256999136	-0.477432160025776	0.221486029480908	-2.1555858902014	0.0311160152914817	0.098986473124529
ENSMUSG00000016128.14	Stard13	48.582947849736	-0.359325158123903	0.415010873056325	-0.865821069885888	0.386588292798658	0.575805907173201
ENSMUSG00000016181.9	Diexf	973.039480445885	0.316312373040491	0.138007033303661	2.29200183112768	0.0219055375142672	0.0756272431515882
ENSMUSG00000016200.14	Syt14	757.702995638129	-0.322054886098784	0.165038698942615	-1.95139011736129	0.0510106561892951	0.141518503894316
ENSMUSG00000016206.6	H2-M3	59.1188409861969	0.493998290051933	0.382343185167093	1.29202849486135	0.196347276741103	0.367781079701996
ENSMUSG00000016239.11	Lonrf3	222.720528416425	-0.523579413300847	0.210506864884573	-2.48723201301745	0.0128741407643768	0.0503830887171812
ENSMUSG00000016252.7	Atp5e	437.808126739256	0.0543497695127813	0.182920468427848	0.297122405053425	0.766373059595059	0.863509814035663
ENSMUSG00000016253.12	Nelfcd	1296.50679137168	-0.0245394631738053	0.130221528483792	-0.188443980496355	0.850528625763109	0.916428946037717
ENSMUSG00000016256.10	Ctsz	1061.66339016523	-0.633383901818557	0.133395475343655	-4.74816630914073	2.05269216034956e-06	3.6079633547439e-05
ENSMUSG00000016257.15	Prelid3b	949.302762549258	0.395171459445224	0.144877907087302	2.72761711837194	0.00637936069000403	0.0290961569243214
ENSMUSG00000016262.14	Sertad4	76.183384095473	-0.5533400341781	0.333762841865301	-1.6578838767241	0.0973409071051347	0.226991892329929
ENSMUSG00000016308.12	Ube2a	596.558486691137	0.154014367479837	0.1513144016063	1.01784341638915	0.308752375462447	0.497526774970212
ENSMUSG00000016319.3	Slc25a5	6638.43014150442	0.0699139636052353	0.161578770510601	0.432692756506947	0.665237992814111	0.796124070263862
ENSMUSG00000016344.14	Ppdpf	190.976683249959	0.724179018729846	0.206318408840209	3.51000680356504	0.000448095228411034	0.00340873272095348
ENSMUSG00000016346.17	Kcnq2	80.3308187472621	0.43189632818947	0.325021355633254	1.32882446246643	0.183905889583538	0.353066855135744
ENSMUSG00000016349.10	Eef1a2	25.5405504431606	0.702053471534982	0.567320737333074	1.23748952811997	0.215905399655524	0.393211237861887
ENSMUSG00000016356.17	Col20a1	41.5234269241455	-2.55376384634507	0.523819447133021	-4.87527498324544	1.08656989055038e-06	2.10132295851952e-05
ENSMUSG00000016382.15	Pls3	780.762254867136	-0.167275717584514	0.147817177951734	-1.13163923099069	0.257786139548015	0.442026789055369
ENSMUSG00000016386.15	Mpped2	81.6815892905442	0.509492318342837	0.372438750697533	1.367989548318	0.171315347666855	0.336141303901544
ENSMUSG00000016409.4	Nkap	723.296700749641	-0.035879520567346	0.147267854864042	-0.24363443468685	0.807513956721003	0.890942988374141
ENSMUSG00000016427.7	Ndufa1	178.454483838127	-0.347330443458071	0.225656116656878	-1.53920243157514	0.123754884195756	0.268179040867031
ENSMUSG00000016458.14	Wt1	41.4516261524728	1.75263483763312	0.414195976390626	4.23141444517611	2.32226325465192e-05	0.000290957752563612
ENSMUSG00000016477.18	E2f3	904.604438312866	0.673829752824854	0.167895133850332	4.01339656112683	5.98512366725779e-05	0.000640408232396583
ENSMUSG00000016481.15	Cr1l	585.379158293431	0.162593620086444	0.171933197954054	0.945679031282225	0.344312320711514	0.533144006476189
ENSMUSG00000016487.15	Ppfibp1	1314.79397808185	0.634287789645193	0.135353448848191	4.68615905278182	2.78379955012021e-06	4.71220757565961e-05
ENSMUSG00000016493.13	Cd46	15.826063504761	-0.682145323878766	0.687798951898669	-0.991780115389394	0.321304799663575	0.510437280954611
ENSMUSG00000016494.9	Cd34	73.1967541677073	0.330079819727426	0.33110294009009	0.996909962918525	0.318808215298152	0.507868901114498
ENSMUSG00000016495.12	Plgrkt	189.020160958763	-0.0765654995121966	0.238534636673497	-0.320982732654455	0.748223476448021	0.851833484098442
ENSMUSG00000016503.16	Gtf3a	138.565637053536	0.482716037485314	0.238069012787472	2.027630693442	0.042597953965749	0.124094476785357
ENSMUSG00000016510.11	Mtif3	139.49675868325	0.0979557789889186	0.242725315014388	0.403566389369449	0.686531605655023	0.811471279414368
ENSMUSG00000016520.7	Lnx2	290.905158830741	0.372631186569662	0.210288436635559	1.77200036545734	0.0763944965586174	0.190291745973283
ENSMUSG00000016526.8	Dyrk3	1254.78573339327	0.297788557199611	0.142224836592346	2.09378730420447	0.0362789316214948	0.110529317736223
ENSMUSG00000016528.10	Mapkapk2	749.839004820568	-0.329679002807039	0.151072319738981	-2.18225948589821	0.0290903872631903	0.0940944366485232
ENSMUSG00000016534.15	Lamp2	1716.94895612567	-1.23025744550603	0.189695028950238	-6.48544905111224	8.84678923721705e-11	4.87537907625431e-09
ENSMUSG00000016541.9	Atxn10	4887.0155622618	-0.39987794712165	0.134066851347347	-2.98267575543806	0.00285740535095857	0.0153907624878169
ENSMUSG00000016552.13	Foxred2	512.417759312058	-0.542322160227195	0.163886277561772	-3.30913709369464	0.000935840008281444	0.00618227971221166
ENSMUSG00000016554.8	Eif3d	1569.94351122106	0.156524565008001	0.14919683767419	1.04911449497216	0.294125425607736	0.482108155894756
ENSMUSG00000016559.14	H3f3b	14932.7823589521	-0.712463888757403	0.154749316791173	-4.60398729720299	4.1447775544495e-06	6.63300154701694e-05
ENSMUSG00000016619.9	Nup50	2924.21128481038	0.10045670893925	0.140559558555046	0.714691408908408	0.474799747477918	0.653100262576598
ENSMUSG00000016624.15	Phf21b	85.9399917050795	0.424584498405013	0.317630923790225	1.33672280185611	0.181313136127607	0.349719639801921
ENSMUSG00000016626.10	Nlrp14	49.0194344691878	1.41746945759186	0.484350008940406	2.92653955079469	0.00342755921189797	0.0178870026654369
ENSMUSG00000016637.6	Ift27	117.543524815057	0.0435460898082804	0.3022975548239	0.144050420234619	0.885460655199201	0.935695483316399
ENSMUSG00000016664.14	Pacsin2	1659.09203439362	-0.32010333770295	0.13066966371126	-2.44971425357213	0.0142969623459902	0.0546633205607381
ENSMUSG00000016757.10	Ttll12	1076.09093935661	0.675640144370616	0.13526345523687	4.99499397814032	5.88376033081879e-07	1.23957455245484e-05
ENSMUSG00000016758.3	Bik	21.1647610884156	-0.201082379063887	0.562643190153807	-0.357388808009777	0.720800754186362	0.83547230612935
ENSMUSG00000016763.14	Scube1	48.6864145823143	-0.598641185183501	0.379222892918039	-1.57859980597976	0.114427879202248	0.254652843665667
ENSMUSG00000016831.11	Tox4	1833.50861858729	0.104899748145515	0.136922702035758	0.766123853720911	0.443602610909924	0.626531522625356
ENSMUSG00000016833.14	Mrps18c	158.527287598194	0.281951213267133	0.24893747322453	1.13261860343873	0.257374452806746	0.441527069151763
ENSMUSG00000016918.15	Sulf1	488.187771482763	0.65393648943895	0.345441156393996	1.89304741874213	0.0583515637488657	0.156347207639302
ENSMUSG00000016921.14	Srsf6	8430.47496932888	0.0765209038322811	0.142937897021342	0.535343708189969	0.592412207713296	0.744997880784846
ENSMUSG00000016933.17	Plcg1	2163.48184584559	-0.507700156356818	0.125320364198882	-4.0512183283405	5.09516366041086e-05	0.000558638774105929
ENSMUSG00000016940.18	Kctd2	569.192778940773	-0.385470386743986	0.16444759793526	-2.34403172550892	0.0190765486440683	0.0680728156215671
ENSMUSG00000016946.5	Kctd5	1184.92505487123	0.190105325452535	0.13263835774554	1.43326054908824	0.151783391716765	0.308898061804256
ENSMUSG00000016984.7	Etaa1	2423.54235193582	0.159320868059787	0.146371107779471	1.08847210680285	0.276386743850324	0.462453290503584
ENSMUSG00000017009.3	Sdc4	2240.3653516666	-0.0709954810298679	0.168651588273706	-0.420959457047323	0.673784687317367	0.802735481212328
ENSMUSG00000017057.9	Il13ra1	110.967194874058	-0.653154397617449	0.286187193001119	-2.2822628461047	0.0224738266806609	0.0771711935609764
ENSMUSG00000017119.19	Nbr1	4261.14440915655	0.0887156778732099	0.136211604262017	0.651307782136946	0.514847825830778	0.685026061829965
ENSMUSG00000017132.17	Cyth1	125.547678706089	-0.229440643710934	0.253757311104205	-0.90417352986813	0.365903393719286	0.555313991979606
ENSMUSG00000017144.8	Rnd3	423.500917371599	-0.51452198294103	0.275930374204232	-1.86468048117168	0.0622262043054442	0.164503864547071
ENSMUSG00000017146.12	Brca1	3569.03775343257	0.466573298959512	0.168293654722502	2.77237605736734	0.00556487068029386	0.0261459741353935
ENSMUSG00000017167.6	Cntnap1	31.6822952992411	-0.68425133894208	0.574957934884344	-1.19008939163475	0.234011259337627	0.414646567222323
ENSMUSG00000017176.17	Nt5c3b	458.027003776949	0.254449297712919	0.173039644533393	1.47046821784135	0.141434987313565	0.294237105999727
ENSMUSG00000017188.3	Coa3	305.540659743868	0.525120178196325	0.200048026983445	2.62497054389734	0.00866564636460524	0.0369836465420326
ENSMUSG00000017210.14	Med24	1825.62539110479	0.0400501526592981	0.127696463151415	0.313635567273379	0.753797842803576	0.855124793194368
ENSMUSG00000017221.14	Psmd3	4631.83144872213	0.641842142047725	0.139112922732707	4.61382112775365	3.95332686415994e-06	6.39644795824729e-05
ENSMUSG00000017264.16	Exosc10	1572.10751325723	0.0150160467701238	0.129776800653742	0.115706711018313	0.907884987357385	0.94933205147813
ENSMUSG00000017286.15	Glod4	766.957468152842	-0.303179984280154	0.182977575247638	-1.65692426446157	0.0975347879749762	0.227271094726621
ENSMUSG00000017288.15	Vps53	731.69076870741	-0.260744340942403	0.237078899929734	-1.0998209499862	0.271410142445975	0.457402789569832
ENSMUSG00000017291.13	Taok1	6245.38693570555	-0.101074107318131	0.152539057333895	-0.662611327778745	0.507579513354834	0.679022035441681
ENSMUSG00000017299.13	Dnttip1	203.704911291341	0.0896272856444661	0.231215946588881	0.387634533719381	0.698286509109813	0.820075463630888
ENSMUSG00000017307.15	Acot8	128.418588445384	0.15294355704488	0.287818604275195	0.531388710712545	0.595149442989534	0.746431868992434
ENSMUSG00000017314.12	Mpp2	174.468639628718	-0.104526197227328	0.338094888996494	-0.309162311023316	0.757198061852833	0.85765104965199
ENSMUSG00000017376.15	Nlk	2156.04082767856	-0.552565568071057	0.150446505908384	-3.67283749618983	0.000239872034448769	0.00202550930471457
ENSMUSG00000017386.10	Traf4	1578.81051680464	-0.225241426169179	0.139584027467543	-1.61366189424183	0.106600783602311	0.241785685722771
ENSMUSG00000017390.15	Aldoc	316.511590894736	-0.231771763116025	0.182928264843893	-1.26700902845066	0.205152061644474	0.37870848402548
ENSMUSG00000017400.10	Stac2	213.469492219345	-0.121787697953327	0.216275387150292	-0.563113998120808	0.573357260145253	0.730176560263544
ENSMUSG00000017404.12	Rpl19	2714.50076639809	-0.156990381927694	0.149933953613901	-1.04706357795356	0.29507025620446	0.483342818829051
ENSMUSG00000017405.14	Nek8	269.274854716475	0.0602830813669843	0.246348896851313	0.244706114528976	0.806683993254845	0.890851075385158
ENSMUSG00000017417.14	Plxdc1	174.011653684309	-0.416292006707962	0.357804551895313	-1.16346201998504	0.244642099004733	0.427336574036031
ENSMUSG00000017418.13	Arl5b	1140.63197834753	-0.221665392711142	0.144539822776335	-1.5335939151811	0.125129586200897	0.270063987650022
ENSMUSG00000017421.18	Zfp207	4340.63028076255	0.115826707534992	0.172515177899892	0.671400099081162	0.501965681826582	0.675136703357726
ENSMUSG00000017428.16	Psmd11	6064.36030096651	0.176317361279821	0.126465404376303	1.39419442138643	0.163258902102958	0.325335640441147
ENSMUSG00000017453.4	Pipox	523.85656843628	0.611325319643565	0.247709315385951	2.46791413028239	0.0135902916591965	0.0526202021743691
ENSMUSG00000017466.9	Timp2	168.008126492576	0.212379372965448	0.22559101618536	0.941435419533475	0.346481769629408	0.53559804502768
ENSMUSG00000017478.15	Zc3h18	1848.38636451909	0.942753113520174	0.285914878192268	3.29732093510085	0.000976118941821689	0.00638791409293042
ENSMUSG00000017485.11	Top2b	1844.10442786681	-0.643602871677568	0.125222876728126	-5.13965889056283	2.75237664973752e-07	6.3339229683677e-06
ENSMUSG00000017493.12	Igfbp4	569.700786648059	-0.536648722616105	0.263899725773361	-2.03353270278493	0.0419987330710336	0.122714655787977
ENSMUSG00000017499.15	Cdc6	1559.33065890828	0.688973293110168	0.140090436323338	4.91806086976538	8.74057358915715e-07	1.73949181664473e-05
ENSMUSG00000017548.15	Suz12	16656.9969533704	-0.248601471610446	0.189072225556833	-1.31484923752441	0.188560575863134	0.358419712224545
ENSMUSG00000017550.14	Atad5	2437.76860733036	0.184634936242193	0.153543059107906	1.20249614222182	0.229171359881946	0.408788387017454
ENSMUSG00000017561.16	Crlf3	1685.33270142357	0.467666502574028	0.138502864911484	3.37658360260569	0.000733920642420638	0.00509159616528354
ENSMUSG00000017607.9	Tns4	19.5571691613942	1.7236481315176	0.623820717212615	2.76305047902109	0.00572639095541497	0.0267675908850217
ENSMUSG00000017615.12	Tnfaip1	1375.39088349543	0.526450815865351	0.128749777978168	4.08894542680004	4.33338778750725e-05	0.000489834579068403
ENSMUSG00000017631.18	Abr	2227.38926283904	0.218713333772677	0.139738552427999	1.56516100941699	0.117545161290704	0.259150927862902
ENSMUSG00000017639.13	Rab11fip4	1385.89238142597	0.255043044820234	0.135371768839654	1.88401944516459	0.059562345266899	0.158778763278318
ENSMUSG00000017664.16	Slc35c2	427.539618526474	-0.542581782827324	0.182461481352526	-2.97367849260758	0.0029425321058507	0.015754046070002
ENSMUSG00000017667.9	Zfp334	584.497285322362	0.458721165731296	0.147935954670641	3.10080917619098	0.00192992618797802	0.0111715164191992
ENSMUSG00000017670.16	Elmo2	903.770116928811	-0.857163784044341	0.141856366897754	-6.04247664584671	1.51766322791745e-09	6.09518500220328e-08
ENSMUSG00000017677.11	Wsb1	3645.02265865692	-0.815372556964864	0.190755459364667	-4.27443890560488	1.91619237432386e-05	0.000249020071056856
ENSMUSG00000017679.16	Ttpal	405.979425329095	0.096013550793703	0.176111697528268	0.545185539298387	0.585625916090299	0.739042064610756
ENSMUSG00000017686.16	Rhot1	3251.2834620384	-0.152222615567629	0.137583740185899	-1.10639974870541	0.268553534236803	0.454482366471634
ENSMUSG00000017692.8	Rhbdl3	19.5657096031725	-1.27872869651142	0.605559490750295	-2.1116483451148	0.0347166226213656	0.107123653720941
ENSMUSG00000017697.3	Ada	203.805488318521	0.667802358266708	0.219836067097837	3.03772882713329	0.00238368350724629	0.0132659136418844
ENSMUSG00000017707.9	Serinc3	3122.56191300034	-0.327109493554169	0.204132149853988	-1.60243985961126	0.109058376515647	0.246027507131867
ENSMUSG00000017713.9	Tha1	60.4609901775907	-0.760140571073544	0.341179764448596	-2.22797671574122	0.0258820677398582	0.0858577123780452
ENSMUSG00000017715.11	Pgs1	1350.34791939419	0.668408342830244	0.135170510843922	4.94492725267596	7.61723043660617e-07	1.54869599126505e-05
ENSMUSG00000017716.15	Birc5	1763.48252173791	0.358131031782782	0.164019796802413	2.18346223300232	0.0290017872876738	0.0938492714900686
ENSMUSG00000017721.15	Pigt	871.481419442109	0.0771573217241114	0.171964915983468	0.448680600242489	0.653662081154245	0.788774485317754
ENSMUSG00000017723.11	Wfdc2	279.417726620942	1.24389021778426	0.269189076859079	4.62087924331133	3.82117151570107e-06	6.2031620430412e-05
ENSMUSG00000017724.14	Etv4	1629.17237401801	1.4186593239141	0.203754670067899	6.96258556155475	3.34083562064861e-12	2.37734511471301e-10
ENSMUSG00000017737.2	Mmp9	23.9059071846227	0.610721547604972	0.487440658881296	1.25291466043603	0.210236765919061	0.385266325449247
ENSMUSG00000017740.17	Slc12a5	36.3745096701965	-0.137215329481132	0.497317186368003	-0.275911095056337	0.782616351953005	0.873553118349129
ENSMUSG00000017747.13	Ghdc	151.143436459579	0.0841141784809649	0.226485988197851	0.371388001307548	0.710348561137506	0.828005690021843
ENSMUSG00000017754.13	Pltp	438.70527452524	-1.44270660725991	0.245995502278743	-5.86476823314088	4.49760476912572e-09	1.64414933442927e-07
ENSMUSG00000017756.9	Slc12a7	2799.58991324782	-0.826183214181179	0.15579896425596	-5.30288001673652	1.13989846381228e-07	2.92017196841956e-06
ENSMUSG00000017760.15	Ctsa	1359.62092931968	-1.09012070066906	0.216747484795143	-5.02945029188866	4.91887996487649e-07	1.0572706950898e-05
ENSMUSG00000017764.2	Zswim1	597.52717051528	-0.0268702502128319	0.156558367460096	-0.17163087894156	0.863727729779178	0.923177892149688
ENSMUSG00000017765.17	Slc12a4	635.935867440199	0.652644207907167	0.213521423388581	3.05657482771385	0.00223881592168699	0.0126072223224407
ENSMUSG00000017774.19	Myo1c	1855.99917598982	0.777378304304938	0.124284513301114	6.25482840666978	3.97953213920817e-10	1.86384304255985e-08
ENSMUSG00000017776.15	Crk	5160.92920827534	-0.240289930126792	0.116960933552614	-2.05444606868411	0.0399325381259166	0.118507043714223
ENSMUSG00000017778.14	Cox7c	318.806145639809	0.23150785625506	0.180840543762675	1.28017673160106	0.200482987343189	0.372812395212965
ENSMUSG00000017781.17	Pitpna	1636.32094342861	0.0852559815748542	0.139575609384869	0.610822922074926	0.54131681668317	0.706151187934868
ENSMUSG00000017801.15	Mlx	719.872614511243	0.130109197161771	0.162351663378796	0.801403536335827	0.422898068555778	0.609683594311482
ENSMUSG00000017802.14	Retreg3	936.153639539646	0.0543068159960876	0.169454719790239	0.320479807604721	0.748604635030911	0.852135063279867
ENSMUSG00000017817.11	Jph2	17.0612884054728	-0.113379437744245	0.61817093750783	-0.183411142234115	0.854475433922049	0.918765057468794
ENSMUSG00000017830.15	Dhx58	35.2584538290824	1.30808411286435	0.432676710048265	3.02323670880837	0.00250086542439261	0.0138392549098419
ENSMUSG00000017831.7	Rab5a	2088.93424581811	-0.288128231456979	0.148056968009898	-1.94606329799835	0.051647136612681	0.14284818407647
ENSMUSG00000017837.12	Nkiras2	594.984424407608	-0.12688464106067	0.151663667971242	-0.836618570274385	0.402807003836795	0.592721279118014
ENSMUSG00000017843.14	Ppp2r5c	3659.23466599819	-0.569770082871062	0.152858938963361	-3.72742403378601	0.000193446841340244	0.00170827545012448
ENSMUSG00000017858.12	Ift52	643.637709380747	-0.254612996436289	0.191754676997061	-1.32780592590287	0.184242228787824	0.35342729534053
ENSMUSG00000017861.11	Mybl2	11048.543679435	-0.750078707126533	0.238537409097378	-3.14449087866268	0.00166376097898861	0.00987856131277469
ENSMUSG00000017868.16	Sgk2	73.7167643887174	0.00772025169974432	0.32909000770006	0.0234593926254386	0.981283829553312	0.98996262383035
ENSMUSG00000017897.18	Eya2	19.6969625084866	-0.613134096162326	0.557171935648676	-1.10043966132016	0.271140605862367	0.457329437502754
ENSMUSG00000017929.13	B4galt5	1179.07146098972	0.24532095899235	0.141274026098636	1.7364901798797	0.0824771992426839	0.200952139086964
ENSMUSG00000017969.13	Ptgis	240.834086910782	0.482872361722989	0.244974407899156	1.97111349656476	0.0487108953078058	0.136817975534992
ENSMUSG00000017978.18	Cadps2	22.297746117077	-1.94556859207423	0.799327819841997	-2.43400585314147	0.0149327536155305	0.0564318729698534
ENSMUSG00000017999.16	Ddx27	1651.51207282922	0.544986078929034	0.1317855691475	4.13540027526886	3.5433646665092e-05	0.000414873663309572
ENSMUSG00000018001.18	Cyth3	380.94204729782	-0.361461991157947	0.176033777377543	-2.05336723748599	0.0400369742930333	0.118675273736074
ENSMUSG00000018012.11	Rac3	147.77119934397	-0.616478223039304	0.229282336627432	-2.68872967759849	0.007172447543348	0.0319674395068222
ENSMUSG00000018040.9	Rrp7a	770.556255275058	0.51039031938961	0.143315899048887	3.56129587001027	0.000369028953826384	0.00291622395371481
ENSMUSG00000018042.17	Cyb5r3	1734.59941752076	-0.154781368894555	0.180841914230297	-0.855893223389827	0.392056843660435	0.58149295329123
ENSMUSG00000018068.13	Ints2	3251.29892637017	0.429350799246247	0.122124014530973	3.51569509809519	0.000438604372629728	0.00336095216852022
ENSMUSG00000018076.12	Med13l	4102.81008145115	0.0238529324256698	0.147157900302154	0.162090736390594	0.871234401019737	0.92802100599828
ENSMUSG00000018102.5	Hist1h2bc	2137.22107452746	-0.16386909759059	0.145747024816693	-1.12433922954303	0.260869142007829	0.4453337315352
ENSMUSG00000018126.15	Baiap2l2	17.2599043766861	-0.321861267057301	0.602391367119391	-0.534305909124208	0.59312990458386	0.745236152238177
ENSMUSG00000018143.10	Mafk	123.092233987207	0.23484036729546	0.253892313395454	0.924960524226982	0.354986441846846	0.544097265896373
ENSMUSG00000018160.15	Med1	3705.41000837946	0.33971210104068	0.133715354446773	2.54056164638824	0.0110674581076479	0.0447552740413821
ENSMUSG00000018166.8	Erbb3	820.719873127107	0.244741029400053	0.147534866353859	1.65886908937883	0.097142174555447	0.226644459145042
ENSMUSG00000018167.10	Stard3	332.16676056158	-0.0282357909623711	0.19365138952448	-0.145807324345596	0.88407349371056	0.934737223861799
ENSMUSG00000018168.8	Ikzf3	41.6045760389419	-0.393155877105616	0.385661103588952	-1.01943357379554	0.30799717385184	0.496473561853324
ENSMUSG00000018169.12	Mfng	131.689943365671	0.272838816105646	0.22878925769766	1.19253333330097	0.233052188611186	0.4135470321815
ENSMUSG00000018171.9	Vmp1	1658.54044908954	-0.0491347751377645	0.155564659295694	-0.315847926902023	0.752117938329473	0.85434303432559
ENSMUSG00000018189.12	Uchl5	876.353653250978	0.230360300531347	0.170400133141891	1.35187864166472	0.176414141134847	0.342796247997843
ENSMUSG00000018196.18	Glrx2	485.836301491742	-0.280257778325422	0.181725567079597	-1.54220334997038	0.123024186287188	0.267136132201828
ENSMUSG00000018199.8	Trove2	1214.24212354162	-0.30325874989814	0.170218315053704	-1.78158707423734	0.0748165938228225	0.187220288297842
ENSMUSG00000018209.15	Stk4	2319.90315234511	0.300822202313506	0.157416111371085	1.91100008565427	0.0560045698880115	0.151801729816077
ENSMUSG00000018217.12	Pmp22	27.1325618667988	-1.67270994498286	0.556425805197961	-3.00616888964694	0.00264562009548785	0.0144830137823991
ENSMUSG00000018239.9	Zcchc10	978.731110533957	0.888879814049131	0.154235171814599	5.76314600354338	8.25603144013194e-09	2.88155154478319e-07
ENSMUSG00000018286.6	Psmb6	4707.61272687048	0.0171570711799016	0.148471466909734	0.115558036416064	0.908002822112638	0.949387544176117
ENSMUSG00000018287.12	Spag7	649.798166073887	0.0933288528634051	0.163474447884593	0.570907894604372	0.568062079213994	0.72616015025407
ENSMUSG00000018293.4	Pfn1	5224.08506330706	1.16435360582406	0.149577447076004	7.7842858571615	7.01080812838434e-15	8.02901846515516e-13
ENSMUSG00000018322.10	Tomm34	877.050003634283	0.47476835249943	0.170640240743514	2.78227662145088	0.00539790099321266	0.0255663427009707
ENSMUSG00000018326.9	Ywhab	4036.87657829822	0.144867695243876	0.146616721311825	0.9880707599222	0.323117994845412	0.512008073336817
ENSMUSG00000018334.17	Ksr1	304.332589644138	0.467500239046774	0.176627624798406	2.64681269184452	0.00812543453490505	0.035125551414678
ENSMUSG00000018339.11	Gpx3	407.226264787481	-1.12459912525286	0.201364460073453	-5.58489380321949	2.33843062298242e-08	7.24715740006329e-07
ENSMUSG00000018340.13	Anxa6	2610.53060935833	-0.178640275681759	0.151482665882686	-1.17927866294686	0.238287231692368	0.419888511765648
ENSMUSG00000018347.16	Zkscan6	204.628196825947	-0.114127934216421	0.21358421458784	-0.534346297251683	0.593101966456655	0.745236152238177
ENSMUSG00000018362.14	Kpna2	2783.77922103584	0.073570209496386	0.131266479455479	0.560464558823934	0.575162607262475	0.731566911918492
ENSMUSG00000018363.16	Smurf2	2411.23957646071	-0.336384970683607	0.124841260039806	-2.69450156603954	0.00704939953634169	0.0315052279887905
ENSMUSG00000018372.13	Cep95	392.334763387783	-0.012895019573539	0.16306610790601	-0.0790784776746593	0.936970202222404	0.965964286825952
ENSMUSG00000018377.10	Vezf1	1585.05275052861	-0.835377772058589	0.153414248685054	-5.4452424023113	5.17348833095354e-08	1.45006052473132e-06
ENSMUSG00000018378.13	Cuedc1	210.732191459579	-0.114312977828195	0.345065341301359	-0.331279222065833	0.740433584447748	0.846871990243602
ENSMUSG00000018379.17	Srsf1	12794.6466729634	0.292229291129516	0.128754335025758	2.26966564714931	0.0232278772415094	0.0790934848973954
ENSMUSG00000018395.19	Kif3a	653.392754804772	-0.148807788880445	0.162104577951058	-0.917974006418081	0.358632474545226	0.547313690121191
ENSMUSG00000018398.18	Sept8	1226.36670479891	-0.354651979552115	0.130976905978135	-2.70774436839514	0.00677421787226692	0.0305360577458674
ENSMUSG00000018401.17	Mtmr4	1605.70387393643	0.734736866648665	0.136806290829791	5.37063655620046	7.84591942377188e-08	2.08735631275993e-06
ENSMUSG00000018405.7	Mrm1	237.044732126866	0.312564429318171	0.317109087512721	0.985668470650914	0.324295826265433	0.513264145673178
ENSMUSG00000018411.17	Mapt	440.942547075284	-0.0847482865464015	0.263098830187979	-0.322115786245992	0.747364979438686	0.851517428384244
ENSMUSG00000018412.16	Kansl1	3187.83167674408	-0.097803236360317	0.11972865687214	-0.816874079400744	0.414000392128377	0.601902850028925
ENSMUSG00000018415.14	Gid4	2224.01582850403	-0.590723574623953	0.195950500450698	-3.01465713670163	0.00257269904300546	0.0141778929591793
ENSMUSG00000018417.14	Myo1b	2894.37339463553	-0.201160368893903	0.139538225441108	-1.44161478518158	0.149411075104355	0.305384404622803
ENSMUSG00000018425.18	Dhx40	2734.7557443356	0.190581462513001	0.151847491746885	1.25508469267758	0.209448016663866	0.384123417524786
ENSMUSG00000018427.7	Ypel2	203.93249314603	-0.338571000147571	0.212529820624915	-1.59305173811397	0.111148584866718	0.249323199014724
ENSMUSG00000018428.15	Akap1	4298.78332060427	0.0164816142170474	0.136510836162456	0.120734841865837	0.903901061032397	0.947260913188012
ENSMUSG00000018433.14	Nol11	4882.91166257924	0.377778428781459	0.125503588108891	3.01010062320836	0.00261161153769847	0.0143314599743229
ENSMUSG00000018442.13	Derl2	854.821165566338	0.0546449759364983	0.14055471457285	0.388780811106665	0.697438296843409	0.819264714693873
ENSMUSG00000018446.8	C1qbp	6358.51534515236	0.0477238425746468	0.13867451993695	0.344142836018794	0.730738869642743	0.841713674898619
ENSMUSG00000018449.12	Rpain	333.103152846686	-0.307105156758508	0.191158118975407	-1.60655042226074	0.108153025597915	0.244436509750206
ENSMUSG00000018451.6	6330403K07Rik	40.303965837185	-0.0654732882895805	0.407017912403445	-0.160860950573305	0.872202918627266	0.928512896452947
ENSMUSG00000018470.8	Kcnab3	126.582266872483	0.394171950119535	0.251512121780563	1.56720855968699	0.117065950349487	0.258418176201353
ENSMUSG00000018474.17	Chd3	1134.44963819093	-0.0379141725784407	0.210883146378712	-0.179787589617774	0.85731932690957	0.92001547923368
ENSMUSG00000018476.7	Kdm6b	1198.30489617816	0.124610440324936	0.155603063722292	0.80082253744907	0.423234389681261	0.609988488677377
ENSMUSG00000018481.9	Appbp2	4947.9780890694	0.254595859115083	0.12077238802467	2.10806346781086	0.0350254999026669	0.10778551674576
ENSMUSG00000018500.2	Adora2b	65.8461958192732	0.506882074963235	0.310911389062271	1.63031041253273	0.103035907991962	0.236384256419469
ENSMUSG00000018501.17	Ncor1	6784.36957583379	0.167603502965489	0.137935773971904	1.21508364465064	0.224334190845981	0.402954895675927
ENSMUSG00000018507.16	Trpv2	102.651029873339	1.18416644002102	0.297397272630899	3.98176630722062	6.84050202489002e-05	0.000714564205235413
ENSMUSG00000018509.8	Cenpv	704.997153231633	-0.745995417265058	0.161176159166534	-4.62844766324445	3.68416942944056e-06	6.034216722477e-05
ENSMUSG00000018537.16	Pcgf2	1341.96955310028	0.228340329652701	0.138145175119816	1.65290122839728	0.0983509671084516	0.22851907225278
ENSMUSG00000018541.10	Cwc25	589.519331605382	0.397407742889623	0.151092634884058	2.63022577635618	0.00853281785243531	0.0365631619113853
ENSMUSG00000018543.8	1700001P01Rik	16.1072052667519	0.236184385433093	0.58336432909467	0.4048660050909	0.685576007846361	0.810930258938094
ENSMUSG00000018547.8	Pip4k2b	2430.53424025138	0.754514574351886	0.155135690002595	4.86357829290774	1.15282394752301e-06	2.20616791732895e-05
ENSMUSG00000018548.15	Trim37	3705.08394200048	0.231223457318068	0.138896832750324	1.66471367805562	0.0959698927932316	0.224445223110399
ENSMUSG00000018554.13	Ybx2	244.628080327687	-1.08637882251301	0.25417737222303	-4.27409730855099	1.91913213104251e-05	0.0002491812037994
ENSMUSG00000018559.16	Ctdnep1	431.501532044261	-0.0198505460103635	0.192805445112651	-0.102956355816431	0.917997609822842	0.954798280288991
ENSMUSG00000018565.17	Elp5	1118.03828022247	0.425406083778129	0.179539267109551	2.3694319946096	0.0178154310528005	0.0645787348672114
ENSMUSG00000018566.14	Slc2a4	29.3002617169909	-0.0887569373241767	0.476949038680126	-0.186093125525101	0.852371732790229	0.917394804036121
ENSMUSG00000018567.14	Gabarap	1341.75053125732	-0.499872701788587	0.182935874907647	-2.73250231558431	0.00628552296414223	0.0287756031016118
ENSMUSG00000018569.12	Cldn7	329.315392422427	-1.82721801492765	0.259982768321403	-7.02822739647403	2.09173806982145e-12	1.57245068541091e-10
ENSMUSG00000018570.17	2810408A11Rik	87.3966247495948	-0.518672027483031	0.389711168079416	-1.33091394336776	0.183217328743543	0.352095283436235
ENSMUSG00000018572.10	Phf23	1638.80186816453	-0.02892676564951	0.183141848501392	-0.157947328184198	0.874498303608153	0.929673698788303
ENSMUSG00000018574.14	Acadvl	460.508154287398	-0.387338442202553	0.166511493781538	-2.3261964288828	0.0200080740979714	0.0705892558849969
ENSMUSG00000018581.15	Dnah11	16.253730614321	0.323524640464771	0.634513072062875	0.509878605673096	0.610136511321201	0.757761810669535
ENSMUSG00000018583.5	G3bp1	16224.1591009508	0.134062091879726	0.130233494986574	1.02939794323685	0.303292715225205	0.491670091548937
ENSMUSG00000018585.9	Atox1	525.200302090094	0.937010499905857	0.337508930593294	2.77625394462518	0.00549892398660989	0.0259223502934518
ENSMUSG00000018593.13	Sparc	2892.1115042899	1.29436214478985	0.185825207304303	6.96548204394161	3.27281166074295e-12	2.35177186935445e-10
ENSMUSG00000018599.5	Mief2	347.212837953637	0.0114167443360328	0.17024039572101	0.0670624870653059	0.946531957620951	0.97125989712184
ENSMUSG00000018604.18	Tbx3	3730.88836399614	-1.11651195350312	0.603543125772409	-1.84992903709112	0.0643237781288341	0.168318861761974
ENSMUSG00000018648.15	Dusp14	109.631429259622	1.05679951330244	0.279883696191182	3.77585235468865	0.000159461430483647	0.00147107936404014
ENSMUSG00000018651.14	Tada2a	1603.58879272429	0.169029785017416	0.168577252550891	1.00268442188775	0.31601314851292	0.504622739003365
ENSMUSG00000018654.17	Ikzf1	58.2496662645317	-0.912558887546329	0.368085912665229	-2.47920079564766	0.0131677154506942	0.0512820246524247
ENSMUSG00000018659.12	Pnpo	230.134084425435	-0.122659034324552	0.219575940604622	-0.558617824825433	0.576422572397264	0.732458273854187
ENSMUSG00000018661.17	Cog1	1138.11379511986	-0.257107331469398	0.15692526723854	-1.63840620439137	0.101336985751417	0.233495579083624
ENSMUSG00000018666.13	Cbx1	5673.71085844081	0.7293526260394	0.135509425132073	5.38230182386609	7.35393208183061e-08	1.97438260783068e-06
ENSMUSG00000018669.14	Cdk5rap3	1818.92135597737	-0.402752511900542	0.138569784063189	-2.90649591917445	0.00365501666403261	0.0188099341289047
ENSMUSG00000018672.15	Copz2	134.16610700331	-3.18072785208695	0.457870133228307	-6.94679041338771	3.73690223779261e-12	2.6210167418087e-10
ENSMUSG00000018677.9	Slc25a39	3159.3341638578	-0.312526078677132	0.170414592636086	-1.83391617961098	0.0666664374690059	0.172326451570826
ENSMUSG00000018678.13	Sp2	804.056737447056	0.118265020925522	0.146589505784878	0.806776858222562	0.41979505418215	0.606821388349881
ENSMUSG00000018697.14	Aatf	1049.84280797062	0.482943224303142	0.170065476646102	2.83974874752576	0.0045149079162739	0.0222617003513821
ENSMUSG00000018707.13	Dync1h1	14599.643279133	-0.608994137168228	0.173897544068351	-3.50202839511557	0.000461730407106628	0.00349612915174383
ENSMUSG00000018727.19	Cpsf4l	655.490279290444	-0.71090192979965	0.318184800344532	-2.23424226748067	0.0254671367144495	0.0847497745963939
ENSMUSG00000018733.10	Pex12	477.612980869477	0.178579639049694	0.156092169245646	1.14406532955961	0.252596544744517	0.436446575838034
ENSMUSG00000018736.14	Ndel1	890.537454641311	-0.471403735187072	0.163539984442546	-2.88249834921981	0.00394535203223449	0.0199913292224423
ENSMUSG00000018740.14	Slc25a35	47.0709577466612	1.27737262017931	0.390584869886917	3.27040988697062	0.00107391751809332	0.00689801625232529
ENSMUSG00000018750.14	Zbtb4	77.3213475937456	-1.27925735251682	0.32583437965277	-3.92609691426694	8.63353813480637e-05	0.000872219403984332
ENSMUSG00000018761.14	Mpdu1	1173.03103713513	0.0974102888519387	0.182361286446255	0.534161009445649	0.593230142606405	0.745236152238177
ENSMUSG00000018765.5	Fxr2	4717.48572349158	-0.0871705160789036	0.1444762608483	-0.603355288731017	0.546272359527907	0.709955118237642
ENSMUSG00000018770.9	Atp5g3	3088.43114199748	0.601705536610238	0.135991193811988	4.42459191469498	9.66247586824897e-06	0.000137650372937475
ENSMUSG00000018774.13	Cd68	125.347784538467	-1.03854932788465	0.246512997590208	-4.21295971424229	2.52046031116279e-05	0.000310221895057391
ENSMUSG00000018796.13	Acsl1	964.664521644099	0.0232011139561568	0.223885260443254	0.10362948373744	0.917463388987707	0.954513542879403
ENSMUSG00000018800.14	Abca5	755.272954760245	-1.16702726903824	0.157398017923023	-7.41449787257793	1.22086468910064e-13	1.13269971376749e-11
ENSMUSG00000018809.2	Smyd4	425.280118166019	0.123458771997285	0.170604145161041	0.723656344227433	0.469276740852942	0.648729511897706
ENSMUSG00000018820.13	Zfyve27	567.111982674535	-0.126798813763181	0.166534815642431	-0.761395227022268	0.446421037445715	0.628876224093479
ENSMUSG00000018821.3	Avpi1	438.397459391712	-0.804471199447196	0.184808399782697	-4.35300127263217	1.34286370511763e-05	0.000183287142023457
ENSMUSG00000018822.7	Sfrp5	25.2665519937123	0.996880804663699	0.554912873183414	1.79646364832881	0.0724208090822242	0.183059094638259
ENSMUSG00000018830.8	Myh11	23.8405200978711	0.563400194054215	0.489134372361932	1.15183112430572	0.249390475407639	0.43269203207487
ENSMUSG00000018841.17	Rad51d	385.765136724966	0.320938933249404	0.217255882825515	1.47723932293774	0.139611496439912	0.291533465286704
ENSMUSG00000018846.8	Pank3	2531.08705786105	0.284988694494892	0.137808841787007	2.0680000702376	0.0386400164931928	0.115778621215201
ENSMUSG00000018848.4	Rars	3751.34100558947	0.15270420772538	0.13851948569551	1.10240235847432	0.270286786658439	0.456467051339408
ENSMUSG00000018849.6	Wwc1	1664.79029028261	-0.0608895691552575	0.152092402204905	-0.400345896787301	0.688901767491451	0.813154499942212
ENSMUSG00000018858.15	Mrpl58	694.516935665378	-0.0104186835428701	0.153301256125894	-0.0679621537759223	0.945815761507961	0.970967369392221
ENSMUSG00000018861.8	Fdxr	323.140674165545	0.110421701507415	0.191000624369358	0.578122201809567	0.56318161866407	0.723167427119534
ENSMUSG00000018865.8	Sult4a1	708.744630514289	-0.295297343278182	0.149358028586271	-1.97711061181833	0.0480291285315147	0.135317892589559
ENSMUSG00000018882.12	Mrpl45	1749.21509405511	0.35118359746932	0.152628892921704	2.30089854382598	0.0213973664468688	0.0743984807269094
ENSMUSG00000018899.16	Irf1	353.581634996288	0.540233924389054	0.20469462611374	2.63921889228723	0.00830973071464323	0.0357430582587897
ENSMUSG00000018900.7	Slc22a5	175.042654269994	0.0070357417043302	0.246454107119228	0.0285478776822595	0.977225182704091	0.988185087640062
ENSMUSG00000018906.14	P4ha2	294.496725630878	-0.548335538264082	0.208894017316747	-2.62494611050847	0.00866626822238094	0.0369836465420326
ENSMUSG00000018909.15	Arrb1	858.958966987769	0.465025408692901	0.186957438389978	2.48733301385365	0.0128704859317663	0.0503830887171812
ENSMUSG00000018919.10	Tm4sf5	54.0075479561814	1.06985159112011	0.369174843077094	2.89795366933141	0.0037560607117184	0.019218182887637
ENSMUSG00000018920.11	Cxcl16	93.7610234020206	-0.944100906623343	0.376324408129736	-2.508742154981	0.012116189000461	0.047986078656216
ENSMUSG00000018921.11	Pelp1	4333.04722105615	0.609436683507052	0.126287888052065	4.82577302469259	1.39461266360967e-06	2.59766544292938e-05
ENSMUSG00000018923.13	Med11	378.158780636675	0.226730030151093	0.208662891343166	1.08658529885994	0.277220124996408	0.463266052476328
ENSMUSG00000018924.6	Alox15	27.6817411074324	1.62274990609962	0.46545506712535	3.48637284393899	0.000489618085984614	0.00365816081674233
ENSMUSG00000018931.3	Natd1	815.242145037274	-0.522796633802292	0.22294172955001	-2.34499227604233	0.0190274737710957	0.0679473174203392
ENSMUSG00000018932.9	Map2k3	993.11947539132	0.145329776014774	0.179469067545007	0.809776180390131	0.418068824992265	0.605221302149083
ENSMUSG00000018965.11	Ywhah	2841.31130338123	0.233153179291034	0.130837858311178	1.78200088491601	0.0747490874273344	0.187115740456997
ENSMUSG00000018974.7	Sart3	1902.28925849657	0.29503770262327	0.212898515367096	1.38581380952584	0.165803764500654	0.328892744765235
ENSMUSG00000018983.9	E2f2	150.140613894954	1.7721648995435	0.275853154760435	6.42430535580619	1.32473046201735e-10	6.96029528412631e-09
ENSMUSG00000018995.12	Nars2	378.510932599811	-0.594464001501127	0.176125659966361	-3.37522653777234	0.000737549512617673	0.00510951715759096
ENSMUSG00000018999.14	Slc35b4	471.487182723809	-0.0597672038571204	0.154706221648327	-0.386327086398511	0.699254442640508	0.820751931673249
ENSMUSG00000019027.7	Dnah1	113.135380521702	-0.679926675710605	0.261756096741814	-2.59755812442932	0.00938892284808398	0.0393234914371609
ENSMUSG00000019039.13	Dalrd3	247.294685581102	0.248339731398148	0.192336168679087	1.29117540971975	0.196642859902366	0.368044284664859
ENSMUSG00000019054.13	Fis1	662.911423244528	0.0435080847344289	0.16665068254252	0.261073546598455	0.794035791176857	0.8821557337463
ENSMUSG00000019055.15	Plod1	790.750671380397	-0.317332769842896	0.176011200535451	-1.80291236510816	0.0714019787582692	0.181180821640552
ENSMUSG00000019066.13	Rab3d	135.555907540078	-0.616673796484224	0.244669800549826	-2.52043282455956	0.0117210608399287	0.0467407592090626
ENSMUSG00000019080.7	Mfsd3	43.7289582709592	-0.135026654583238	0.384997321801929	-0.350721023074299	0.725797652070056	0.838810137314329
ENSMUSG00000019082.18	Slc25a22	188.685434650264	0.514634593252613	0.219128601325004	2.34855053215679	0.0188466416917939	0.0674988811531902
ENSMUSG00000019087.13	Atp6ap1	1001.93718183344	-0.657319457387612	0.178534513225464	-3.68175007460607	0.000231638427687743	0.00197417890202013
ENSMUSG00000019088.13	Dnase1l1	24.5301169201083	-0.0980428513564126	0.485835924380531	-0.201802391376107	0.840071211965067	0.909981198543858
ENSMUSG00000019102.10	Aldh3a1	34.7170291521258	-0.313280590975229	0.611973208780745	-0.51191880049682	0.608707839692019	0.756896108409985
ENSMUSG00000019124.10	Scrn1	198.51954562114	-0.396101796278018	0.207530739986807	-1.90864156463374	0.0563083461603584	0.152432880215086
ENSMUSG00000019132.11	BC005537	2645.1116886931	0.377408633134061	0.156381772461538	2.41337994315728	0.0158053339683017	0.0588428073827612
ENSMUSG00000019139.10	Isyna1	1227.60489408912	0.789131119004066	0.181429120794681	4.34952843042825	1.36430596118989e-05	0.000185350890501229
ENSMUSG00000019143.15	Hars2	611.65789316389	-0.122629843334694	0.148473850252648	-0.825935631938034	0.4088406065035	0.597765255409416
ENSMUSG00000019158.9	Tmem160	245.841322800787	-0.206723085181661	0.19479083777897	-1.06125671791725	0.28857324979063	0.475811990387183
ENSMUSG00000019173.11	Rab5c	2079.56478489322	0.468960786308174	0.130572541873907	3.59157277309533	0.000328688364492623	0.00264302947619164
ENSMUSG00000019179.10	Mdh2	3457.46121889104	0.360737748956001	0.129500036822193	2.78561889099155	0.00534256438995153	0.0253780464654243
ENSMUSG00000019188.16	H13	274.929250913146	0.373660299354647	0.202115946581583	1.84874229705483	0.0644950330042318	0.168599350419772
ENSMUSG00000019189.13	Rnf145	2905.53954047806	0.774266342348726	0.162724555039377	4.75814078681218	1.95384211725794e-06	3.44661511394515e-05
ENSMUSG00000019194.15	Scn1b	102.890930159359	-1.88122816068983	0.317129074362747	-5.93205830928636	2.99160335153631e-09	1.12158346624478e-07
ENSMUSG00000019210.10	Atp6v1e1	1632.9854732115	-0.0896710916713258	0.141472606859046	-0.633840668255081	0.526184809501514	0.69500045373399
ENSMUSG00000019214.13	Chtf18	889.99751135401	0.333788107034037	0.140420988372496	2.3770528245293	0.0174515887114516	0.0635064484586342
ENSMUSG00000019235.9	Rps6kl1	201.007652339886	0.011199090719102	0.226028369408817	0.049547279168511	0.96048316011432	0.978846123756661
ENSMUSG00000019254.16	Ppp1r12c	1089.58428999228	0.0630621229074424	0.144336768426576	0.436909621816302	0.662176893685588	0.793951503724606
ENSMUSG00000019256.17	Ahr	196.240295137494	0.0425088215099357	0.232466372374762	0.182860088862257	0.854907799284135	0.918765057468794
ENSMUSG00000019261.3	Map1s	1363.97112951128	0.737481590717148	0.267073905399481	2.76133899945802	0.005756489086653	0.0268740043061294
ENSMUSG00000019295.8	Tmem129	101.874112446493	-0.182817216322501	0.290490100778837	-0.629340606899676	0.529126092277779	0.697460604864667
ENSMUSG00000019297.8	Nop9	1614.67061369675	0.724631589630616	0.139089408641497	5.20982579988068	1.89018017382556e-07	4.54977851693084e-06
ENSMUSG00000019301.5	Hsd17b1	45.6801235558546	-2.4979861434753	0.480433878810146	-5.1994379531724	1.99892038384234e-07	4.78012624906116e-06
ENSMUSG00000019302.16	Atp6v0a1	1025.34547218626	-0.227086665924557	0.135904579027857	-1.67092726050099	0.0947360462414588	0.222233269619706
ENSMUSG00000019303.14	Psmc3ip	180.469696515033	0.236597021640793	0.22681153562145	1.04314368752247	0.296881749638935	0.484958508795828
ENSMUSG00000019312.10	Grb7	616.180799723276	0.338259879425485	0.176839859471403	1.91280337157351	0.0557732293795973	0.15137562849019
ENSMUSG00000019326.14	Aoc3	63.6948074846693	0.647808891962971	0.3416958196459	1.89586425913638	0.0579779960854239	0.155802926426782
ENSMUSG00000019338.13	Zfp687	1036.82139173121	0.218966205402441	0.160515882506758	1.36414043260313	0.172523371514112	0.337819476811959
ENSMUSG00000019362.8	D8Ertd738e	339.431533681876	1.3954873536592	0.260587985640506	5.35514847405261	8.5486191093621e-08	2.24980623921255e-06
ENSMUSG00000019368.13	Sec14l4	149.880059624772	0.228993843679948	0.286093391155	0.800416405130741	0.423469579255941	0.610147489906904
ENSMUSG00000019370.10	Calm3	3389.27804885679	-0.0884552301100158	0.194498804123012	-0.454785470321308	0.649263584249544	0.7854196410904
ENSMUSG00000019373.11	Cops3	1932.35846749977	0.144213456065834	0.144704767573346	0.996604731718582	0.318956408310953	0.508049765232018
ENSMUSG00000019428.16	Fkbp8	1648.56118101104	0.368415439400507	0.198329210479938	1.85759545207172	0.0632264848604027	0.166442715655136
ENSMUSG00000019432.15	Ddx39b	3255.09091681366	0.615828782585916	0.11961929098354	5.14823969881795	2.62942350508388e-07	6.09884796851656e-06
ENSMUSG00000019433.9	Gipc1	867.364177053322	-0.145325849413037	0.230786973205222	-0.629696933907134	0.528892888985427	0.697341325745401
ENSMUSG00000019437.17	Tlcd1	215.824595075255	0.707476107286411	0.195274791401107	3.62297715035428	0.000291231558000986	0.00238367582844023
ENSMUSG00000019461.12	Plscr3	158.88279817613	0.0186022758180477	0.265040082848312	0.070186651083618	0.944045099014606	0.97007708145512
ENSMUSG00000019467.15	Arhgef25	456.618790022095	0.183178032422733	0.192995545886849	0.949130880616946	0.342554050225153	0.531488126825838
ENSMUSG00000019470.12	Xab2	1997.03784601707	0.380164221163736	0.199490656646022	1.90567431856371	0.0566924732499204	0.153189855367849
ENSMUSG00000019471.10	Cdc37	2011.77050544678	0.632637739612259	0.156350823157478	4.04627060373747	5.20400723233773e-05	0.000568446661839335
ENSMUSG00000019478.16	Rab4a	420.395216000595	0.901658853687097	0.212555813415652	4.24198632442909	2.21550195023712e-05	0.000279733359935623
ENSMUSG00000019487.11	Trip10	843.416378017186	0.351944429518224	0.151155099413589	2.32836623364745	0.0198926650462792	0.0703357325785606
ENSMUSG00000019494.14	Cops6	1475.40290909473	-0.135779280418744	0.16956864680384	-0.800733407844057	0.42328599772326	0.610002894280896
ENSMUSG00000019505.7	Ubb	4107.09902354573	-0.105911778192812	0.159218709178915	-0.665196814739896	0.505924617542707	0.677849279641582
ENSMUSG00000019518.10	Ap4m1	229.910441078026	0.888078009241782	0.203014191676924	4.37446270088875	1.21731934074374e-05	0.000168142232931623
ENSMUSG00000019528.18	Gyg	356.230877317871	-0.0657956206617388	0.219903480903643	-0.29920226997484	0.764785717398095	0.862709135418582
ENSMUSG00000019539.11	Rcn3	224.171650007362	0.297571573972905	0.241367938626478	1.23285460225686	0.217630015464826	0.395369735617659
ENSMUSG00000019558.14	Slc6a8	975.511485946309	0.366407127279493	0.146452184288513	2.50188912551598	0.0123532605127578	0.0487972098778004
ENSMUSG00000019564.12	Arid3a	335.430538195258	-0.224873128051663	0.203728010964671	-1.10379091705096	0.269683845831077	0.455868945576309
ENSMUSG00000019577.6	Pdk4	194.635649008285	-0.731131816522989	0.265318031910168	-2.75568083804624	0.00585701175497333	0.0272824707073893
ENSMUSG00000019578.11	Ubxn6	813.850272417928	-0.308219549813691	0.184055860607101	-1.67459785739526	0.0940131599498261	0.221016663294759
ENSMUSG00000019579.13	Mydgf	377.448098965163	0.0720760296104839	0.174434668220898	0.413197848487372	0.679461664324292	0.806104608071366
ENSMUSG00000019590.16	Cyb561	589.212529088123	-0.271731099147428	0.164409085134934	-1.65277423035602	0.0983768205578694	0.228542917996483
ENSMUSG00000019647.16	Sema6a	74.031926824589	1.5214413443946	0.520187138168672	2.92479616037962	0.00344681921206079	0.0179619348843225
ENSMUSG00000019659.8	Ccdc12	252.502232868337	0.208220338745921	0.188292204560706	1.10583621468403	0.268797417056399	0.454811814858185
ENSMUSG00000019689.4	Fmc1	143.957089364836	-0.492007809608908	0.334610491975021	-1.47038966622014	0.1414562485178	0.294237105999727
ENSMUSG00000019699.16	Akt3	873.695427927179	0.0903428006317576	0.209342203811105	0.431555601245492	0.666064433367202	0.796787867531403
ENSMUSG00000019710.13	Mrpl24	705.137204676822	-0.0758017821309331	0.160624569431408	-0.471918974782393	0.636984623709332	0.775995811431488
ENSMUSG00000019715.14	Gle1	1338.43044094267	0.092022316258181	0.146405978464579	0.628542066541665	0.529648898319127	0.697835987817731
ENSMUSG00000019718.8	L3hypdh	38.2574262109806	0.160135960248743	0.416499053904266	0.384480969998917	0.700621997789858	0.821475171206577
ENSMUSG00000019726.11	Lyst	608.917961306471	0.0312332390602455	0.152089690467475	0.205360658991707	0.837290354767671	0.908298624327632
ENSMUSG00000019731.13	Slc35e1	1493.43823621881	0.283041937569722	0.192807726550543	1.46800101133667	0.142103948194644	0.295153312636912
ENSMUSG00000019732.14	Calr3	44.6707521219161	0.160098884980039	0.389033114811552	0.411530224252481	0.680683783647304	0.806705763156749
ENSMUSG00000019734.16	Tmc4	49.9149593231438	-0.521408622405289	0.359398381053603	-1.45078177836178	0.146840635159551	0.301555489694838
ENSMUSG00000019737.14	Syne4	152.513204495272	0.0334212620363857	0.225876218547693	0.147962730433833	0.882372181234139	0.933980345491461
ENSMUSG00000019738.15	Polr2i	246.684875991963	1.16055485631949	0.186263240939623	6.2307240573339	4.64284277466873e-10	2.10710316513526e-08
ENSMUSG00000019761.10	Krt10	37.3093775914494	0.472948437733344	0.399246984234541	1.18460115269276	0.236175181070345	0.417421265892234
ENSMUSG00000019763.11	Rmnd1	301.124660207349	-0.350574004660356	0.213550832081061	-1.64164195121133	0.100664228254565	0.232347177134888
ENSMUSG00000019767.12	Ccdc170	25.6951422899629	-0.64515759407757	0.617472623826379	-1.04483594767268	0.296098797499213	0.484375940668027
ENSMUSG00000019773.7	Fbxo5	1832.64417166658	0.0675104920376122	0.137086750294662	0.492465478191737	0.622390320641661	0.765661271423809
ENSMUSG00000019774.8	Mtrf1l	131.786894086648	-0.0198384904285094	0.24736121653025	-0.080200488608461	0.936077801562033	0.965315827864779
ENSMUSG00000019775.17	Rgs17	40.9580600869122	-0.786175738682574	0.491139830771863	-1.60071671940563	0.109439676314164	0.246659934669332
ENSMUSG00000019777.16	Hdac2	2954.93645261815	-0.0482139747870508	0.14215789409812	-0.339157913761529	0.734490772168183	0.843470444905084
ENSMUSG00000019779.15	Frk	20.0373327963173	-0.60534552667491	0.586135996451672	-1.03277316243931	0.301710065885949	0.489894534317914
ENSMUSG00000019782.10	Rwdd1	291.375831339783	0.331936762429115	0.187983927169963	1.76577203927121	0.0774341012294994	0.191972261740647
ENSMUSG00000019785.14	Clvs2	31.9735393942133	-0.562039344427282	0.588848307035114	-0.954472209077382	0.33984467018152	0.528787388674298
ENSMUSG00000019789.9	Hey2	15.7213392555738	-0.586496397831054	0.708245578208452	-0.82809750724407	0.4076152811237	0.596628298152004
ENSMUSG00000019790.17	Stxbp5	269.448135862972	-0.885295322361948	0.22051043319266	-4.01475481021103	5.95076240265042e-05	0.000638559087072731
ENSMUSG00000019791.12	Hint3	114.986664457035	0.0197162048475719	0.271574576853985	0.0725995970461277	0.942124747386352	0.969413360869902
ENSMUSG00000019792.8	Trmt11	427.242656495893	0.353184664628899	0.16050810165517	2.20041643373036	0.0277773629238332	0.0906707564772455
ENSMUSG00000019794.13	Katna1	803.240900491033	0.159513269863248	0.172168500736774	0.926495085806229	0.354188749771945	0.543498816748685
ENSMUSG00000019795.17	Pcmt1	950.274475178826	-0.406444309404265	0.150409565811651	-2.70225040017224	0.00688718730215232	0.0309501160828482
ENSMUSG00000019796.12	Lrp11	896.879546201259	0.0436736292066627	0.145010415372689	0.301175809299063	0.763280435313911	0.861703079164983
ENSMUSG00000019797.11	1700021F05Rik	289.501131248041	0.0990319459614964	0.230238545895558	0.43012756867575	0.667102846811582	0.797509430061245
ENSMUSG00000019802.13	Sec63	1332.61045192516	-0.185939292634882	0.140431934129032	-1.32405277893586	0.185485516743757	0.354733488577525
ENSMUSG00000019804.12	Snx3	2117.20277814273	-0.06381685377263	0.127394397681453	-0.500939247989559	0.616413879517848	0.761277883442996
ENSMUSG00000019806.13	Aig1	200.626786576864	-1.26551026744308	0.228681585003335	-5.53394042386327	3.13115365811987e-08	9.3481835996699e-07
ENSMUSG00000019808.8	Adat2	144.233350185376	0.260219090248237	0.23972548367172	1.08548780990085	0.277705659834588	0.463654586277361
ENSMUSG00000019809.16	Pex3	334.06965813024	-0.0917629037717401	0.19052802835545	-0.481624171329515	0.630072952121911	0.770948845034814
ENSMUSG00000019810.15	Fuca2	461.098245359259	-1.16595030978646	0.236699548830048	-4.9258662111926	8.39874513810677e-07	1.6865370545138e-05
ENSMUSG00000019813.16	Cep57l1	335.692190529951	0.193385686213779	0.187850979135835	1.02946328575664	0.303262023658336	0.491670091548937
ENSMUSG00000019814.5	Ltv1	1238.84459647651	-0.00218805755654917	0.13991985658742	-0.0156379345284856	0.987523242000404	0.993760088177657
ENSMUSG00000019817.18	Plagl1	308.893471501629	-0.0864427253225486	0.184743591950539	-0.46790648817574	0.639851463450498	0.778480467601366
ENSMUSG00000019818.15	Cd164	5950.83432855259	-0.249982174524954	0.12199680967584	-2.04908780146945	0.0404535300965373	0.119461784384597
ENSMUSG00000019820.11	Utrn	3116.15736139417	-0.115028056646309	0.148813030106515	-0.772970327692246	0.439539941451954	0.623436478156187
ENSMUSG00000019822.12	Smpd2	194.403281188878	0.145247545703673	0.206113317028489	0.704697531424412	0.480998487909573	0.658316017774801
ENSMUSG00000019823.17	Mical1	416.865860446087	0.222887467716095	0.227303594735052	0.980571679809532	0.326804005699374	0.51544954148987
ENSMUSG00000019826.11	Zbtb24	275.135227874097	0.0691366917661591	0.197294235585236	0.350424286655301	0.726020302356348	0.838893213607944
ENSMUSG00000019831.14	Wasf1	790.357288193148	0.402823899726768	0.212053753731703	1.89963107296103	0.0574815514998657	0.154865293776242
ENSMUSG00000019832.5	Rab32	44.56227781042	-0.755509936021372	0.405166204684332	-1.86469139648504	0.0622246734165846	0.164503864547071
ENSMUSG00000019837.8	Gtf3c6	445.660696652629	0.539854504783056	0.160743909090104	3.35847565135699	0.000783736254764325	0.00537612997594302
ENSMUSG00000019838.11	Slc16a10	190.994151975654	-0.182200238547673	0.228042901810492	-0.798973513760517	0.424305770106717	0.610653785969749
ENSMUSG00000019841.15	Rev3l	1952.00953084599	0.101734997346447	0.195122533278183	0.521390306066828	0.602094903093926	0.752027190004651
ENSMUSG00000019842.6	Traf3ip2	104.099222069552	-0.252556043482743	0.260640945783986	-0.968980689979756	0.332554823786203	0.522275676224764
ENSMUSG00000019843.14	Fyn	744.620661415843	-0.949803718418431	0.146023213371398	-6.50447073783184	7.79673909180632e-11	4.34975518344748e-09
ENSMUSG00000019845.8	Tube1	267.759795718786	-0.0262009105721942	0.199728117785155	-0.131182884326673	0.895630635273265	0.943043347397701
ENSMUSG00000019846.11	Lama4	25.9539440664887	0.14526113557741	0.472515785347346	0.307420704412296	0.758523170869781	0.858425936986036
ENSMUSG00000019849.11	Prep	1654.00427443258	-0.115649500844142	0.158150308303557	-0.731263201979739	0.464618402407589	0.64429487852548
ENSMUSG00000019850.11	Tnfaip3	29.6637742368912	0.231633894309198	0.443072430203515	0.52279013208473	0.601120307387925	0.751095229650411
ENSMUSG00000019851.8	Perp	397.497523541155	-1.28161883232368	0.219967999947741	-5.82638762287315	5.66399757564348e-09	2.04001327914884e-07
ENSMUSG00000019852.7	Arfgef3	365.185692523079	-1.40651402241168	0.225260596322237	-6.24394166301349	4.26679184713759e-10	1.97308838129937e-08
ENSMUSG00000019853.6	Hebp2	147.431494287186	-0.32112380861316	0.228364458584306	-1.40618995882238	0.159667725038391	0.319880986926032
ENSMUSG00000019854.17	Reps1	1558.08028045871	-0.216344656208153	0.146131015699213	-1.48048417492329	0.138744080899858	0.290218247989586
ENSMUSG00000019856.14	Fam184a	220.115075771958	-0.891026568658545	0.208199314386067	-4.27968060935254	1.87161705117159e-05	0.00024409283232317
ENSMUSG00000019857.7	Asf1a	693.376775291925	0.0727324293086767	0.159504070231913	0.455991055293614	0.64839641033796	0.785005201448972
ENSMUSG00000019861.15	Gopc	664.016058632513	0.0132285447919522	0.184620906094529	0.0716524746400005	0.942878478634171	0.969668557478484
ENSMUSG00000019863.7	Qrsl1	292.005929395884	0.196662972215637	0.20784149251602	0.946216127660258	0.344038361895694	0.533041788222425
ENSMUSG00000019864.14	Rtn4ip1	459.305179629774	-0.315466456035142	0.189802897847716	-1.6620739704841	0.0964979439013363	0.225358463359483
ENSMUSG00000019866.14	Crybg1	125.615846522264	-0.595132135686485	0.329982942967221	-1.80352393470715	0.0713059699826643	0.181031211287821
ENSMUSG00000019868.16	Vta1	520.36250288219	-0.130149176339847	0.166723170736194	-0.780630405270914	0.435019903525813	0.61948287990916
ENSMUSG00000019872.13	Smpdl3a	39.8625465619599	-1.73738703517699	0.51900581363581	-3.34752904405061	0.000815354434607835	0.00553766452084154
ENSMUSG00000019873.8	Reep3	609.784582831532	-0.389730286364047	0.161251145560926	-2.41691483808277	0.0156526788026837	0.0584146177618484
ENSMUSG00000019877.10	Serinc1	1610.6747306356	0.109370640861077	0.135268819766247	0.808542878174561	0.418778132840272	0.605733106260495
ENSMUSG00000019878.8	Hsf2	1947.83678446781	-0.351865884693784	0.137324045662975	-2.56230351352555	0.0103980404938005	0.0426888856729068
ENSMUSG00000019883.11	Echdc1	42.9395721165054	-0.0415233662351867	0.401718296634443	-0.103364388884115	0.917673774271731	0.95459692428678
ENSMUSG00000019889.10	Ptprk	1096.498955043	-0.505677319307893	0.176832167220416	-2.85964554558437	0.0042411475131514	0.0211636473401396
ENSMUSG00000019891.15	Dcbld1	528.4595062191	0.860693095595215	0.181717701281496	4.73642958019773	2.17516273508454e-06	3.78690148855157e-05
ENSMUSG00000019894.14	Slc6a15	352.900084526611	0.769872929917457	0.275713282226056	2.79229540086589	0.00523355533933721	0.0250305669557404
ENSMUSG00000019897.8	Ccdc59	470.201203659996	0.282088176926652	0.192408189712052	1.46609235993962	0.142623126837662	0.29586295732254
ENSMUSG00000019907.10	Ppp1r12a	3346.34578835292	-0.24909567488118	0.132955329827824	-1.87352906576786	0.0609953629446037	0.161745843958927
ENSMUSG00000019916.14	P4ha1	692.22431364038	-0.386319944380073	0.199443179794748	-1.93699250472061	0.0527462595897469	0.145257828165715
ENSMUSG00000019917.10	Sept10	696.539913125743	-0.186449449097778	0.160437451178982	-1.16213170757604	0.245181969608247	0.427973623777958
ENSMUSG00000019920.17	Lims1	1128.96271651445	-0.168694053902044	0.171454282194905	-0.983901082798721	0.32516415125887	0.513777486067591
ENSMUSG00000019923.14	Zwint	1896.86390154138	-0.272052563250267	0.158310838938145	-1.71847085818655	0.0857107654868228	0.206767871154799
ENSMUSG00000019927.6	Ube2d1	526.404589212861	0.154009956092265	0.205751543912751	0.748523938938572	0.454144191166569	0.635318361889346
ENSMUSG00000019942.13	Cdk1	2503.74473515711	0.166302849795382	0.137878192877162	1.20615774202628	0.227756674213242	0.40682244051792
ENSMUSG00000019943.10	Atp2b1	2581.26187850885	-0.847551165483455	0.12488926588536	-6.78642123064001	1.1494921683223e-11	7.48343650960445e-10
ENSMUSG00000019944.14	Rhobtb1	40.9580076364322	0.258383595240254	0.475962413208752	0.542865545828153	0.587222379741491	0.740417414814253
ENSMUSG00000019947.10	Arid5b	5988.96185878751	-0.0206472685968933	0.130919821002034	-0.15770926387512	0.874685900337628	0.929738279533702
ENSMUSG00000019948.4	Actr6	476.908270935204	0.109552160935786	0.157174681212954	0.697008959015191	0.485797187114655	0.662326115754493
ENSMUSG00000019951.10	Uhrf1bp1l	1973.94776349674	-0.336065668116395	0.138292623309825	-2.43010552604449	0.0150944273021424	0.0568669261943218
ENSMUSG00000019952.15	Poc1b	384.550679961357	-0.626462543438527	0.182452543952866	-3.4335643113881	0.000595700869223389	0.00430590682541699
ENSMUSG00000019960.8	Dusp6	960.230607457278	0.0121327025317048	0.163272448742606	0.0743095520716519	0.940764076593449	0.968513280341553
ENSMUSG00000019961.17	Tmpo	6732.7409601571	0.0384350676659118	0.128757317524819	0.298507831669474	0.765315599632933	0.862848898247897
ENSMUSG00000019966.18	Kitl	355.191421765622	-0.770713066003178	0.290677564287636	-2.6514363703713	0.00801502135583272	0.0348021913670473
ENSMUSG00000019969.14	Psen1	942.099723182444	-0.275195780549204	0.148331343009316	-1.85527734709394	0.0635566313464917	0.166984590579672
ENSMUSG00000019970.15	Sgk1	9495.53487754813	-0.10917121957251	0.128735001502798	-0.848030592287195	0.39642093366137	0.58643939220725
ENSMUSG00000019971.10	Cep290	647.197289324005	0.33674687960688	0.185516044420854	1.81519005894148	0.0694947068815482	0.177515159830357
ENSMUSG00000019975.12	Ikbip	252.099901014929	-0.169586983213159	0.18937033745626	-0.895530870838362	0.370503370967704	0.560091669074515
ENSMUSG00000019977.16	Hbs1l	1464.80668499498	-0.091475585898712	0.132978463546966	-0.687897750197754	0.491517173450439	0.666773111753654
ENSMUSG00000019978.16	Epb41l2	1741.92954916141	0.0826628199976136	0.128016464949836	0.645720220676346	0.518460562799345	0.687917576943846
ENSMUSG00000019979.12	Apaf1	1263.63459876508	-0.345485313540818	0.169516734509426	-2.03806022184558	0.0415439106247807	0.121725401928575
ENSMUSG00000019982.15	Myb	121.996594134789	-0.298027873641458	0.352117141663252	-0.846388426969789	0.397336092463539	0.587428231018087
ENSMUSG00000019984.16	Med23	1365.0081468925	0.224137641084584	0.152044397151398	1.47415916195452	0.140438742453325	0.292760455862244
ENSMUSG00000019986.17	Ahi1	309.751862715634	-0.703423789532114	0.260899130413471	-2.69615229616646	0.00701455875089689	0.0313782168841616
ENSMUSG00000019988.7	Nedd1	826.388332747217	-0.697360669867173	0.169535597302179	-4.1133583799761	3.89944300104196e-05	0.000448328901586464
ENSMUSG00000019989.8	Enpp3	575.114998069143	0.24100219766348	0.173153967957202	1.39183756807149	0.163971590825953	0.326362464347271
ENSMUSG00000019992.8	Mtfr2	588.868981207531	0.441456051469626	0.180539888108869	2.44519954063237	0.0144772019570613	0.0551510663951562
ENSMUSG00000019996.17	Map7	705.034973284197	-0.381468231017662	0.17748254776156	-2.14932812171565	0.0316083988102938	0.100313383450984
ENSMUSG00000019997.11	Ctgf	99.4862640307165	1.05872941499556	0.376420160278065	2.81262675785875	0.00491386517502918	0.0237887548219131
ENSMUSG00000019998.6	Stx7	492.576667393919	-0.617943388801427	0.165021584496805	-3.74462159411268	0.000180665864259891	0.00161289945443712
ENSMUSG00000020000.7	Moxd1	102.607560658748	-1.9237685610399	0.340888267267219	-5.64339915967797	1.66725195434798e-08	5.34797514196655e-07
ENSMUSG00000020003.16	Pex7	392.656288938574	-0.361946944456587	0.186705877381886	-1.9385942720821	0.0525507615732954	0.144775731327744
ENSMUSG00000020009.12	Ifngr1	108.7249754037	-0.758610442545908	0.280463535536362	-2.70484518101482	0.00683362302217395	0.0307565489352312
ENSMUSG00000020015.10	Cdk17	1496.85081343064	-0.303527412275828	0.149685381088955	-2.02776924551802	0.0425838045784622	0.124077915188964
ENSMUSG00000020017.14	Hal	238.918747053246	0.153728266943094	0.296027463031897	0.519304071887849	0.603548714304212	0.753228384384934
ENSMUSG00000020018.6	Snrpf	19.2005439710941	0.404872450939168	0.630391719815443	0.642255344117941	0.520707403798646	0.689837309741017
ENSMUSG00000020020.8	Usp44	472.73745805084	0.356055030795378	0.181301787452723	1.96388042168764	0.0495439608179904	0.138388895127843
ENSMUSG00000020021.4	Fgd6	481.931273202395	0.393543926130376	0.175701209385642	2.2398475656852	0.0251008206782793	0.0838352541177707
ENSMUSG00000020022.16	Ndufa12	300.396807542002	-0.122524537597941	0.210704198358208	-0.581500219514578	0.560903370334072	0.721063097932751
ENSMUSG00000020023.18	Tmcc3	103.492679366708	-0.176098011102227	0.259766852142521	-0.677907938021325	0.49783006659158	0.672040790695825
ENSMUSG00000020024.7	Cep83	765.482259230383	-0.227486766244897	0.154378538579004	-1.47356470879195	0.140598829240944	0.292969188037384
ENSMUSG00000020027.18	Socs2	1071.55642636002	-0.0655039918040358	0.140525635227408	-0.466135532481548	0.641118490910344	0.779347869496205
ENSMUSG00000020029.6	Nudt4	6339.39724508414	0.0208029213056458	0.159925315934311	0.130078975827634	0.896503943639675	0.943559794548009
ENSMUSG00000020032.14	Nuak1	600.766909265139	-1.47690785603799	0.239753733626101	-6.1601036768055	7.26973340263999e-10	3.17163755801487e-08
ENSMUSG00000020034.7	Tcp11l2	44.856349617487	-0.227775341842849	0.365303997068693	-0.623522719900646	0.532941076821373	0.700159817630804
ENSMUSG00000020038.10	Cry1	896.256032226962	-0.298664354992154	0.154961212693899	-1.92734910756099	0.0539361374639487	0.147647028773861
ENSMUSG00000020042.15	Btbd11	530.110632759425	-0.340903460866779	0.170533860810928	-1.99903678510358	0.0456043739348455	0.130162483939038
ENSMUSG00000020044.13	Timp3	78.7860708891634	0.794815996217887	0.338041030697076	2.35124119275963	0.0187109009509687	0.0671439650037332
ENSMUSG00000020048.13	Hsp90b1	8884.76122737499	-0.088680163269216	0.20667863588902	-0.429072714205616	0.667870308501025	0.797646313534017
ENSMUSG00000020056.16	Washc3	273.139840888916	-0.0674291275206956	0.201281684999931	-0.334998822772766	0.737625974254647	0.845216849573898
ENSMUSG00000020059.9	Sycp3	86.8733187700965	-1.38325191218232	0.47269230386201	-2.92632628219419	0.00342991001322621	0.017892900670421
ENSMUSG00000020061.17	Mybpc1	21.7937007624078	2.81564006996655	0.540563303218784	5.20871478548548	1.9015314550297e-07	4.56959829496401e-06
ENSMUSG00000020063.16	Sirt1	3439.24039307087	-0.123234044671543	0.148197858619622	-0.831550778259538	0.40566255513171	0.595315586712958
ENSMUSG00000020064.9	Herc4	4863.93163383292	0.0146007871785416	0.127256143222699	0.114735421086824	0.908654837345992	0.94987097799606
ENSMUSG00000020067.8	Mypn	98.6329165187353	0.375297298394854	0.337871571211346	1.11076909208232	0.266667753608239	0.452073852219635
ENSMUSG00000020069.16	Hnrnph3	883.712491983025	-0.790484017887423	0.153594696845889	-5.14655801352676	2.65309440046489e-07	6.1343392454913e-06
ENSMUSG00000020070.18	Rufy2	870.431367150468	-0.235572343056114	0.154144803240022	-1.52825355188459	0.126449597357963	0.271688185561829
ENSMUSG00000020074.7	Ccar1	2404.94622814102	0.338858972066614	0.134312019719426	2.52292365772237	0.0116383664309417	0.0465087575715984
ENSMUSG00000020075.8	Ddx21	9866.04844147447	0.630484338143144	0.156342617596293	4.0327093650893	5.51374543719289e-05	0.000596942351283682
ENSMUSG00000020076.7	Ddx50	1608.49234128019	-0.0849361521745859	0.150346513768265	-0.564935960573728	0.572117323041706	0.729212054470773
ENSMUSG00000020078.16	Vps26a	1540.22982813342	-0.581285293802144	0.137366434720412	-4.23163995618914	2.31993565710442e-05	0.000290914771578218
ENSMUSG00000020079.15	Supv3l1	1256.52883424182	-0.188869156652507	0.136907631511271	-1.37953709787871	0.167729216334801	0.331456266143414
ENSMUSG00000020083.13	2010107G23Rik	219.865357270136	-0.300743198266753	0.19312019321259	-1.55728509413663	0.119402812794937	0.26194639819829
ENSMUSG00000020085.15	Aifm2	205.553577910546	-0.367777667125111	0.211324152422641	-1.74034847843407	0.081797846432073	0.199779178748377
ENSMUSG00000020086.6	H2afy2	453.257818582795	-0.693678433566312	0.242973402724003	-2.85495624537255	0.00430427584383186	0.0214031138381042
ENSMUSG00000020087.5	Tysnd1	380.24183059925	-0.177652808726133	0.210130049402638	-0.845442187974387	0.397863998052021	0.587932293089172
ENSMUSG00000020088.10	Sar1a	2292.37189942682	0.334212933763978	0.143540101252359	2.32835932849452	0.0198930313985069	0.0703357325785606
ENSMUSG00000020089.8	Ppa1	2810.06473803678	0.858482268834163	0.150601725855564	5.70034814645814	1.19562996431636e-08	4.0291355510146e-07
ENSMUSG00000020091.15	Eif4ebp2	5357.94954018721	0.280980783523669	0.21328335622802	1.3174060484273	0.187702554600911	0.357557966201566
ENSMUSG00000020092.9	Pald1	1314.16969991409	0.207457792130124	0.188133869813464	1.10271368114534	0.27015152360095	0.456414348718795
ENSMUSG00000020097.14	Sgpl1	1733.83755340798	0.121086210976718	0.137500385596267	0.88062451935411	0.378521082939278	0.568169215114363
ENSMUSG00000020098.7	Pcbd1	63.0339711738733	0.0942617782077326	0.323140053695961	0.291705646296706	0.770511691778279	0.865627622854902
ENSMUSG00000020099.8	Unc5b	331.82037242345	0.679135901573882	0.193300672781323	3.51336543118075	0.000442468478461347	0.00337996113901245
ENSMUSG00000020100.15	Slc29a3	254.40118339067	1.27457527490384	0.256330529722369	4.97238965754228	6.61326131703917e-07	1.36733141955539e-05
ENSMUSG00000020101.14	Vsir	46.0167547679805	0.852553655774446	0.35829015188684	2.37950625012912	0.0173358490272899	0.0631369468052281
ENSMUSG00000020105.9	Lrig3	471.973274565693	-0.287330194180288	0.196558983259185	-1.46180138610816	0.143795644175569	0.297361848849327
ENSMUSG00000020107.10	Anapc16	638.636153878878	-0.264659057194723	0.16565408169238	-1.59766094798796	0.110118454325905	0.247732722830485
ENSMUSG00000020108.4	Ddit4	1474.78758094468	-2.40851796707418	0.1572295959336	-15.3184771147751	5.75501228872825e-53	1.68725450280935e-49
ENSMUSG00000020109.13	Dnajb12	673.766376551776	0.097944398852782	0.171470906576934	0.571201265614334	0.567863220412666	0.726125867762497
ENSMUSG00000020111.15	Micu1	257.445537166159	-0.19204422507997	0.193276074685001	-0.993626476494626	0.320404749283783	0.509415750515291
ENSMUSG00000020114.12	Cand1	7998.16030133006	0.164537633905805	0.12279580202173	1.33992881838654	0.180268487894808	0.348300482937918
ENSMUSG00000020115.3	Tbk1	954.139888996508	0.143935959240515	0.140912122480183	1.02145902500871	0.307037012730151	0.495557384922425
ENSMUSG00000020116.7	Pno1	2447.90883217776	0.609189696230126	0.144813484980874	4.20671939709609	2.59104531483996e-05	0.000317046187564599
ENSMUSG00000020121.15	Srgap1	252.384817291822	-1.89418084265934	0.25793557430503	-7.3436200018665	2.07892828595442e-13	1.89285774806247e-11
ENSMUSG00000020122.16	Egfr	107.554541450761	-1.36488163957241	0.349844730822422	-3.90139258740248	9.56408977678813e-05	0.000950508420596184
ENSMUSG00000020124.10	Usp15	2876.09238441846	-0.0265826038193888	0.151385102884049	-0.175595902852801	0.860611421389197	0.921526868235518
ENSMUSG00000020128.15	Vps54	2473.04906161179	-0.316801676685062	0.189064906184674	-1.67562390650974	0.0938118830869313	0.220665660168698
ENSMUSG00000020130.9	Tbc1d15	2301.82127470108	-0.433934524822814	0.150215270056447	-2.88875108808679	0.00386775102243837	0.0196865841103903
ENSMUSG00000020131.14	Pcsk4	16.5776275902743	-0.172410794995452	0.61265231075775	-0.281417032088247	0.778390556049787	0.870958488751532
ENSMUSG00000020132.10	Rab21	1158.49309349165	-0.600649529091299	0.154745199615734	-3.88153901111533	0.00010379749698969	0.0010198173648605
ENSMUSG00000020133.8	2310011J03Rik	133.105855676286	0.33475033667568	0.249670875611301	1.34076646247212	0.179996288174303	0.348049807195239
ENSMUSG00000020134.13	Peli1	1015.36624761422	-0.112320269156731	0.149700599012771	-0.75029939691256	0.453074405765161	0.634517123162295
ENSMUSG00000020135.13	Apc2	36.8966158561083	0.402171902378389	0.401152881873799	1.00254022979925	0.316082746752109	0.504623936466909
ENSMUSG00000020137.5	Thap2	137.929394248391	-1.50246012278382	0.374305056124545	-4.01399900482213	5.96985980143059e-05	0.000639241598459978
ENSMUSG00000020142.12	Slc1a4	2037.56132153575	-1.47404556677493	0.147128463827677	-10.0187654273438	1.26067806680956e-23	4.20006358667303e-21
ENSMUSG00000020143.15	Dock2	22.5215046648448	-0.295895325827796	0.554362822209044	-0.53375752120011	0.593509306697769	0.745395213063965
ENSMUSG00000020149.17	Rab1a	9401.38541062308	-0.220719988245889	0.136479767100368	-1.6172359679041	0.105827355135577	0.240727893899638
ENSMUSG00000020152.7	Actr2	13183.7822979487	-0.106744380853695	0.16451044808733	-0.648860799388435	0.516428354584223	0.686214942879816
ENSMUSG00000020153.14	Ndufs7	321.652146862131	0.330590200539747	0.202069797793053	1.63601985131057	0.101835432803229	0.234275833248985
ENSMUSG00000020156.16	Mum1	1350.55288184891	0.823028919725222	0.15160799988387	5.42866418893232	5.67773987745202e-08	1.57632554665851e-06
ENSMUSG00000020159.8	Gabrp	129.754132756545	-0.563990367797556	0.247281654468731	-2.28076105770666	0.0225625899198743	0.0774298265676459
ENSMUSG00000020160.18	Meis1	54.0077806283925	-1.74899645254691	0.425041307938234	-4.11488582375874	3.87371111476911e-05	0.00044572002536421
ENSMUSG00000020163.12	Uqcr11	247.793771476067	0.756791995526741	0.192784610126952	3.92558303812935	8.65199158751253e-05	0.000872880555274234
ENSMUSG00000020166.15	Cnot2	1989.43874106148	0.0520333347868824	0.127987390096473	0.406550479290666	0.684338174652001	0.80985818214448
ENSMUSG00000020167.14	Tcf3	1809.57378588855	0.519908620606584	0.19055523887575	2.72838796599859	0.006364470529961	0.0290644154201552
ENSMUSG00000020170.4	Frs2	1278.38658962971	0.0800040542185456	0.141855416507459	0.563983076489285	0.572765649661027	0.729848023155511
ENSMUSG00000020171.8	Yeats4	653.143251550829	-0.00471814118701817	0.160534596486517	-0.0293901831149177	0.976553402163591	0.98773865468268
ENSMUSG00000020173.17	Cobl	2636.94921862165	0.196153927602663	0.717968505823979	0.273206869119623	0.784694199987753	0.875205986275619
ENSMUSG00000020175.14	Rab36	18.1388916883625	0.123497031374659	0.610898755115004	0.202156298962191	0.839794536105975	0.909870517721913
ENSMUSG00000020176.17	Grb10	2104.20863388448	-2.54165322818284	0.278654481635991	-9.12116400662461	7.43217267646539e-20	1.78603638138207e-17
ENSMUSG00000020180.10	Snrpd3	962.154309854227	0.67359540098554	0.18250438775613	3.69084496689267	0.000223510340833314	0.00192083852135528
ENSMUSG00000020182.16	Ddc	571.930465870852	1.20671820090533	0.218625380515442	5.51957050027909	3.3982923564973e-08	1.01045776174227e-06
ENSMUSG00000020183.11	Cpm	74.110830708671	0.0252094503650031	0.349971360156511	0.0720328953595779	0.942575729127566	0.969590602721741
ENSMUSG00000020184.15	Mdm2	2165.33549562657	-0.643931385695683	0.152988588917738	-4.2090157851049	2.56485471901056e-05	0.000314629333271764
ENSMUSG00000020185.16	E2f7	479.399496146053	0.701472010869133	0.170327445814118	4.11837333388223	3.81556199747285e-05	0.000441106650796171
ENSMUSG00000020186.7	Csrp2	1388.57522810276	0.0714688149070484	0.15846025434671	0.451020448008844	0.651974811575503	0.78751637795693
ENSMUSG00000020189.14	Osbpl8	1081.76097120204	-0.408071081528171	0.160253138903393	-2.54641552933434	0.0108835548529159	0.0441699973944888
ENSMUSG00000020190.13	Mknk2	803.994770935919	0.664347342087053	0.166782977135982	3.98330425260004	6.79636542774938e-05	0.000710612844546206
ENSMUSG00000020196.10	Cabin1	1992.94233884756	0.347470929779331	0.141984922092048	2.44723823247984	0.0143955651914137	0.0549400130541352
ENSMUSG00000020198.8	Ap3d1	1799.48118225472	-0.149251369286464	0.125053204990448	-1.19350295178652	0.232672456816533	0.413073215995345
ENSMUSG00000020205.8	Phlda1	29.8620972695426	0.631113303907242	0.497771477815992	1.26787759450641	0.20484166653501	0.378373738626098
ENSMUSG00000020211.15	Sf3a2	757.781049468237	-0.125771848970399	0.169478528834153	-0.742110813892394	0.458020198432667	0.638632349794777
ENSMUSG00000020212.14	Mdm1	527.117898107296	-0.0823879954425886	0.153905034199137	-0.535317092590922	0.592430608930279	0.744997880784846
ENSMUSG00000020218.11	Wif1	18.7391019620928	0.945311386152643	0.610869195804753	1.54748576723909	0.121746153880082	0.265261128080874
ENSMUSG00000020219.7	Timm13	354.286016094575	0.402135788349904	0.172034571833424	2.33752892842539	0.0194116985639563	0.0691005559128302
ENSMUSG00000020220.16	Vps13d	1897.46209695127	-0.221539933447442	0.174159575432854	-1.27205140973059	0.203354853817169	0.376528836946555
ENSMUSG00000020224.15	Llph	264.829594359544	0.410621089769799	0.18254944510311	2.24936914783755	0.0244890197979079	0.0823295882332871
ENSMUSG00000020225.10	Tmbim4	316.934460657562	-0.110402599746506	0.178504273290125	-0.618487152781307	0.536254263894264	0.701933320334495
ENSMUSG00000020227.10	Irak3	187.991341235951	-0.191808927711937	0.208266799945559	-0.920976976465166	0.357062447549066	0.545841028145417
ENSMUSG00000020228.11	Helb	1688.18845810865	0.423054144875132	0.147133289004507	2.87531222701189	0.004036281440658	0.0203116545274993
ENSMUSG00000020230.15	Prmt2	191.490159690753	-0.575122938515486	0.21656301847671	-2.65568397855212	0.00791477469955723	0.0344997568601871
ENSMUSG00000020231.15	Dip2a	479.331094092126	-0.29375168095072	0.166548538962062	-1.76376017935308	0.0777723643985742	0.192513524099747
ENSMUSG00000020232.17	Hmg20b	304.681005254848	-0.00513075249725805	0.202382904906675	-0.0253517089283011	0.979774429405877	0.989290078568725
ENSMUSG00000020235.16	Fzr1	1438.67641016067	-0.141312175906324	0.189975444880619	-0.743844426815924	0.456970599266234	0.637792251227623
ENSMUSG00000020238.14	Ncln	962.182749758555	0.526275544093917	0.138175592448284	3.80874461812705	0.000139674124509549	0.00131755662238447
ENSMUSG00000020241.13	Col6a2	79.0859343319803	-1.40976263868595	0.34834572168683	-4.04702153900245	5.1873469692075e-05	0.00056704936034014
ENSMUSG00000020246.13	Hcfc2	241.87301263814	-0.415888540592976	0.188378611717815	-2.20772696433268	0.0272633119934196	0.089347840489948
ENSMUSG00000020248.18	Nfyb	1421.23456082554	0.146482527393522	0.132919918507136	1.10203594042723	0.270446046964501	0.456578210578443
ENSMUSG00000020250.10	Txnrd1	6371.0325908857	0.000928750429574777	0.199324681657006	0.0046594853274265	0.996282282048404	0.997575271348877
ENSMUSG00000020251.13	Glt8d2	39.666974029455	0.132097927864933	0.395137346069677	0.334308890766401	0.738146482161622	0.845233691931104
ENSMUSG00000020253.15	Ppm1m	272.332538378938	-0.100371126808419	0.183601403876356	-0.546679517091343	0.584598928711123	0.738316162313806
ENSMUSG00000020255.8	D10Wsu102e	2831.56364281826	0.623444514230062	0.142353102875098	4.37956392687188	1.18917033805678e-05	0.000165076211984606
ENSMUSG00000020256.14	Aldh1l2	368.934198526101	-2.79970015448787	0.339200425624651	-8.25382264580628	1.53406958101805e-16	2.22652732555877e-14
ENSMUSG00000020257.13	Wdr82	2986.43017659374	0.0975006114875056	0.167669724796518	0.581503975185927	0.560900839868364	0.721063097932751
ENSMUSG00000020258.16	Glyctk	22.920064767935	0.0790650755147063	0.488757141908601	0.161767611632142	0.8714888592282	0.92809446982204
ENSMUSG00000020260.9	Pofut2	415.548761843062	-0.0177098130149098	0.193093849970444	-0.0917160904794252	0.92692361292225	0.959385246192703
ENSMUSG00000020261.15	Slc36a1	449.459089184762	-0.172994242338511	0.160729360507473	-1.07630766272145	0.281789682774888	0.468127261989697
ENSMUSG00000020262.15	Adarb1	326.763971947345	-0.0198321222927246	0.185726374552246	-0.106781400005984	0.914962403741824	0.953136730040518
ENSMUSG00000020263.14	Appl2	542.739795218657	-0.566109406045911	0.159536642803469	-3.54846006596298	0.000387490751123586	0.00303430925252172
ENSMUSG00000020265.16	Sumo3	2050.93883942762	0.482256595536538	0.156105308247948	3.08930299007226	0.0020062671758449	0.0115468671106048
ENSMUSG00000020267.6	Hint1	2300.00969164395	-0.196320948864156	0.140231258789927	-1.39997993712839	0.161519326477758	0.322840442710316
ENSMUSG00000020268.13	Lyrm7	51.9055128995251	-0.927535546327433	0.442164688739227	-2.09771510468684	0.0359303197640699	0.109775439229158
ENSMUSG00000020271.17	Fbxw11	2682.95548262875	-0.136434647484181	0.130618913650027	-1.04452443885528	0.296242818328753	0.484397487326402
ENSMUSG00000020272.8	Stk10	384.620376771151	-0.0245868631306345	0.182646222108931	-0.134614682125595	0.892916532616738	0.941131970925278
ENSMUSG00000020273.13	Papolg	1821.16033417957	-0.720551194293822	0.144465495450744	-4.98770444835735	6.11009456101914e-07	1.27628662043244e-05
ENSMUSG00000020275.9	Rel	239.027935549946	-0.718999662383891	0.226471962595332	-3.17478443752714	0.0014994784914105	0.00907175204522762
ENSMUSG00000020277.10	Pfkl	3437.27507852863	0.108737499297817	0.175473358715227	0.61968095951412	0.535467853731435	0.701463442596957
ENSMUSG00000020280.12	Pus10	1994.09479916984	0.455677920267911	0.153677620137321	2.96515471713275	0.00302530738688651	0.0161031158258421
ENSMUSG00000020282.18	Rhbdf1	173.558600534449	-0.122355042872629	0.277324669004932	-0.441197832531994	0.659069782222698	0.792169886651568
ENSMUSG00000020283.5	Pex13	2171.3601708401	-0.00597016427281675	0.151808785968683	-0.0393268692238165	0.968629784639619	0.983388324193655
ENSMUSG00000020284.16	1810043G02Rik	103.961334587066	-0.144853242231593	0.263317937280111	-0.550107766025458	0.582245460374902	0.736676696326229
ENSMUSG00000020287.15	Mpg	141.898242620335	0.339586771165235	0.233205998519516	1.45616653654308	0.145346587731402	0.299223526540053
ENSMUSG00000020288.13	Ahsa2	356.851464227782	-0.0215593731630715	0.210685638979568	-0.102329581016968	0.91849507628734	0.954909171864973
ENSMUSG00000020289.15	Nprl3	492.35300620839	0.31475221339858	0.203732690376852	1.54492738900356	0.122363827670273	0.266119859754365
ENSMUSG00000020290.14	Xpo1	22348.6608100066	0.27895227495235	0.119830189434228	2.32789646974113	0.0199176017592518	0.0703996836987174
ENSMUSG00000020299.6	4930524B15Rik	17.0686723215377	-1.05197745336794	0.607884110481182	-1.73055593201018	0.0835309972509678	0.202930210258856
ENSMUSG00000020300.14	Cpeb4	1078.84079005252	-0.774639585825398	0.183452393422159	-4.22256461949124	2.41538117625116e-05	0.0003010805498526
ENSMUSG00000020303.2	Stc2	1569.14970452655	-2.33507066007588	0.179824434284234	-12.9852801671269	1.48294522709837e-38	1.44923293893567e-35
ENSMUSG00000020305.13	Asb3	421.664629813584	-0.320051257328187	0.169685475956261	-1.88614408819931	0.0592755405435608	0.158191372286178
ENSMUSG00000020307.15	Cdc34	2246.18658308657	0.371777755524269	0.129279488093595	2.87576754059477	0.00403046417534869	0.0203032901534146
ENSMUSG00000020308.6	Tpgs1	112.869855650986	0.605485182691682	0.247465227347613	2.4467485358707	0.0144151373175945	0.0549717736572888
ENSMUSG00000020309.6	Chac2	109.037079651568	-0.400196587341231	0.314605105124751	-1.27206005504119	0.20335178232712	0.376528836946555
ENSMUSG00000020311.17	Erlec1	701.996831700533	-0.590393186627164	0.172491922093867	-3.42272947892529	0.000619957429886839	0.00444833870029915
ENSMUSG00000020312.12	Shc2	151.92368094573	-1.18474906741563	0.369663308806675	-3.20494092648839	0.00135090203066777	0.00830207744122361
ENSMUSG00000020315.18	Sptbn1	8193.58312188972	0.229947834246714	0.119865357195028	1.91838442422171	0.0550622845684687	0.149973621235448
ENSMUSG00000020319.9	Wdpcp	49.877889481524	-0.0873583429015634	0.353946318336816	-0.246812407350521	0.805053407821146	0.889677512077913
ENSMUSG00000020321.15	Mdh1	1790.57934713595	0.276268084291928	0.14579240826173	1.89494149651445	0.0581001527949911	0.155911826891097
ENSMUSG00000020326.7	Ccng1	6522.22745344721	-0.951314367229034	0.174472154271263	-5.45252834873562	4.96586525990249e-08	1.39453292806342e-06
ENSMUSG00000020328.10	Nudcd2	3462.78050321737	-0.339921162926093	0.123447319152234	-2.75357265966146	0.00589486834725916	0.0274152522533224
ENSMUSG00000020329.12	Polrmt	818.789628699463	0.0327524300616082	0.155381415525856	0.210787306517736	0.833053243945708	0.905560592867673
ENSMUSG00000020330.16	Hmmr	5700.65725914761	-0.746675172304669	0.13561612616999	-5.50579929829832	3.67497020083619e-08	1.07549276221237e-06
ENSMUSG00000020331.9	Hcn2	288.463932989612	-0.167384304722608	0.200772468062071	-0.833701484761643	0.404449221250422	0.594248222198477
ENSMUSG00000020333.17	Acsl6	246.068671299496	-0.26236054433207	0.273744052929088	-0.958415503550802	0.337853280551269	0.527207924164472
ENSMUSG00000020335.13	Zfp354b	16.666864018865	0.0493996666067819	0.644828422942542	0.0766090092328075	0.938934591687692	0.966969381730355
ENSMUSG00000020340.16	Cyfip2	1361.6678430919	-0.637180603794612	0.15782086195195	-4.03736613723862	5.4054670435135e-05	0.000586953639932329
ENSMUSG00000020346.16	Mgat1	351.84237959002	-0.0145846657576442	0.205512311702988	-0.0709673578034698	0.94342373466398	0.969891747433055
ENSMUSG00000020349.4	Ppp2ca	11529.0054098931	-0.283006977073163	0.139746139169627	-2.02515059632268	0.0428519028287607	0.124656319486092
ENSMUSG00000020357.3	Flt4	142.997957869936	-0.444129425597986	0.31043323820575	-1.43067613559997	0.15252305580163	0.310059003605061
ENSMUSG00000020358.17	Hnrnpab	5416.2730410761	0.522018077238803	0.162581987343732	3.21079896837002	0.00132366499075775	0.00817323188878931
ENSMUSG00000020359.13	Phykpl	1408.12716649995	0.0254182275752426	0.194634984037197	0.130594341510491	0.896096219210846	0.943345892189356
ENSMUSG00000020361.13	Hspa4	24796.052569712	0.501673646770874	0.126409659415093	3.96863379817774	7.22858668424452e-05	0.000747804179282571
ENSMUSG00000020362.13	Cnot6	2900.45892810218	0.363057691885684	0.140185063289787	2.58984576077967	0.00960189426139985	0.0400097123302616
ENSMUSG00000020363.6	Gfpt2	1783.77930052502	-0.161606989199738	0.142933194749199	-1.13064700948793	0.258203693036001	0.44243225437928
ENSMUSG00000020364.14	Zfp354a	237.299181698651	-0.452189609285059	0.225123799120095	-2.00862641378859	0.0445767679288996	0.128303719039807
ENSMUSG00000020366.18	Mapk9	1484.58849939646	-0.152238774438682	0.140128740531814	-1.08642077179106	0.277292875755032	0.463293521290704
ENSMUSG00000020368.15	Canx	23148.3497756324	-0.14677442483088	0.140327637987527	-1.04594096313319	0.295588290296823	0.483757505689101
ENSMUSG00000020372.15	Rack1	26460.9727471817	-0.360461561690431	0.167156821825283	-2.15642746586313	0.0310503019297528	0.0987988660708154
ENSMUSG00000020375.9	Rufy1	266.811520820391	0.373911439746801	0.209048501802449	1.78863486952969	0.0736736383526584	0.185340975564033
ENSMUSG00000020376.16	Rnf130	535.524640505037	-0.482318002391195	0.163982786408107	-2.94127214786338	0.00326867217537965	0.0171776680155295
ENSMUSG00000020380.16	Rad50	2855.69322511031	0.189948046820061	0.139248948018564	1.36408963602898	0.17253935622424	0.337819476811959
ENSMUSG00000020381.10	Mrnip	70.1817620893198	-0.46267151300398	0.306939224328038	-1.50737174115454	0.131715397981145	0.279634260578241
ENSMUSG00000020385.16	Clk4	824.302296306862	-0.184823399520097	0.206582403669285	-0.894671551096763	0.370962690735975	0.560323759247672
ENSMUSG00000020386.5	Sar1b	1183.20178191665	-0.0085079054347337	0.21038187931486	-0.040440295820348	0.967742105091313	0.98282495307472
ENSMUSG00000020387.15	Jade2	527.199386564069	1.35862422502288	0.209899302232874	6.47274293230161	9.62396112895151e-11	5.19722152037473e-09
ENSMUSG00000020388.12	Pdlim4	95.4895717886429	-0.710999839115135	0.356886486609106	-1.99222964666041	0.0463458668087961	0.131740170942436
ENSMUSG00000020389.19	Cdkl3	87.1734061284312	0.562787150377542	0.280952507336666	2.00313980363647	0.0451622846855562	0.129379310378262
ENSMUSG00000020390.12	Ube2b	1374.70971444661	-0.371970766078226	0.1871665200554	-1.98737875752632	0.0468804398964063	0.132847548509844
ENSMUSG00000020392.8	Cdkn2aipnl	2211.30386445949	0.327681798423981	0.126001071975495	2.60062706837693	0.0093053550267282	0.0390404119452801
ENSMUSG00000020393.16	Kremen1	692.36251246937	-0.291048914103276	0.159261531140646	-1.82749036769116	0.0676260731615509	0.17413149595559
ENSMUSG00000020396.8	Nefh	520.404665017183	1.178089595175	0.1924631492015	6.12111773117459	9.29212137859972e-10	3.97123053320389e-08
ENSMUSG00000020397.15	Med7	333.907832702133	-0.140065600441261	0.197341134056941	-0.709763836671004	0.47785059819546	0.655942683673307
ENSMUSG00000020400.17	Tnip1	1149.89548721198	-0.534088070154106	0.230909605028237	-2.31297468153737	0.0207240312052085	0.0725737155846037
ENSMUSG00000020402.11	Vdac1	10590.0427525959	0.15615499982157	0.131995200461433	1.18303543822562	0.236795102868046	0.41801293508462
ENSMUSG00000020407.13	Upp1	4668.33377849938	-0.367165516765805	0.175169521704769	-2.09605822515532	0.0360770261926079	0.110063085735159
ENSMUSG00000020409.10	Slu7	923.158762412085	-0.0459241448447566	0.135985948748421	-0.337712427404671	0.735579908724328	0.843861784472524
ENSMUSG00000020411.2	Nipal4	27.5564302723498	0.186064740689944	0.493602727303595	0.376952416179627	0.7062089672003	0.825543640365965
ENSMUSG00000020412.16	Ascc2	979.461071693205	0.307848301482383	0.141824419925872	2.1706297240157	0.0299591733354393	0.0962040573766056
ENSMUSG00000020413.11	Hus1	2248.74766076803	0.199752069132351	0.129659618076025	1.54058813450482	0.123417057565373	0.267589209710221
ENSMUSG00000020415.16	Pttg1	798.568129096639	0.349412258956188	0.165351408304327	2.11314957967035	0.0345879672396688	0.106875775893689
ENSMUSG00000020419.11	Hormad2	207.814969620079	-0.353081771699495	0.412444948970166	-0.856070058758399	0.391959028895069	0.58149295329123
ENSMUSG00000020420.8	Zfp607a	183.837810317542	0.664251107035914	0.216928148336874	3.06207890552027	0.00219805502216614	0.0124166815298395
ENSMUSG00000020422.13	Tns3	4555.78497399254	0.259942447769454	0.120961760729853	2.14896382295551	0.0316372678220649	0.100339833189885
ENSMUSG00000020423.6	Btg2	567.875626708616	-0.535036132060044	0.226100269042403	-2.36636663161025	0.0179636451969071	0.0649393526366119
ENSMUSG00000020424.3	Gatsl3	270.294191510724	0.87616676859264	0.21691130413436	4.03928588272154	5.36141857442381e-05	0.000583900704921832
ENSMUSG00000020427.11	Igfbp3	266.661457626	-0.00542898922710165	0.236963155978505	-0.0229106892364065	0.981721513856831	0.990164832229757
ENSMUSG00000020430.12	Pes1	2183.63015648077	0.583253985488807	0.131797911787797	4.42536590737404	9.62789475671625e-06	0.000137399318445705
ENSMUSG00000020431.5	Adcy1	559.966268190102	-0.706472226271696	0.160394702088087	-4.40458579413496	1.05986190060842e-05	0.000149254087108385
ENSMUSG00000020432.12	Tcn2	580.675955274669	-1.14253095969407	0.17216499173369	-6.63625600180885	3.21750841973527e-11	1.91729495629672e-09
ENSMUSG00000020434.4	4921536K21Rik	25.5793921870354	-0.541942748216898	0.537464888375112	-1.00833144627424	0.313295371399572	0.501766045236132
ENSMUSG00000020435.17	Osbp2	23.7153638532249	-1.19938340213823	0.630950574989726	-1.9009149839633	0.0573131491249859	0.154496773266489
ENSMUSG00000020437.12	Myo1g	118.570154817098	1.0346998518459	0.272987710834672	3.79027996785006	0.000150477580340999	0.00140143001919867
ENSMUSG00000020439.17	Smtn	447.571218058046	0.00983046347086671	0.168051231310264	0.0584968250111613	0.953352891440072	0.975285482546422
ENSMUSG00000020440.13	Arf5	956.437121855738	-0.178786126465009	0.158682914432469	-1.12668794308725	0.259874441871278	0.444360135704078
ENSMUSG00000020441.6	2310033P09Rik	142.25018006745	-0.0123944827842505	0.287634130235863	-0.0430911407282818	0.965628881415902	0.981858112893755
ENSMUSG00000020444.19	Guk1	1151.71680674489	0.101340347187612	0.148146008546771	0.684057222882369	0.493939032493455	0.669006031351895
ENSMUSG00000020448.16	Rnf185	927.973904146641	-0.164944347601586	0.155884572012044	-1.05811848775414	0.290001426766176	0.477333361213269
ENSMUSG00000020451.17	Limk2	2390.0208044815	-0.868688220387349	0.16228657474852	-5.35280396257962	8.66016567217243e-08	2.27507829011426e-06
ENSMUSG00000020453.17	Patz1	1588.06002319482	0.00499837069274299	0.168121935472175	0.0297306278250065	0.976281885240963	0.987663160316292
ENSMUSG00000020454.17	Eif4enif1	2662.40368872437	0.28798990271149	0.141114343156886	2.04082658267638	0.0412680673346272	0.121159862307475
ENSMUSG00000020455.16	Trim11	417.619491713839	-0.582379831861074	0.179206114800277	-3.24977656320561	0.00115495714206002	0.00732435852985045
ENSMUSG00000020456.17	Ogdh	4643.57430688157	-0.100207663917306	0.134823801863338	-0.743249059382559	0.457330906289785	0.638031387818093
ENSMUSG00000020457.13	Drg1	4005.96267078778	0.160131737423261	0.15771723423344	1.01530906372761	0.309958525228202	0.498320028659817
ENSMUSG00000020458.16	Rtn4	8914.15095463307	0.228617915798768	0.142267452517509	1.60695866660459	0.108063435531096	0.244336309691955
ENSMUSG00000020459.14	Mtif2	1176.0005373988	-0.166725102830347	0.13533521830915	-1.23194172894074	0.217970852057285	0.395792731364765
ENSMUSG00000020460.15	Rps27a	4698.3076597612	-0.301978002682122	0.134509815496381	-2.24502577427331	0.0247664779893374	0.0828885390058668
ENSMUSG00000020461.10	Clhc1	17.6558856951225	1.54479400023177	0.582243413598048	2.65317556910694	0.00797383834887589	0.034695309099487
ENSMUSG00000020462.14	Cfap36	490.667147485336	0.478489710432643	0.19344463188547	2.47352281512746	0.0133788261321031	0.0519938149454578
ENSMUSG00000020463.15	Ppp4r3b	3159.90456531344	0.0075146282913094	0.131209004319327	0.0572721996504209	0.954328365457846	0.975830043892757
ENSMUSG00000020464.15	Pnpt1	2688.54075175058	-0.0373775047600575	0.135608019054248	-0.275629015309966	0.78283302161574	0.87366191578722
ENSMUSG00000020469.8	Myl7	34.2169711973425	1.02995315088054	0.466457498306668	2.20803214573562	0.0272420323914224	0.0893180391021831
ENSMUSG00000020471.11	Pold2	1382.86471472964	0.166981565185761	0.198212043693171	0.842439046964501	0.399542244387921	0.589520861648972
ENSMUSG00000020472.14	Zkscan17	1978.0092341522	-0.198349073078583	0.131213642237903	-1.51164977738333	0.130622981349393	0.27816902676369
ENSMUSG00000020473.13	Aebp1	118.438454518137	0.703598498201431	0.271527738448481	2.59125827151885	0.00956256954198522	0.0399139256594423
ENSMUSG00000020474.11	Polm	223.165020647416	0.286468474038536	0.211876155562572	1.35205622019102	0.176357331065113	0.342750696758398
ENSMUSG00000020475.3	Pgam2	70.914277984229	0.542745933884624	0.358847356910743	1.51247020058064	0.130414287930517	0.277910022790151
ENSMUSG00000020476.14	Dbnl	1017.3588660294	0.145997457623899	0.14379481087756	1.01531798493211	0.309954273996119	0.498320028659817
ENSMUSG00000020477.10	Mrps24	2324.67118244418	0.28627797676206	0.206963546598583	1.38322898629734	0.166594664512907	0.329703143930701
ENSMUSG00000020481.15	Ankrd36	34.4524142928673	0.977321172826712	0.458007631748763	2.13385346679728	0.0328547776075088	0.102997900972727
ENSMUSG00000020482.4	Ccdc117	1893.36569507021	-0.252424637192543	0.193233539451029	-1.30631896465631	0.191444110454538	0.362093307699923
ENSMUSG00000020483.14	Dynll2	2972.04116137866	-0.0195032490945317	0.204235174682931	-0.0954940750280156	0.92392239619761	0.957766664723906
ENSMUSG00000020484.18	Xbp1	1641.90252921327	-0.669187075600137	0.136578665144565	-4.89964574548901	9.60096079499558e-07	1.88407609496439e-05
ENSMUSG00000020485.14	Supt4a	568.33569720321	0.82498568987112	0.230952517247721	3.57210087901418	0.000354128940314539	0.00281212141715646
ENSMUSG00000020486.18	Sept4	26.7616722479122	0.263270024321005	0.485285387936249	0.542505566550441	0.587470273758729	0.740564819907486
ENSMUSG00000020491.15	2810021J22Rik	207.114788232459	0.263529679353109	0.205450435280911	1.28269224152671	0.199599919119902	0.371772703083321
ENSMUSG00000020492.11	Ska2	523.902399881035	0.0701508875090241	0.198037920845945	0.354229569818575	0.723166844921659	0.837287953534997
ENSMUSG00000020493.8	Prr11	938.982125521887	-0.0421382502047198	0.150639149470593	-0.279729740594066	0.779684859148564	0.871608354324624
ENSMUSG00000020495.13	Smg8	1695.87246296344	0.288467350283165	0.129677042934464	2.22450592452937	0.026114424346057	0.0864329073129035
ENSMUSG00000020496.9	Rnf187	2290.53341769964	0.131263662325235	0.133680186890185	0.981923091064086	0.326137738941318	0.51490071245458
[truncated: 12,660 more rows]
