# Supplementary material for: Mouse strain-specific polymorphic provirus functions as cis-regulatory element leading to epigenomic and transcriptomic variations
Source: Nat Commun. 2021 Nov 9;12:6462. doi: 10.1038/s41467-021-26630-z (PMC8578388; doi:10.1038/s41467-021-26630-z)
Supplement: Supplementary file 8 — Source data [file 41467_2021_26630_MOESM8_ESM.zip › Source Data/Source Data_Figure 5c-Klhdc4_KD_gene_expression_matrix.name]

GENCODE_vM15_ID	Gene_Name	RNA-seq-TT2-klhdc4-scramble-shRNA-1	RNA-seq-TT2-klhdc4-shRNA-1	RNA-seq-TT2-klhdc4-shRNA-2	Klhdc4-scramble-shRNA-2
ENSMUSG00000000001.4	Gnai3	66.10	45.02	62.40	72.75
ENSMUSG00000000003.15	Pbsn	0.00	0.00	0.00	0.00
ENSMUSG00000000028.14	Cdc45	27.80	33.23	29.13	26.61
ENSMUSG00000000031.15	H19	152.40	18.78	165.40	23.47
ENSMUSG00000000037.16	Scml2	7.47	5.24	8.74	4.33
ENSMUSG00000000049.11	Apoh	0.00	0.00	0.00	0.00
ENSMUSG00000000056.7	Narf	8.19	10.17	10.07	9.57
ENSMUSG00000000058.6	Cav2	0.00	0.24	0.03	0.04
ENSMUSG00000000078.7	Klf6	9.65	6.40	10.22	7.83
ENSMUSG00000000085.16	Scmh1	13.08	12.31	11.80	13.26
ENSMUSG00000000088.7	Cox5a	211.79	353.76	215.15	183.06
ENSMUSG00000000093.6	Tbx2	0.06	0.21	0.09	0.10
ENSMUSG00000000094.12	Tbx4	0.19	0.18	0.92	0.29
ENSMUSG00000000103.12	Zfy2	0.00	0.00	0.06	0.02
ENSMUSG00000000120.6	Ngfr	1.62	0.53	0.36	0.35
ENSMUSG00000000125.5	Wnt3	0.18	0.21	0.27	0.30
ENSMUSG00000000126.11	Wnt9a	0.34	0.65	2.30	0.72
ENSMUSG00000000127.14	Fer	4.99	10.81	9.67	8.04
ENSMUSG00000000131.15	Xpo6	63.75	59.61	50.93	59.82
ENSMUSG00000000134.17	Tfe3	17.10	13.92	16.90	14.33
ENSMUSG00000000142.15	Axin2	6.94	4.22	6.07	6.13
ENSMUSG00000000148.17	Brat1	5.37	8.04	4.97	5.60
ENSMUSG00000000149.10	Gna12	18.27	18.99	20.61	17.34
ENSMUSG00000000154.16	Slc22a18	0.63	3.18	1.96	0.48
ENSMUSG00000000157.15	Itgb2l	0.00	0.00	0.00	0.00
ENSMUSG00000000159.15	Igsf5	0.19	0.37	0.35	0.04
ENSMUSG00000000167.14	Pih1d2	1.00	1.46	0.30	0.77
ENSMUSG00000000168.9	Dlat	40.49	44.65	48.34	39.60
ENSMUSG00000000171.5	Sdhd	105.91	78.60	85.16	82.60
ENSMUSG00000000182.9	Fgf23	0.07	0.19	0.05	0.06
ENSMUSG00000000183.6	Fgf6	0.00	0.00	0.02	0.00
ENSMUSG00000000184.12	Ccnd2	4.93	0.74	3.02	7.90
ENSMUSG00000000194.13	Gpr107	24.80	20.91	18.99	14.91
ENSMUSG00000000197.7	Nalcn	0.05	0.12	0.17	0.26
ENSMUSG00000000202.9	Btbd17	0.04	0.18	0.06	0.27
ENSMUSG00000000204.16	Slfn4	0.06	0.00	0.00	0.01
ENSMUSG00000000214.11	Th	0.13	0.00	0.00	0.00
ENSMUSG00000000215.11	Ins2	0.00	0.00	0.00	0.00
ENSMUSG00000000216.8	Scnn1g	0.00	0.07	0.03	0.02
ENSMUSG00000000223.13	Drp2	0.18	0.42	0.14	0.31
ENSMUSG00000000244.17	Tspan32	1.13	0.17	0.15	0.32
ENSMUSG00000000247.11	Lhx2	0.50	0.50	1.02	1.32
ENSMUSG00000000248.16	Clec2g	0.00	0.38	0.00	0.00
ENSMUSG00000000253.13	Gmpr	6.87	5.48	7.48	6.53
ENSMUSG00000000263.15	Glra1	0.00	0.09	0.00	0.00
ENSMUSG00000000266.11	Mid2	0.06	0.18	0.40	0.11
ENSMUSG00000000275.16	Trim25	49.37	43.30	41.31	37.06
ENSMUSG00000000276.11	Dgke	13.50	9.07	7.12	7.86
ENSMUSG00000000278.10	Scpep1	76.57	118.39	144.10	109.78
ENSMUSG00000000282.12	Mnt	6.07	9.36	5.52	7.21
ENSMUSG00000000290.13	Itgb2	0.10	0.57	0.18	0.49
ENSMUSG00000000295.13	Hddc2	24.98	27.03	29.83	26.06
ENSMUSG00000000296.8	Tpd52l1	7.70	9.62	12.26	6.82
ENSMUSG00000000301.16	Pemt	4.97	4.41	5.39	4.13
ENSMUSG00000000303.12	Cdh1	117.87	131.15	149.44	103.49
ENSMUSG00000000305.12	Cdh4	1.07	0.81	1.17	1.04
ENSMUSG00000000308.14	Ckmt1	3.27	9.08	10.22	2.83
ENSMUSG00000000317.11	Bcl6b	4.54	1.37	3.33	2.36
ENSMUSG00000000318.16	Clec10a	0.78	0.17	0.13	0.00
ENSMUSG00000000320.10	Alox12	0.64	1.51	1.20	0.92
ENSMUSG00000000325.15	Arvcf	14.51	22.27	18.49	16.16
ENSMUSG00000000326.12	Comt	8.81	18.01	14.80	7.90
ENSMUSG00000000339.14	Rtca	30.29	23.91	27.95	25.52
ENSMUSG00000000340.10	Dbt	16.91	19.32	22.16	20.84
ENSMUSG00000000346.8	Dazap2	15.35	22.12	18.84	19.42
ENSMUSG00000000355.13	Mcts1	23.66	18.17	17.07	17.00
ENSMUSG00000000359.3	Rem1	0.08	0.14	0.06	0.07
ENSMUSG00000000365.9	Rnf17	26.72	27.65	22.27	18.39
ENSMUSG00000000374.8	Trappc10	11.30	18.38	14.31	11.83
ENSMUSG00000000378.15	Ccm2	24.00	27.31	29.62	24.75
ENSMUSG00000000381.10	Wap	0.00	0.14	0.00	0.00
ENSMUSG00000000384.15	Tbrg4	158.94	97.37	77.06	92.68
ENSMUSG00000000385.7	Tmprss2	0.43	0.31	0.93	0.23
ENSMUSG00000000386.14	Mx1	0.00	0.08	0.06	0.00
ENSMUSG00000000392.17	Fap	0.00	0.00	0.00	0.00
ENSMUSG00000000394.15	Gcg	0.00	0.00	0.00	0.00
ENSMUSG00000000399.10	Ndufa9	84.15	97.84	88.32	87.51
ENSMUSG00000000402.2	Egfl6	1.51	0.36	1.41	1.05
ENSMUSG00000000409.14	Lck	3.41	9.70	4.47	9.75
ENSMUSG00000000411.7	Tssk3	0.20	0.28	0.22	0.14
ENSMUSG00000000416.16	Cttnbp2	0.93	4.87	0.87	1.08
ENSMUSG00000000420.15	Galnt1	32.54	33.20	26.03	30.07
ENSMUSG00000000435.1	Myf5	0.00	0.00	0.04	0.05
ENSMUSG00000000439.9	Mkrn2	14.98	15.56	20.86	11.92
ENSMUSG00000000440.12	Pparg	0.00	0.00	0.00	0.03
ENSMUSG00000000441.17	Raf1	62.41	51.66	39.87	48.18
ENSMUSG00000000486.13	Sept1	132.20	116.76	103.30	80.00
ENSMUSG00000000489.6	Pdgfb	0.35	0.70	0.96	1.08
ENSMUSG00000000530.16	Acvrl1	0.52	3.22	1.33	0.55
ENSMUSG00000000531.4	Grasp	6.45	11.39	11.16	10.45
ENSMUSG00000000532.10	Acvr1b	8.57	17.48	17.80	12.42
ENSMUSG00000000538.18	Tom1l2	3.26	4.70	4.14	3.48
ENSMUSG00000000544.14	Gpa33	18.82	54.77	45.46	23.72
ENSMUSG00000000552.9	Zfp385a	2.07	5.78	5.46	5.03
ENSMUSG00000000555.7	Itga5	13.50	6.71	10.58	11.21
ENSMUSG00000000560.9	Gabra2	0.00	0.00	0.04	0.00
ENSMUSG00000000561.14	Wdr77	109.77	78.55	62.41	81.83
ENSMUSG00000000562.5	Adora3	0.00	0.00	0.00	0.00
ENSMUSG00000000563.17	Atp5f1	174.86	169.77	161.80	182.35
ENSMUSG00000000567.5	Sox9	0.08	0.03	0.06	0.04
ENSMUSG00000000568.15	Hnrnpd	256.00	129.87	109.94	177.98
ENSMUSG00000000579.14	Dynlt1c	1.26	3.18	3.28	1.05
ENSMUSG00000000581.8	C1d	36.12	28.99	21.79	24.13
ENSMUSG00000000594.7	Gm2a	4.02	18.24	15.43	6.71
ENSMUSG00000000600.15	Krit1	20.26	19.46	16.03	16.96
ENSMUSG00000000605.9	Clcn4	2.86	4.83	3.08	3.58
ENSMUSG00000000606.15	Vmn2r88	0.00	0.00	0.00	0.00
ENSMUSG00000000617.14	Grm6	0.11	0.08	0.00	0.02
ENSMUSG00000000627.15	Sema4f	1.14	2.08	2.63	1.79
ENSMUSG00000000628.10	Hk2	86.12	88.69	106.91	86.38
ENSMUSG00000000631.20	Myo18a	27.34	41.91	43.80	30.14
ENSMUSG00000000632.13	Sez6	0.52	0.03	0.30	0.10
ENSMUSG00000000673.8	Haao	0.00	0.00	0.23	0.00
ENSMUSG00000000682.7	Cd52	0.67	0.32	0.00	0.53
ENSMUSG00000000686.11	Abhd15	1.05	0.34	0.21	0.38
ENSMUSG00000000690.5	Hoxb6	0.00	0.00	0.00	0.00
ENSMUSG00000000693.10	Loxl3	0.66	0.17	0.41	0.38
ENSMUSG00000000701.8	Tcl1b5	0.00	0.00	0.00	0.00
ENSMUSG00000000706.16	Btn1a1	0.24	0.40	0.20	0.10
ENSMUSG00000000708.14	Kat2b	18.89	28.67	12.73	15.35
ENSMUSG00000000711.3	Rab5b	13.24	23.54	21.85	16.08
ENSMUSG00000000724.10	Cryba1	0.00	0.26	0.07	0.22
ENSMUSG00000000730.13	Dnmt3l	176.67	49.09	144.05	58.78
ENSMUSG00000000731.15	Aire	5.13	5.91	13.38	1.61
ENSMUSG00000000732.9	Icosl	9.97	3.55	6.58	2.69
ENSMUSG00000000738.18	Spg7	29.43	37.34	39.89	33.03
ENSMUSG00000000739.14	Sult5a1	0.96	2.18	1.17	0.82
ENSMUSG00000000740.12	Rpl13	282.43	441.35	401.47	408.76
ENSMUSG00000000743.9	Chmp1a	39.85	41.29	35.26	41.01
ENSMUSG00000000751.13	Rpa1	140.50	112.79	113.61	145.19
ENSMUSG00000000753.15	Serpinf1	0.26	0.31	0.43	0.79
ENSMUSG00000000759.14	Tubgcp3	28.69	28.65	27.53	25.36
ENSMUSG00000000766.18	Oprm1	0.00	0.00	0.00	0.00
ENSMUSG00000000776.12	Polr3d	32.61	27.32	24.46	21.60
ENSMUSG00000000782.15	Tcf7	13.65	31.30	34.00	26.17
ENSMUSG00000000787.12	Ddx3x	253.86	133.49	157.41	221.36
ENSMUSG00000000791.9	Il12rb1	0.12	0.40	1.07	0.91
ENSMUSG00000000792.2	Slc5a5	0.85	0.18	0.49	0.38
ENSMUSG00000000794.9	Kcnn3	0.05	0.14	0.09	0.18
ENSMUSG00000000804.14	Usp32	22.46	34.21	24.46	25.91
ENSMUSG00000000805.18	Car4	4.04	2.08	6.79	5.90
ENSMUSG00000000811.13	Txnrd3	2.16	5.12	3.94	3.86
ENSMUSG00000000817.10	Fasl	0.06	0.50	0.77	0.03
ENSMUSG00000000823.16	Zfp512b	26.35	16.85	11.30	14.56
ENSMUSG00000000826.16	Dnajc5	32.04	21.90	18.50	20.75
ENSMUSG00000000827.18	Tpd52l2	57.27	48.44	53.59	51.50
ENSMUSG00000000838.17	Fmr1	29.12	24.89	26.58	36.19
ENSMUSG00000000861.15	Bcl11a	0.41	0.14	0.26	0.15
ENSMUSG00000000869.12	Il4	0.00	0.00	0.00	0.00
ENSMUSG00000000876.11	Pxmp4	1.03	4.09	3.91	2.87
ENSMUSG00000000881.12	Dlg3	8.76	8.71	11.44	9.03
ENSMUSG00000000884.16	Gnb1l	2.73	4.22	3.57	2.82
ENSMUSG00000000889.8	Dbh	0.00	0.00	0.00	0.00
ENSMUSG00000000901.16	Mmp11	11.30	18.05	16.06	10.86
ENSMUSG00000000902.13	Smarcb1	56.26	57.07	36.39	47.51
ENSMUSG00000000903.3	Vpreb3	0.50	0.96	1.30	0.38
ENSMUSG00000000915.15	Hip1r	4.07	8.99	6.28	5.44
ENSMUSG00000000916.15	Nsun5	23.20	24.19	18.13	21.81
ENSMUSG00000000934.8	Top1mt	3.34	6.80	6.24	4.25
ENSMUSG00000000938.11	Hoxa10	0.07	0.12	0.09	0.03
ENSMUSG00000000942.10	Hoxa4	0.08	0.14	0.17	0.07
ENSMUSG00000000948.16	Gm38393	33.83	10.33	12.72	24.32
ENSMUSG00000000957.10	Mmp14	11.25	2.10	4.73	5.74
ENSMUSG00000000958.9	Slc7a7	57.06	13.12	43.52	31.22
ENSMUSG00000000959.6	Oxa1l	27.34	25.92	26.76	20.85
ENSMUSG00000000976.13	Heatr6	14.44	15.36	15.47	11.62
ENSMUSG00000000982.5	Ccl3	0.00	0.00	0.00	0.00
ENSMUSG00000000983.13	Wfdc18	0.00	0.00	0.00	0.00
ENSMUSG00000001014.6	Icam4	0.51	1.06	1.62	0.45
ENSMUSG00000001016.12	Ilf2	121.12	98.18	105.78	100.05
ENSMUSG00000001017.15	Chtop	81.74	64.04	56.40	64.57
ENSMUSG00000001018.15	Snapin	14.93	24.51	20.51	15.86
ENSMUSG00000001020.8	S100a4	0.00	0.00	0.00	0.00
ENSMUSG00000001021.12	S100a3	0.35	0.00	0.15	0.18
ENSMUSG00000001023.10	S100a5	0.00	0.00	0.00	0.00
ENSMUSG00000001025.8	S100a6	32.45	13.14	26.98	20.62
ENSMUSG00000001027.7	Scn4a	0.05	0.08	0.07	0.03
ENSMUSG00000001029.15	Icam2	0.28	0.00	0.00	0.00
ENSMUSG00000001034.17	Mapk7	26.04	27.58	19.49	17.53
ENSMUSG00000001036.17	Epn2	25.69	41.41	28.93	27.96
ENSMUSG00000001039.12	B9d1	14.65	9.71	8.16	9.45
ENSMUSG00000001052.15	Sec24b	18.78	17.56	15.22	17.67
ENSMUSG00000001053.15	N4bp3	28.39	31.98	23.66	35.77
ENSMUSG00000001054.9	Rmnd5b	32.03	27.53	22.22	31.42
ENSMUSG00000001056.3	Nhp2	207.50	164.84	144.53	164.88
ENSMUSG00000001062.18	Vps9d1	6.87	5.11	3.97	3.50
ENSMUSG00000001065.15	Zfp276	7.46	7.96	5.63	6.22
ENSMUSG00000001076.6	C1ql4	0.31	0.30	1.05	0.78
ENSMUSG00000001082.12	Mfsd10	41.28	28.10	49.80	29.29
ENSMUSG00000001089.14	Luzp1	34.55	20.80	22.90	25.04
ENSMUSG00000001095.5	Slc13a2	0.00	0.09	0.07	0.07
ENSMUSG00000001098.15	Kctd10	25.70	23.20	24.09	20.36
ENSMUSG00000001100.10	Poldip2	56.79	61.35	44.92	43.02
ENSMUSG00000001103.7	Sebox	0.29	0.37	0.07	0.00
ENSMUSG00000001105.15	Ift20	37.82	53.21	34.91	41.12
ENSMUSG00000001119.7	Col6a1	0.03	0.62	0.22	0.07
ENSMUSG00000001120.15	Pcbp3	7.60	9.43	11.24	8.60
ENSMUSG00000001123.15	Lgals9	0.30	0.46	0.35	0.79
ENSMUSG00000001127.12	Araf	27.03	27.94	28.47	19.84
ENSMUSG00000001128.7	Cfp	0.81	0.98	0.22	0.82
ENSMUSG00000001131.11	Timp1	8.81	7.47	8.22	5.17
ENSMUSG00000001134.9	Uxt	18.48	25.94	19.93	18.87
ENSMUSG00000001138.13	Cnnm3	16.66	20.77	13.70	18.44
ENSMUSG00000001143.13	Lman2l	12.67	17.26	12.46	11.61
ENSMUSG00000001150.7	Mcm3ap	67.93	77.42	89.69	86.24
ENSMUSG00000001151.10	Pcnt	31.99	29.97	21.56	26.17
ENSMUSG00000001155.13	Ftcd	0.00	0.00	0.06	0.00
ENSMUSG00000001156.9	Mxd1	1.94	2.50	1.76	1.71
ENSMUSG00000001157.13	Gmcl1	16.05	12.87	13.42	14.65
ENSMUSG00000001158.13	Snrnp27	32.98	43.65	44.65	40.73
ENSMUSG00000001166.17	Oas1c	0.60	1.40	1.43	0.62
ENSMUSG00000001168.16	Oas1h	0.00	0.40	0.00	0.03
ENSMUSG00000001173.15	Ocrl	10.26	14.42	12.12	12.15
ENSMUSG00000001175.14	Calm1	96.89	54.63	52.80	64.11
ENSMUSG00000001211.15	Agpat3	24.00	34.45	35.44	16.17
ENSMUSG00000001225.12	Slc26a3	0.00	0.00	0.00	0.00
ENSMUSG00000001227.11	Sema6b	1.64	3.09	2.04	1.13
ENSMUSG00000001228.14	Uhrf1	122.02	98.38	125.53	143.21
ENSMUSG00000001229.8	Dpp9	13.36	13.18	14.11	12.13
ENSMUSG00000001240.13	Ramp2	1.53	5.57	3.31	0.98
ENSMUSG00000001247.16	Lsr	14.82	24.98	22.74	17.47
ENSMUSG00000001248.15	Gramd1a	14.03	35.50	26.00	17.14
ENSMUSG00000001249.14	Hpn	1.02	8.08	13.39	1.11
ENSMUSG00000001260.10	Gabrg1	0.61	0.12	0.10	0.27
ENSMUSG00000001270.9	Ckb	91.08	221.56	59.34	134.67
ENSMUSG00000001280.12	Sp1	50.10	46.45	52.63	42.48
ENSMUSG00000001281.9	Itgb7	6.30	7.68	6.30	8.02
ENSMUSG00000001285.12	Myg1	51.73	41.53	29.38	41.76
ENSMUSG00000001288.14	Rarg	31.25	7.31	13.63	21.90
ENSMUSG00000001289.12	Pfdn5	91.18	107.77	93.48	78.99
ENSMUSG00000001300.16	Efnb2	11.16	3.42	6.64	4.68
ENSMUSG00000001305.5	Rrp15	85.94	72.05	69.41	83.42
ENSMUSG00000001313.12	Rnd2	15.91	14.20	22.24	23.63
ENSMUSG00000001323.17	Srr	4.39	3.24	2.28	2.44
ENSMUSG00000001333.9	Sync	1.26	1.34	0.66	0.66
ENSMUSG00000001334.9	Fndc5	0.78	0.59	1.84	1.06
ENSMUSG00000001348.15	Acp5	6.94	9.99	6.85	4.70
ENSMUSG00000001349.5	Cnn1	2.40	0.23	1.73	3.03
ENSMUSG00000001366.14	Fbxo9	7.49	9.23	7.11	6.35
ENSMUSG00000001376.17	Vps50	30.44	18.20	14.23	16.73
ENSMUSG00000001380.6	Hars	48.68	34.72	33.75	38.58
ENSMUSG00000001383.8	Zmat2	37.99	25.85	19.18	24.27
ENSMUSG00000001403.13	Ube2c	47.04	44.49	60.54	39.83
ENSMUSG00000001415.10	Smg5	96.03	54.82	50.59	58.18
ENSMUSG00000001416.13	Cct3	343.95	317.83	279.78	342.48
ENSMUSG00000001418.13	Glmp	43.39	65.84	49.37	31.68
ENSMUSG00000001419.17	Mef2d	7.87	12.46	10.29	8.22
ENSMUSG00000001420.13	Tmem79	3.99	1.44	1.00	1.46
ENSMUSG00000001424.14	Snd1	64.50	110.75	63.72	76.45
ENSMUSG00000001435.15	Col18a1	44.87	32.00	34.60	40.83
ENSMUSG00000001436.15	Slc19a1	11.49	10.18	10.17	8.30
ENSMUSG00000001440.5	Kpnb1	396.76	227.94	308.84	331.03
ENSMUSG00000001441.13	Npepps	76.77	94.74	89.08	95.33
ENSMUSG00000001444.2	Tbx21	0.37	0.04	0.65	0.74
ENSMUSG00000001445.10	Mrpl10	63.57	68.23	58.03	64.52
ENSMUSG00000001467.5	Cyp51	16.25	18.14	38.90	23.86
ENSMUSG00000001472.17	Tcf25	112.77	96.30	128.77	109.82
ENSMUSG00000001473.6	Tubb6	43.98	32.23	59.55	41.41
ENSMUSG00000001482.15	Def8	30.83	21.22	26.12	26.91
ENSMUSG00000001493.9	Meox1	0.31	0.40	0.43	0.58
ENSMUSG00000001494.6	Sost	0.06	0.11	0.04	0.14
ENSMUSG00000001496.15	Nkx2-1	0.05	0.00	0.00	0.00
ENSMUSG00000001497.18	Pax9	0.05	0.19	0.16	0.04
ENSMUSG00000001504.10	Irx2	1.30	1.55	2.62	0.84
ENSMUSG00000001506.10	Col1a1	0.75	0.60	1.14	0.63
ENSMUSG00000001507.16	Itga3	12.07	6.84	15.70	8.15
ENSMUSG00000001508.15	Sgca	0.23	0.37	0.31	0.03
ENSMUSG00000001510.8	Dlx3	0.31	0.17	0.59	0.53
ENSMUSG00000001517.14	Foxm1	36.47	26.99	30.08	32.65
ENSMUSG00000001518.12	Itfg2	30.53	30.09	23.15	20.64
ENSMUSG00000001520.12	Nrip2	1.64	0.84	1.34	0.82
ENSMUSG00000001521.12	Tulp3	34.59	32.75	39.17	34.16
ENSMUSG00000001524.14	Gtf2h4	31.79	23.65	26.02	29.41
ENSMUSG00000001525.10	Tubb5	792.71	669.18	793.78	862.50
ENSMUSG00000001542.7	Ell2	25.43	21.38	31.20	19.14
ENSMUSG00000001552.14	Jup	51.03	54.57	42.14	51.66
ENSMUSG00000001555.10	Fkbp10	19.26	6.09	13.55	11.07
ENSMUSG00000001558.5	Klhl10	0.74	0.72	0.74	0.31
ENSMUSG00000001566.9	Mnx1	0.00	0.20	0.62	0.57
ENSMUSG00000001569.10	Nom1	23.92	14.20	14.48	19.14
ENSMUSG00000001576.14	Ergic1	36.34	28.49	40.72	26.51
ENSMUSG00000001583.13	Tnk1	3.98	10.15	6.59	5.11
ENSMUSG00000001588.12	Acap1	2.38	3.57	6.03	3.24
ENSMUSG00000001604.14	Tcea3	11.38	5.76	15.19	11.17
ENSMUSG00000001622.15	Csn3	0.00	0.00	0.00	0.07
ENSMUSG00000001627.12	Ifrd1	167.08	86.18	106.67	109.26
ENSMUSG00000001630.13	Stk38l	11.79	11.11	9.99	12.56
ENSMUSG00000001632.16	Brpf1	18.38	20.01	13.91	17.77
ENSMUSG00000001642.18	Akr1b3	112.32	38.46	73.68	87.23
ENSMUSG00000001655.6	Hoxc13	0.09	0.76	0.94	0.27
ENSMUSG00000001656.3	Hoxc11	0.00	0.06	0.00	0.00
ENSMUSG00000001657.7	Hoxc8	0.06	0.00	0.00	0.03
ENSMUSG00000001661.5	Hoxc6	0.00	0.00	0.00	0.00
ENSMUSG00000001663.10	Gstt1	0.00	3.98	3.49	2.81
ENSMUSG00000001665.11	Gstt3	3.89	10.12	8.26	6.23
ENSMUSG00000001666.8	Ddt	63.95	75.93	71.60	65.53
ENSMUSG00000001670.13	Tat	0.00	0.00	0.00	0.00
ENSMUSG00000001672.14	Marveld3	1.91	2.80	3.14	2.02
ENSMUSG00000001674.11	Ddx18	104.51	74.29	65.21	84.63
ENSMUSG00000001687.15	Ubl3	34.05	30.87	26.22	29.71
ENSMUSG00000001700.9	Gramd3	2.41	3.35	5.89	3.53
ENSMUSG00000001707.8	Eef1e1	37.64	30.72	34.19	37.61
ENSMUSG00000001729.14	Akt1	18.54	30.81	22.45	21.83
ENSMUSG00000001739.14	Cldn15	0.26	0.00	0.19	0.00
ENSMUSG00000001741.12	Il16	0.07	0.34	0.17	0.12
ENSMUSG00000001750.15	Tcirg1	15.41	14.76	17.25	11.26
ENSMUSG00000001751.9	Naglu	0.66	2.69	2.10	1.41
ENSMUSG00000001755.12	Coasy	12.60	34.30	29.14	19.95
ENSMUSG00000001761.7	Smo	12.90	9.08	10.95	10.02
ENSMUSG00000001763.14	Tspan33	2.76	2.91	4.17	3.01
ENSMUSG00000001767.5	Crnkl1	26.89	18.14	16.43	21.86
ENSMUSG00000001768.15	Rin2	1.35	2.60	2.42	2.16
ENSMUSG00000001773.14	Folh1	0.42	0.00	0.03	0.00
ENSMUSG00000001774.8	Chordc1	98.66	92.33	69.96	70.60
ENSMUSG00000001783.3	Rtcb	72.74	65.20	68.14	63.92
ENSMUSG00000001785.13	Pwp1	48.46	32.44	33.28	45.53
ENSMUSG00000001786.14	Fbxo7	9.64	11.02	15.97	11.23
ENSMUSG00000001794.13	Capns1	103.18	127.48	104.74	133.44
ENSMUSG00000001802.16	Lrp3	0.92	1.89	1.92	2.28
ENSMUSG00000001804.9	Dsg4	0.00	0.00	0.00	0.00
ENSMUSG00000001815.15	Evx2	0.03	0.00	0.00	0.00
ENSMUSG00000001819.4	Hoxd13	0.51	0.09	0.79	0.45
ENSMUSG00000001823.5	Hoxd12	0.00	0.00	0.00	0.00
ENSMUSG00000001827.12	Folr1	71.80	19.19	36.99	35.88
ENSMUSG00000001829.17	Clpb	35.26	60.31	70.55	46.96
ENSMUSG00000001833.17	Sept7	48.34	34.47	44.25	55.35
ENSMUSG00000001844.10	Zdhhc4	19.02	14.54	11.55	10.68
ENSMUSG00000001847.14	Rac1	179.79	151.29	137.35	144.69
ENSMUSG00000001855.15	Nup214	80.00	43.07	38.67	57.77
ENSMUSG00000001864.13	Aif1l	7.24	25.20	9.02	9.74
ENSMUSG00000001865.2	Cpa3	0.00	0.00	0.00	0.00
ENSMUSG00000001870.15	Ltbp1	1.42	3.83	4.90	2.87
ENSMUSG00000001891.16	Ugp2	15.43	20.72	23.43	16.13
ENSMUSG00000001901.15	Kcnh6	0.93	0.89	0.77	0.68
ENSMUSG00000001909.15	Trmt1	147.81	90.35	83.30	104.37
ENSMUSG00000001910.4	Nacc1	88.42	56.79	68.75	75.39
ENSMUSG00000001911.16	Nfix	1.47	2.17	1.42	1.48
ENSMUSG00000001918.17	Slc1a5	15.76	46.27	45.72	31.10
ENSMUSG00000001924.15	Uba1	133.15	181.76	162.91	160.14
ENSMUSG00000001930.17	Vwf	9.09	34.25	16.61	5.93
ENSMUSG00000001942.8	Siae	5.39	5.31	6.71	4.46
ENSMUSG00000001943.8	Vsig2	1.25	1.58	3.58	0.86
ENSMUSG00000001946.14	Esam	1.67	1.46	2.74	1.27
ENSMUSG00000001948.10	Spa17	0.00	0.20	0.16	0.26
ENSMUSG00000001962.8	Fam50a	34.35	47.64	34.33	35.83
ENSMUSG00000001964.14	Emd	20.79	20.89	19.41	18.08
ENSMUSG00000001983.7	Taco1	10.77	14.32	12.19	14.79
ENSMUSG00000001985.9	Grik3	5.94	7.80	5.18	4.24
ENSMUSG00000001986.16	Gria3	0.21	0.34	0.47	0.52
ENSMUSG00000001988.9	Npas1	0.00	0.25	0.09	0.04
ENSMUSG00000001995.9	Sipa1l2	12.71	45.27	28.15	16.30
ENSMUSG00000001998.15	Ap4e1	11.22	7.50	8.64	10.68
ENSMUSG00000001999.15	Blvra	10.52	16.09	10.47	8.41
ENSMUSG00000002006.12	Pdzd4	18.04	12.56	12.44	19.64
ENSMUSG00000002007.5	Srpk3	2.70	1.85	0.48	0.88
ENSMUSG00000002010.17	Idh3g	76.63	120.87	95.88	80.16
ENSMUSG00000002012.13	Pnck	0.65	3.66	2.98	1.52
ENSMUSG00000002014.12	Ssr4	33.03	60.58	29.89	31.69
ENSMUSG00000002015.5	Bcap31	104.26	95.77	103.65	88.50
ENSMUSG00000002017.9	Fam98a	26.22	25.72	22.53	24.13
ENSMUSG00000002020.15	Ltbp2	0.02	0.12	0.40	0.38
ENSMUSG00000002028.13	Kmt2a	12.97	9.44	7.04	7.88
ENSMUSG00000002031.12	Ift46	73.39	94.88	98.52	65.15
ENSMUSG00000002032.17	Tmem25	1.12	1.86	1.58	0.68
ENSMUSG00000002033.14	Cd3g	0.00	0.49	0.00	0.21
ENSMUSG00000002043.17	Trappc6a	4.10	11.00	6.76	6.21
ENSMUSG00000002052.6	Supt6	50.54	30.59	29.49	38.16
ENSMUSG00000002055.9	Spag5	54.54	44.21	66.61	54.04
ENSMUSG00000002057.4	Foxn1	0.03	0.00	0.08	0.00
ENSMUSG00000002058.13	Unc119	19.94	34.03	37.83	29.61
ENSMUSG00000002059.18	Rab34	18.60	21.59	20.93	23.01
ENSMUSG00000002064.10	Sdf2	22.43	21.21	28.34	20.51
ENSMUSG00000002068.16	Ccne1	79.90	27.32	42.89	78.39
ENSMUSG00000002076.11	Hsf2bp	14.45	26.21	24.78	13.78
ENSMUSG00000002083.13	Bbc3	3.21	6.48	18.66	11.16
ENSMUSG00000002100.15	Mybpc3	0.00	0.13	0.12	0.18
ENSMUSG00000002102.15	Psmc3	122.92	116.14	82.50	112.34
ENSMUSG00000002103.15	Acp2	6.52	3.22	2.23	2.95
ENSMUSG00000002104.11	Rapsn	0.42	1.46	0.47	1.34
ENSMUSG00000002105.15	Slc39a13	4.65	3.88	3.84	3.87
ENSMUSG00000002107.18	Celf2	2.61	2.87	4.83	2.10
ENSMUSG00000002108.10	Nr1h3	1.18	0.94	1.37	0.83
ENSMUSG00000002109.14	Ddb2	5.01	6.96	6.88	4.39
ENSMUSG00000002111.8	Spi1	0.00	0.80	0.26	0.30
ENSMUSG00000002129.11	Sf3a1	71.76	52.71	43.97	55.14
ENSMUSG00000002147.18	Stat6	8.90	12.64	11.17	8.21
ENSMUSG00000002190.13	Clgn	5.47	5.31	6.74	8.10
ENSMUSG00000002204.9	Napsa	0.67	0.30	0.51	0.35
ENSMUSG00000002205.16	Vrk3	10.81	25.94	18.69	15.94
ENSMUSG00000002210.11	Smg9	12.85	13.22	13.44	11.31
ENSMUSG00000002221.11	Paxip1	45.22	42.18	30.14	27.39
ENSMUSG00000002222.14	Rmnd5a	32.59	35.06	41.68	38.64
ENSMUSG00000002227.15	Mov10	17.73	31.47	23.48	20.40
ENSMUSG00000002228.7	Ppm1j	6.18	11.87	16.56	8.28
ENSMUSG00000002233.13	Rhoc	18.01	21.67	29.34	19.62
ENSMUSG00000002240.12	Prr27	0.00	0.00	0.00	0.00
ENSMUSG00000002249.19	Tead3	1.93	2.65	1.59	1.62
ENSMUSG00000002250.15	Ppard	6.16	7.55	8.99	6.55
ENSMUSG00000002257.7	Def6	5.48	6.35	9.67	10.72
ENSMUSG00000002265.16	Peg3	16.61	5.23	7.37	14.55
ENSMUSG00000002266.17	Zim1	0.38	0.18	0.12	0.16
ENSMUSG00000002274.12	Metrn	8.28	4.95	5.89	5.70
ENSMUSG00000002279.18	Lmf1	4.01	5.38	6.50	5.15
ENSMUSG00000002280.10	Narfl	9.84	7.22	5.23	5.68
ENSMUSG00000002289.15	Angptl4	10.21	5.07	7.13	7.40
ENSMUSG00000002297.15	Dbf4	121.99	91.82	104.92	117.98
ENSMUSG00000002307.15	Daxx	27.51	25.60	17.15	25.07
ENSMUSG00000002308.15	Cd320	33.87	27.00	39.58	29.93
ENSMUSG00000002319.15	Ipo4	94.55	78.43	61.84	86.23
ENSMUSG00000002320.15	Tm9sf1	18.53	18.41	15.53	13.98
ENSMUSG00000002324.7	Rec8	15.69	37.38	35.50	25.88
ENSMUSG00000002325.14	Irf9	7.38	10.01	5.00	4.73
ENSMUSG00000002326.5	Gmpr2	20.87	16.74	15.37	16.86
ENSMUSG00000002329.6	Mdp1	12.10	13.08	14.28	10.76
ENSMUSG00000002332.15	Dhrs1	14.53	24.96	20.18	16.75
ENSMUSG00000002341.8	Ncan	1.32	0.69	1.77	1.78
ENSMUSG00000002342.17	Tmem161a	26.96	25.30	30.68	23.34
ENSMUSG00000002343.11	Armc6	21.58	12.37	9.71	10.36
ENSMUSG00000002345.17	Borcs8	10.07	9.93	8.28	8.19
ENSMUSG00000002346.16	Slc25a42	2.47	2.98	5.78	3.23
ENSMUSG00000002365.9	Snx9	10.34	13.48	8.05	8.52
ENSMUSG00000002372.8	Ranbp3	38.78	38.86	35.50	35.32
ENSMUSG00000002379.6	Ndufa11	6.93	6.91	7.68	4.68
ENSMUSG00000002384.2	Bmp8b	2.39	0.71	2.36	1.10
ENSMUSG00000002393.14	Nr2f6	13.12	12.69	12.76	13.24
ENSMUSG00000002395.14	Use1	45.12	37.74	19.44	28.89
ENSMUSG00000002396.8	Ocel1	3.56	3.48	2.49	3.54
ENSMUSG00000002409.18	Dyrk1b	2.36	3.59	3.07	2.27
ENSMUSG00000002413.15	Braf	12.98	7.91	13.15	9.20
ENSMUSG00000002416.13	Ndufb2	41.97	41.23	62.94	59.00
ENSMUSG00000002428.12	Hltf	20.65	23.45	23.61	18.93
ENSMUSG00000002455.14	Prpf6	64.68	49.11	45.07	55.38
ENSMUSG00000002458.13	Rgs19	34.52	17.04	23.36	21.56
ENSMUSG00000002459.17	Rgs20	0.96	1.29	1.82	0.96
ENSMUSG00000002475.15	Abhd3	0.60	2.00	1.21	1.10
ENSMUSG00000002477.4	Snrpd1	153.34	86.26	111.99	115.37
ENSMUSG00000002486.15	Tchp	9.00	5.62	4.56	5.38
ENSMUSG00000002489.15	Tiam1	21.41	48.82	29.15	24.08
ENSMUSG00000002496.9	Tsc2	22.07	19.76	19.17	19.22
ENSMUSG00000002500.15	Rpl3l	1.07	2.05	3.14	1.11
ENSMUSG00000002504.14	Slc9a3r2	6.04	4.10	6.48	6.00
ENSMUSG00000002524.15	Puf60	82.56	97.31	87.06	98.96
ENSMUSG00000002546.16	Golga2	14.68	12.27	10.16	10.19
ENSMUSG00000002550.16	Uck1	14.34	11.83	13.65	13.20
ENSMUSG00000002565.16	Scin	0.09	0.08	0.20	0.15
ENSMUSG00000002578.17	Ikzf4	1.50	0.55	0.87	1.63
ENSMUSG00000002580.7	Mien1	32.02	56.31	42.87	40.10
ENSMUSG00000002588.12	Pon1	0.00	0.00	0.14	0.00
ENSMUSG00000002602.16	Axl	0.80	1.36	2.11	0.78
ENSMUSG00000002603.15	Tgfb1	3.84	5.74	5.53	4.99
ENSMUSG00000002608.8	Ccdc97	14.86	20.51	12.47	12.26
ENSMUSG00000002617.14	Zfp40	3.30	1.64	1.21	2.28
ENSMUSG00000002625.9	Akap8l	12.02	18.42	19.32	13.53
ENSMUSG00000002633.4	Shh	0.07	0.08	0.03	0.08
ENSMUSG00000002635.11	Pdcd2l	30.59	36.89	26.73	30.82
ENSMUSG00000002658.9	Gtf2f1	44.45	34.68	22.38	28.44
ENSMUSG00000002660.7	Clpp	38.31	36.48	28.88	23.65
ENSMUSG00000002661.14	Alkbh7	11.72	14.90	13.30	12.74
ENSMUSG00000002664.2	Pspn	0.00	0.00	0.29	0.40
ENSMUSG00000002668.7	Dennd1c	0.54	2.30	2.10	0.78
ENSMUSG00000002679.14	Med6	36.90	21.73	21.11	24.73
ENSMUSG00000002688.8	Prkd1	1.37	3.15	3.74	2.20
ENSMUSG00000002699.13	Lcp2	0.00	0.00	0.00	0.00
ENSMUSG00000002718.14	Cse1l	152.39	130.81	127.85	167.95
ENSMUSG00000002728.14	Naa20	41.12	32.52	33.74	36.15
ENSMUSG00000002731.6	Prkra	4.85	8.49	14.31	9.05
ENSMUSG00000002732.14	Fkbp7	1.30	1.68	0.48	1.23
ENSMUSG00000002733.8	Plekha3	18.70	13.82	10.69	14.71
ENSMUSG00000002741.9	Ykt6	58.10	43.51	48.14	49.95
ENSMUSG00000002748.7	Baz1b	46.98	36.41	33.03	39.79
ENSMUSG00000002763.16	Pex6	7.42	11.42	9.13	10.93
ENSMUSG00000002767.13	Mrpl2	40.25	60.65	45.98	38.43
ENSMUSG00000002768.7	Mea1	28.35	42.53	31.07	25.98
ENSMUSG00000002769.8	Gnmt	0.38	3.39	4.47	1.68
ENSMUSG00000002771.12	Grin2d	0.28	0.42	0.39	0.28
ENSMUSG00000002778.14	Kdelr1	30.22	30.63	33.31	29.49
ENSMUSG00000002781.19	Tmem143	5.18	11.46	11.64	5.57
ENSMUSG00000002791.16	Pdxk-ps	0.00	0.09	0.15	0.02
ENSMUSG00000002797.9	Ggct	20.75	15.18	10.08	13.26
ENSMUSG00000002799.6	Jag2	10.95	19.50	17.80	18.86
ENSMUSG00000002803.14	Btbd6	8.85	10.47	6.53	5.39
ENSMUSG00000002804.4	Nudt14	8.37	15.30	16.45	8.85
ENSMUSG00000002808.7	Epdr1	1.56	3.21	5.83	2.63
ENSMUSG00000002812.4	Flii	41.74	72.87	48.49	40.36
ENSMUSG00000002814.15	Top3a	22.54	22.74	16.34	18.66
ENSMUSG00000002820.6	Atg4d	12.09	21.57	14.93	15.06
ENSMUSG00000002825.7	Qtrt1	28.77	33.52	20.13	20.23
ENSMUSG00000002831.13	Plin4	0.27	0.27	0.16	0.15
ENSMUSG00000002833.11	Hdgfl2	56.46	60.17	45.55	49.67
ENSMUSG00000002835.8	Chaf1a	43.24	33.95	31.45	39.76
ENSMUSG00000002844.8	Adprh	51.42	91.99	77.59	56.37
ENSMUSG00000002845.14	Tmem39a	93.97	79.57	83.08	54.89
ENSMUSG00000002846.9	Timmdc1	10.70	22.51	23.58	15.21
ENSMUSG00000002847.6	Pla1a	0.83	4.72	2.09	1.54
ENSMUSG00000002870.8	Mcm2	132.61	101.55	105.22	123.83
ENSMUSG00000002871.14	Tpra1	6.76	7.71	6.85	7.82
ENSMUSG00000002881.14	Nab1	5.23	7.60	7.46	5.47
ENSMUSG00000002885.14	Adgre5	12.82	23.38	24.49	17.02
ENSMUSG00000002897.5	Il17ra	4.10	5.61	5.55	4.61
ENSMUSG00000002900.16	Lamb1	22.39	15.61	24.62	19.47
ENSMUSG00000002908.17	Kcnn1	0.51	5.14	2.34	1.37
ENSMUSG00000002910.11	Arrdc2	4.87	6.62	8.74	7.41
ENSMUSG00000002930.6	Ppp1r17	0.00	0.00	0.00	0.00
ENSMUSG00000002944.15	Cd36	0.21	0.09	0.02	0.00
ENSMUSG00000002948.19	Map2k7	36.85	35.90	35.25	27.54
ENSMUSG00000002949.15	Timm44	65.83	69.11	76.46	67.58
ENSMUSG00000002957.11	Ap2a2	44.21	39.58	48.34	41.86
ENSMUSG00000002963.17	Pnkp	17.71	18.37	11.61	12.96
ENSMUSG00000002968.8	Med25	49.90	44.52	51.32	49.59
ENSMUSG00000002980.14	Bcam	65.97	22.67	40.06	32.64
ENSMUSG00000002981.10	Clptm1	40.78	36.21	39.40	30.78
ENSMUSG00000002983.17	Relb	3.08	9.74	7.37	5.75
ENSMUSG00000002984.17	Tomm40	137.83	87.14	85.41	115.94
ENSMUSG00000002985.16	Apoe	58.77	301.55	162.74	131.95
ENSMUSG00000002992.17	Apoc2	0.29	0.00	0.55	0.44
ENSMUSG00000002996.17	Hbp1	19.33	27.66	27.84	20.27
ENSMUSG00000002997.15	Prkar2b	0.63	2.42	2.37	2.05
ENSMUSG00000003031.14	Cdkn1b	11.72	19.37	19.40	17.08
ENSMUSG00000003032.8	Klf4	109.89	266.01	189.49	119.12
ENSMUSG00000003033.15	Ap1m1	22.56	27.82	18.75	23.50
ENSMUSG00000003037.16	Rab8a	42.93	29.26	28.53	39.54
ENSMUSG00000003038.15	Hmgn2	80.39	31.94	27.55	43.94
ENSMUSG00000003039.9	Fam32a	20.65	17.14	10.23	17.15
ENSMUSG00000003051.13	Elf3	15.17	71.44	45.44	28.99
ENSMUSG00000003053.17	Cyp2c29	0.00	0.00	0.00	0.00
ENSMUSG00000003062.13	Stard3nl	16.52	20.96	18.23	18.64
ENSMUSG00000003068.16	Stk11	51.74	59.76	45.20	48.96
ENSMUSG00000003070.6	Efna2	3.98	1.56	2.16	3.60
ENSMUSG00000003072.15	Atp5d	92.31	135.56	126.39	98.21
ENSMUSG00000003099.11	Ppp5c	90.77	85.27	88.43	103.51
ENSMUSG00000003119.14	Cdk12	112.84	70.32	50.83	77.73
ENSMUSG00000003123.15	Lipe	1.85	2.53	2.56	2.90
ENSMUSG00000003131.7	Pafah1b2	35.49	25.15	28.39	26.97
ENSMUSG00000003134.10	Tbc1d8	9.23	9.41	8.96	5.80
ENSMUSG00000003135.15	Cnot11	41.51	34.73	24.53	38.61
ENSMUSG00000003153.10	Slc2a3	420.10	636.65	625.58	487.87
ENSMUSG00000003154.15	Foxj2	6.43	5.90	7.75	5.68
ENSMUSG00000003161.15	Sri	29.28	32.44	29.11	23.50
ENSMUSG00000003166.19	Dgcr2	19.78	23.94	25.48	23.38
ENSMUSG00000003184.15	Irf3	26.40	34.86	17.53	20.02
ENSMUSG00000003190.12	Bcl2l12	7.89	11.43	6.34	6.84
ENSMUSG00000003198.10	Zfp959	5.42	5.41	2.29	5.79
ENSMUSG00000003199.16	Mpnd	25.58	69.94	43.79	35.60
ENSMUSG00000003200.9	Sh3gl1	26.11	25.66	18.30	20.50
ENSMUSG00000003206.6	Ebi3	0.22	0.21	0.00	0.00
ENSMUSG00000003208.8	Ccdc94	5.03	5.18	2.41	5.48
ENSMUSG00000003226.7	Ranbp2	78.67	49.45	46.45	68.26
ENSMUSG00000003227.4	Edar	0.00	0.00	0.05	0.00
ENSMUSG00000003228.8	Grk5	2.91	2.55	2.92	3.22
ENSMUSG00000003233.11	Dvl3	14.78	17.30	10.65	10.50
ENSMUSG00000003234.15	Abcf3	21.60	15.93	18.50	18.58
ENSMUSG00000003235.12	Eif2b5	70.90	46.74	50.86	59.26
ENSMUSG00000003269.17	Cyth2	44.84	42.89	28.77	32.25
ENSMUSG00000003271.17	Sult2b1	0.67	4.88	1.86	1.69
ENSMUSG00000003273.14	Car11	0.98	1.63	1.36	0.97
ENSMUSG00000003279.16	Dlgap1	0.47	1.03	0.46	0.51
ENSMUSG00000003282.9	Plag1	2.06	5.44	2.23	3.42
ENSMUSG00000003283.14	Hck	5.64	1.35	3.54	3.42
ENSMUSG00000003299.10	Mrpl4	50.23	48.79	46.00	42.94
ENSMUSG00000003308.15	Keap1	11.17	11.46	8.61	7.76
ENSMUSG00000003309.14	Ap1m2	7.73	21.05	12.44	4.40
ENSMUSG00000003316.14	Glg1	41.19	44.18	57.96	43.05
ENSMUSG00000003341.9	Atp8b3	0.45	0.65	0.80	0.61
ENSMUSG00000003344.14	Btbd2	8.48	27.52	22.27	14.93
ENSMUSG00000003345.16	Csnk1g2	66.33	52.02	49.51	73.34
ENSMUSG00000003346.14	Abhd17a	37.93	40.77	36.13	41.63
ENSMUSG00000003348.10	Mob3a	4.08	5.65	5.26	4.65
ENSMUSG00000003352.13	Cacnb3	8.05	7.88	6.91	6.08
ENSMUSG00000003354.5	Ccdc65	0.75	0.24	0.19	0.31
ENSMUSG00000003355.6	Fkbp11	14.11	15.27	15.17	15.32
ENSMUSG00000003360.14	Ddx23	42.61	26.21	32.25	34.67
ENSMUSG00000003363.15	Pld3	13.37	22.85	25.83	13.67
ENSMUSG00000003378.9	Grik5	3.92	3.81	4.97	3.13
ENSMUSG00000003379.7	Cd79a	0.42	0.56	0.38	0.66
ENSMUSG00000003380.11	Rabac1	27.72	70.65	53.91	38.86
ENSMUSG00000003382.18	Etv3	10.00	10.04	8.12	7.98
ENSMUSG00000003402.14	Prkcsh	75.12	80.17	81.41	59.99
ENSMUSG00000003410.8	Elavl3	1.30	1.92	2.62	2.26
ENSMUSG00000003411.10	Rab3b	1.81	7.65	7.75	6.17
ENSMUSG00000003418.11	St8sia6	1.88	3.75	3.31	1.83
ENSMUSG00000003420.8	Fcgrt	1.32	2.58	2.80	2.58
ENSMUSG00000003421.13	Nosip	25.45	20.49	21.40	21.13
ENSMUSG00000003423.15	Pih1d1	24.22	24.27	28.60	22.29
ENSMUSG00000003429.11	Rps11	1084.49	1176.16	1033.31	1185.04
ENSMUSG00000003435.9	Supt5	55.25	49.32	49.11	51.43
ENSMUSG00000003436.11	Dll3	0.91	0.71	1.79	2.30
ENSMUSG00000003437.14	Paf1	46.77	45.15	29.74	36.67
ENSMUSG00000003438.17	Timm50	32.73	36.26	37.73	31.41
ENSMUSG00000003444.8	Med29	9.46	6.44	5.32	6.16
ENSMUSG00000003452.15	Bicd1	10.48	5.50	2.49	6.67
ENSMUSG00000003458.12	Ncstn	34.84	34.84	26.56	30.36
ENSMUSG00000003464.13	Pex19	48.73	44.08	44.53	43.30
ENSMUSG00000003469.9	Phyhip	2.08	3.78	5.67	2.83
ENSMUSG00000003476.16	Crhr2	0.23	0.12	0.41	0.10
ENSMUSG00000003477.5	Inmt	0.00	0.00	0.00	0.00
ENSMUSG00000003484.4	Cyp4f18	0.00	0.50	0.20	0.00
ENSMUSG00000003500.13	Impdh1	24.76	21.73	26.77	22.60
ENSMUSG00000003505.15	Psg18	0.00	0.00	0.00	0.00
ENSMUSG00000003518.13	Dusp3	5.08	3.07	5.98	7.70
ENSMUSG00000003526.11	Prodh	9.29	10.70	8.85	9.43
ENSMUSG00000003527.8	Dgcr14	12.55	12.30	9.89	9.38
ENSMUSG00000003528.14	Slc25a1	23.14	49.60	32.79	39.14
ENSMUSG00000003531.14	Dgcr6	23.56	26.92	34.61	29.60
ENSMUSG00000003534.17	Ddr1	7.22	8.13	10.86	8.75
ENSMUSG00000003541.6	Ier3	3.40	6.51	5.67	6.45
ENSMUSG00000003545.3	Fosb	2.18	4.80	4.84	0.77
ENSMUSG00000003546.9	Klc4	5.61	7.07	8.42	6.38
ENSMUSG00000003549.9	Ercc1	18.38	30.66	18.50	20.79
ENSMUSG00000003555.7	Cyp17a1	0.00	0.00	0.00	0.00
ENSMUSG00000003559.7	As3mt	8.83	11.11	10.36	8.17
ENSMUSG00000003573.15	Homer3	9.09	9.79	8.79	9.27
ENSMUSG00000003575.13	Crtc1	8.94	3.17	2.48	2.59
ENSMUSG00000003581.14	Rnf215	4.58	6.82	6.16	5.59
ENSMUSG00000003585.13	Sec14l2	4.77	5.57	5.26	3.38
ENSMUSG00000003604.14	Aven	33.20	20.28	18.94	26.23
ENSMUSG00000003617.16	Cp	0.48	0.05	0.12	0.08
ENSMUSG00000003623.4	Crot	17.69	26.42	18.51	19.76
ENSMUSG00000003644.17	Rps6ka1	62.03	76.97	75.85	58.74
ENSMUSG00000003657.9	Calb2	1.87	5.82	3.58	1.77
ENSMUSG00000003660.10	Snrnp200	84.92	79.74	74.38	81.90
ENSMUSG00000003662.10	Ciao1	33.67	36.52	25.89	27.33
ENSMUSG00000003665.6	Has1	0.11	0.16	0.29	0.05
ENSMUSG00000003680.15	Taf6l	27.92	33.64	22.83	26.82
ENSMUSG00000003721.14	Insig2	17.98	12.73	18.39	13.50
ENSMUSG00000003731.13	Kpna6	46.08	42.06	43.21	46.24
ENSMUSG00000003746.16	Man1a	1.57	2.69	3.53	1.88
ENSMUSG00000003752.9	Itpkc	4.80	7.36	5.48	5.18
ENSMUSG00000003762.13	Coq8b	6.13	8.45	5.08	4.04
ENSMUSG00000003778.14	Brd8	58.10	41.90	55.24	50.89
ENSMUSG00000003779.15	Kif20a	76.39	54.50	65.45	62.74
ENSMUSG00000003808.18	Farsa	87.13	69.05	61.74	74.98
ENSMUSG00000003809.14	Gcdh	20.13	32.76	39.51	26.56
ENSMUSG00000003810.12	Mast2	20.53	22.15	14.73	19.09
ENSMUSG00000003812.13	Dnase2a	9.51	17.06	6.68	8.57
ENSMUSG00000003813.15	Rad23a	61.13	66.52	58.89	53.98
ENSMUSG00000003814.8	Calr	368.32	335.99	240.59	212.05
ENSMUSG00000003824.12	Syce2	70.82	55.25	79.08	73.82
ENSMUSG00000003847.16	Nfat5	19.42	10.01	8.74	14.66
ENSMUSG00000003848.14	Nob1	64.88	42.15	48.90	48.89
ENSMUSG00000003849.8	Nqo1	24.22	8.57	12.81	15.55
ENSMUSG00000003863.18	Ppfia3	0.95	2.16	2.37	1.36
ENSMUSG00000003865.16	Gys1	6.71	10.99	10.27	9.18
ENSMUSG00000003868.14	Ruvbl2	119.24	132.15	153.11	115.19
ENSMUSG00000003872.9	Lin7b	0.80	0.88	0.78	1.22
ENSMUSG00000003873.11	Bax	97.48	103.35	98.61	104.94
ENSMUSG00000003882.4	Il7r	0.00	0.00	0.00	0.00
ENSMUSG00000003923.14	Tfam	65.20	64.61	49.47	64.99
ENSMUSG00000003929.10	Zfp81	3.07	2.31	3.10	3.36
ENSMUSG00000003934.5	Efnb3	1.73	1.62	1.53	1.50
ENSMUSG00000003948.17	Mmd	2.90	5.81	8.41	7.69
ENSMUSG00000003949.16	Hlf	0.23	0.07	0.16	0.11
ENSMUSG00000003955.7	Fam162a	44.17	97.33	104.45	62.82
ENSMUSG00000003970.8	Rpl8	971.08	1173.24	1248.24	1196.21
ENSMUSG00000003974.6	Grm3	0.04	0.07	0.00	0.00
ENSMUSG00000003992.14	Ssbp2	0.75	1.45	1.69	1.08
ENSMUSG00000004018.9	Fancl	24.10	28.00	27.74	23.11
ENSMUSG00000004031.13	Brinp2	0.54	0.67	1.15	0.96
ENSMUSG00000004032.10	Gstm5	12.26	37.75	31.57	16.45
ENSMUSG00000004035.12	Gstm7	1.16	0.77	3.05	3.16
ENSMUSG00000004038.9	Gstm3	0.28	4.27	3.90	2.15
ENSMUSG00000004040.16	Stat3	46.51	34.35	36.95	35.72
ENSMUSG00000004043.14	Stat5a	1.28	3.39	4.80	2.42
ENSMUSG00000004044.9	Cavin1	22.21	12.44	24.18	18.99
ENSMUSG00000004054.8	Map3k11	7.22	8.52	6.62	6.99
ENSMUSG00000004056.15	Akt2	23.69	20.72	19.21	15.53
ENSMUSG00000004069.16	Dnaja3	24.66	33.55	25.81	25.52
ENSMUSG00000004070.15	Hmox2	42.25	47.70	40.99	44.72
ENSMUSG00000004071.12	Cdip1	18.63	14.17	14.42	15.27
ENSMUSG00000004085.14	Map3k20	6.70	7.82	8.72	8.43
ENSMUSG00000004096.9	Cwc15	30.84	20.60	22.59	33.64
ENSMUSG00000004098.7	Col5a3	0.14	0.22	0.31	0.16
ENSMUSG00000004099.16	Dnmt1	55.21	59.96	53.02	54.41
ENSMUSG00000004100.12	Ppan	108.00	82.56	57.66	71.28
ENSMUSG00000004105.8	Angptl2	0.63	0.84	0.80	0.61
ENSMUSG00000004110.15	Cacna1e	0.02	0.00	0.03	0.02
ENSMUSG00000004113.18	Cacna1b	0.98	0.25	0.85	0.52
ENSMUSG00000004127.12	Trmt10a	11.30	8.42	6.72	9.02
ENSMUSG00000004151.17	Etv1	2.43	0.63	0.82	1.13
ENSMUSG00000004187.10	Kifc2	3.08	2.84	3.74	2.25
ENSMUSG00000004207.14	Psap	77.83	122.14	103.80	74.50
ENSMUSG00000004221.16	Ikbkg	7.40	10.05	7.74	4.97
ENSMUSG00000004231.15	Pax2	0.00	0.14	0.03	0.01
ENSMUSG00000004233.14	Wars2	2.03	2.66	1.59	1.45
ENSMUSG00000004263.15	Atn1	27.45	32.83	19.37	21.11
ENSMUSG00000004264.17	Phb2	433.61	338.79	277.27	311.72
ENSMUSG00000004266.15	Ptpn6	11.85	12.86	14.92	10.32
ENSMUSG00000004267.16	Eno2	2.71	8.97	18.62	9.22
ENSMUSG00000004268.11	Emg1	202.39	144.08	131.99	173.26
ENSMUSG00000004270.13	Lpcat3	45.06	62.17	59.99	47.85
ENSMUSG00000004285.12	Atp6v1f	66.99	79.48	76.57	67.35
ENSMUSG00000004296.14	Il12b	0.00	0.00	0.00	0.00
ENSMUSG00000004317.14	Clcn5	10.05	3.53	7.52	8.38
ENSMUSG00000004319.15	Clcn3	35.68	39.72	42.68	34.44
ENSMUSG00000004328.15	Hif3a	1.81	1.94	2.76	1.98
ENSMUSG00000004341.8	Gpx6	0.37	0.71	2.42	1.14
ENSMUSG00000004344.12	Gpx5	0.00	0.00	0.00	0.00
ENSMUSG00000004347.16	Pde1c	0.35	0.33	0.29	0.26
ENSMUSG00000004356.8	Utp20	69.60	41.71	37.22	61.12
ENSMUSG00000004359.16	Spic	1.10	15.89	1.27	1.30
ENSMUSG00000004360.9	9330159F19Rik	0.24	0.11	0.01	0.02
ENSMUSG00000004364.14	Cul3	115.63	79.88	91.31	104.87
ENSMUSG00000004366.3	Sst	0.00	0.00	0.00	0.00
ENSMUSG00000004371.14	Il11	0.00	0.13	0.23	0.15
ENSMUSG00000004383.18	Large1	5.03	10.03	7.99	7.06
ENSMUSG00000004393.10	Ddx56	98.59	76.48	59.90	75.33
ENSMUSG00000004394.12	Tmed4	21.41	16.83	19.53	13.54
ENSMUSG00000004415.15	Col26a1	0.08	0.57	3.55	0.36
ENSMUSG00000004446.12	Bid	30.77	23.56	25.73	27.57
ENSMUSG00000004451.14	Ralb	19.85	45.67	37.95	35.52
ENSMUSG00000004455.16	Ppp1cc	26.95	33.82	27.54	26.59
ENSMUSG00000004460.16	Dnajb11	34.42	22.52	19.20	20.12
ENSMUSG00000004462.6	Tbccd1	8.59	8.33	6.36	6.72
ENSMUSG00000004473.10	Clec11a	0.38	0.33	0.23	0.09
ENSMUSG00000004500.9	Zfp324	1.43	1.24	0.62	0.77
ENSMUSG00000004508.6	Gab2	0.29	2.21	0.92	0.69
ENSMUSG00000004530.12	Coro1c	96.88	106.77	90.16	99.64
ENSMUSG00000004535.12	Tax1bp1	63.32	44.71	44.03	53.24
ENSMUSG00000004540.7	Psg17	0.00	0.00	0.04	0.00
ENSMUSG00000004542.15	Psg19	0.00	0.00	0.00	0.00
ENSMUSG00000004552.16	Ctse	0.00	0.06	0.00	0.00
ENSMUSG00000004558.14	Ndrg2	3.52	16.77	17.91	11.59
ENSMUSG00000004561.14	Mettl17	16.35	23.81	7.84	11.35
ENSMUSG00000004562.16	Arhgef40	3.15	2.73	4.15	4.46
ENSMUSG00000004565.15	Pnpla6	59.89	49.51	51.71	49.67
ENSMUSG00000004567.16	Mcoln1	35.81	45.02	39.71	26.25
ENSMUSG00000004568.12	Arhgef18	20.86	27.63	17.91	17.34
ENSMUSG00000004591.16	Pkn2	58.24	53.03	59.94	58.00
ENSMUSG00000004609.11	Cd33	0.19	0.00	0.14	0.05
ENSMUSG00000004610.4	Etfb	43.62	95.73	57.97	69.15
ENSMUSG00000004612.9	Nkg7	0.00	0.00	0.00	0.00
ENSMUSG00000004613.7	Lim2	0.00	0.00	0.00	0.00
ENSMUSG00000004626.14	Stxbp2	37.20	121.03	100.91	44.31
ENSMUSG00000004630.18	Pcp2	0.43	0.70	0.17	0.11
ENSMUSG00000004631.15	Sgce	5.60	9.24	16.91	5.25
ENSMUSG00000004633.17	Chn2	1.46	1.33	2.04	0.79
ENSMUSG00000004637.15	Wwox	4.66	11.60	8.10	5.60
ENSMUSG00000004642.13	Slbp	50.50	41.73	27.42	49.74
ENSMUSG00000004651.6	Tyr	0.00	0.00	0.00	0.00
ENSMUSG00000004654.6	Ghrhr	0.00	0.00	0.00	0.00
ENSMUSG00000004655.5	Aqp1	0.09	0.00	0.06	0.04
ENSMUSG00000004661.15	Arid3b	13.89	8.71	9.77	8.27
ENSMUSG00000004665.10	Cnn2	11.04	8.20	7.42	7.77
ENSMUSG00000004667.18	Polr2e	95.91	104.04	88.89	92.23
ENSMUSG00000004668.14	Abca13	0.08	0.04	0.09	0.02
ENSMUSG00000004677.17	Myo9b	18.37	26.51	31.39	20.22
ENSMUSG00000004698.10	Hdac9	0.14	0.66	1.07	0.50
ENSMUSG00000004707.14	Ly9	0.00	0.00	0.00	0.00
ENSMUSG00000004709.14	Cd244	0.00	0.00	0.00	0.00
ENSMUSG00000004730.14	Adgre1	0.00	0.00	0.00	0.00
ENSMUSG00000004748.5	Mtfp1	13.29	13.72	13.14	14.06
ENSMUSG00000004768.14	Rab23	36.41	24.03	25.65	27.94
ENSMUSG00000004771.12	Rab11a	98.00	122.16	127.32	97.75
ENSMUSG00000004788.11	Eif2b2	55.27	62.80	48.37	52.89
ENSMUSG00000004789.10	Dlst	68.96	80.03	81.39	72.27
ENSMUSG00000004791.7	Pgf	0.46	0.80	1.08	0.82
ENSMUSG00000004798.14	Ulk2	0.72	2.37	3.08	1.30
ENSMUSG00000004814.10	Ccl24	0.00	0.00	0.00	0.00
ENSMUSG00000004815.12	Dgkq	6.37	8.26	5.10	5.38
ENSMUSG00000004821.1	Tmed11	0.00	0.00	0.00	0.00
ENSMUSG00000004837.2	Grap	0.00	0.14	0.16	0.04
ENSMUSG00000004842.18	Pou1f1	0.13	0.06	0.00	0.00
ENSMUSG00000004843.6	Chmp2b	15.18	15.99	15.72	14.95
ENSMUSG00000004846.10	Plod3	17.31	14.02	14.09	12.97
ENSMUSG00000004849.14	Ap1s1	39.64	51.72	48.77	42.04
ENSMUSG00000004864.12	Mapk13	4.72	20.10	14.80	10.16
ENSMUSG00000004865.15	Srpk1	123.59	75.97	74.38	102.30
ENSMUSG00000004872.15	Pax3	0.07	0.07	0.12	0.03
ENSMUSG00000004880.11	Lbr	134.99	147.50	178.65	162.90
ENSMUSG00000004885.5	Crabp2	6.06	11.06	9.17	11.36
ENSMUSG00000004891.16	Nes	2.04	2.79	1.75	2.65
ENSMUSG00000004892.13	Bcan	0.56	1.26	1.32	0.99
ENSMUSG00000004894.10	Hapln2	0.00	0.00	0.00	0.00
ENSMUSG00000004895.9	Prcc	40.66	50.44	43.21	46.17
ENSMUSG00000004896.16	Rrnad1	12.44	10.13	5.50	6.03
ENSMUSG00000004897.16	Hdgf	239.78	168.32	216.44	202.22
ENSMUSG00000004902.7	Slc25a18	0.68	1.00	0.09	0.39
ENSMUSG00000004929.12	Thop1	61.58	39.56	43.75	46.73
ENSMUSG00000004931.11	Apba3	15.58	18.28	17.95	17.98
ENSMUSG00000004933.17	Matk	1.50	2.44	1.05	1.10
ENSMUSG00000004934.14	Pias4	21.19	29.11	23.70	20.54
ENSMUSG00000004936.8	Map2k1	46.60	85.02	62.11	56.46
ENSMUSG00000004937.6	Sgta	63.75	66.16	58.14	59.37
ENSMUSG00000004939.7	Nmrk2	0.00	0.00	0.00	0.00
ENSMUSG00000004945.15	Tmem242	26.45	32.50	28.48	34.03
ENSMUSG00000004947.15	Dtx2	11.52	11.88	12.90	10.85
ENSMUSG00000004948.12	Zp3	0.84	0.54	1.33	1.62
ENSMUSG00000004951.10	Hspb1	106.32	67.72	98.07	75.96
ENSMUSG00000004952.13	Rasa4	3.05	2.77	8.04	5.65
ENSMUSG00000004961.7	Syt5	0.68	3.32	2.03	1.30
ENSMUSG00000004980.16	Hnrnpa2b1	585.36	383.77	407.15	597.87
ENSMUSG00000004988.9	Fxyd4	0.65	1.16	1.42	0.18
ENSMUSG00000004994.12	Ccdc130	8.64	21.98	11.42	9.81
ENSMUSG00000004996.9	Mri1	20.53	35.34	23.51	24.00
ENSMUSG00000005034.15	Prkacb	12.93	14.40	16.07	16.27
ENSMUSG00000005043.13	Sgsh	0.62	1.73	0.89	0.54
ENSMUSG00000005045.16	Chd5	0.67	1.46	3.03	0.85
ENSMUSG00000005054.7	Cstb	16.51	38.58	31.38	16.32
ENSMUSG00000005057.13	Sh2b2	0.67	0.67	1.44	1.66
ENSMUSG00000005069.12	Pex5	36.20	40.36	39.31	40.63
ENSMUSG00000005078.16	Jkamp	19.45	22.95	33.31	16.46
ENSMUSG00000005087.17	Cd44	0.23	0.19	0.79	0.15
ENSMUSG00000005089.15	Slc1a2	0.06	0.02	0.20	0.00
ENSMUSG00000005102.13	Eif2ak4	8.29	14.40	11.33	10.72
ENSMUSG00000005103.12	Wdr1	72.45	66.31	38.78	48.99
ENSMUSG00000005107.13	Slc2a9	0.21	1.11	0.96	0.15
ENSMUSG00000005124.9	Wisp1	0.39	0.00	0.05	0.04
ENSMUSG00000005125.12	Ndrg1	3.59	9.54	18.99	4.40
ENSMUSG00000005131.4	4930550C14Rik	0.71	0.25	1.10	0.33
ENSMUSG00000005142.10	Man2b1	17.28	22.16	23.64	18.26
ENSMUSG00000005148.7	Klf5	66.43	72.75	98.19	65.77
ENSMUSG00000005150.16	Wdr83	18.78	19.21	9.54	12.94
ENSMUSG00000005161.15	Prdx2	160.03	167.56	144.60	195.07
ENSMUSG00000005198.15	Polr2a	162.22	111.95	88.67	130.12
ENSMUSG00000005202.2	Shbg	0.00	0.00	0.00	0.04
ENSMUSG00000005204.12	Senp3	344.26	261.41	198.09	223.07
ENSMUSG00000005220.10	Corin	0.04	0.07	0.16	0.13
ENSMUSG00000005225.15	Plekha8	11.56	11.65	12.11	11.88
ENSMUSG00000005232.11	G6pc2	0.00	0.00	0.00	0.07
ENSMUSG00000005233.16	Spc25	43.12	39.28	63.58	52.11
ENSMUSG00000005237.14	Dnah2	0.86	2.26	2.10	0.92
ENSMUSG00000005251.14	Ripk4	5.19	7.55	9.80	6.44
ENSMUSG00000005262.12	Ufd1	34.56	26.83	19.07	30.82
ENSMUSG00000005267.13	Zfp287	4.03	2.36	3.59	3.17
ENSMUSG00000005268.20	Prlr	0.20	1.33	0.34	0.82
ENSMUSG00000005299.6	Letm1	29.48	29.06	27.47	29.72
ENSMUSG00000005312.15	Ubqln1	69.20	66.61	74.54	68.06
ENSMUSG00000005320.9	Fgfr4	0.40	0.90	2.55	1.82
ENSMUSG00000005338.13	Cadm3	0.32	0.25	0.34	0.27
ENSMUSG00000005339.10	Fcer1a	0.00	0.00	0.00	0.00
ENSMUSG00000005354.15	Txn2	66.71	51.67	59.36	60.52
ENSMUSG00000005355.9	Casp14	0.16	0.05	0.28	0.05
ENSMUSG00000005357.9	Slc1a6	0.26	0.55	1.77	0.64
ENSMUSG00000005360.14	Slc1a3	7.83	2.13	7.76	5.53
ENSMUSG00000005362.14	Crbn	21.48	20.14	18.88	17.96
ENSMUSG00000005364.11	Il5ra	0.00	0.00	0.00	0.00
ENSMUSG00000005370.3	Msh6	273.16	289.50	271.06	289.86
ENSMUSG00000005371.14	Fbxo11	25.46	26.13	23.51	24.77
ENSMUSG00000005373.13	Mlxipl	1.07	0.76	1.35	1.79
ENSMUSG00000005374.13	Tbl2	9.46	16.20	19.94	12.80
ENSMUSG00000005378.17	Wbscr22	46.95	37.39	39.98	36.57
ENSMUSG00000005397.8	Nid1	18.54	42.03	22.12	13.50
ENSMUSG00000005410.6	Mcm5	196.23	129.70	134.53	154.30
ENSMUSG00000005413.8	Hmox1	73.21	42.62	52.20	49.27
ENSMUSG00000005417.17	Mprip	64.79	65.32	73.08	66.35
ENSMUSG00000005442.13	Cic	32.07	49.30	35.34	33.05
ENSMUSG00000005447.12	Pafah1b3	33.12	56.36	45.39	40.00
ENSMUSG00000005465.9	Il27ra	0.04	0.29	0.92	0.23
ENSMUSG00000005469.10	Prkaca	36.63	33.77	43.02	41.97
ENSMUSG00000005470.8	Asf1b	26.80	20.62	29.35	26.63
ENSMUSG00000005474.9	Myl10	0.00	0.00	0.00	0.00
ENSMUSG00000005481.18	Ddx39	216.22	157.11	135.89	197.16
ENSMUSG00000005483.10	Dnajb1	21.35	31.17	18.33	21.68
ENSMUSG00000005493.15	Msh4	0.10	0.45	0.20	0.10
ENSMUSG00000005501.14	Usp40	20.15	13.71	14.08	11.59
ENSMUSG00000005503.8	Evx1	0.16	0.00	0.03	0.00
ENSMUSG00000005505.12	Kbtbd4	17.55	14.70	9.96	14.22
ENSMUSG00000005506.16	Celf1	69.47	55.62	65.68	79.43
ENSMUSG00000005510.9	Ndufs3	31.38	39.19	28.39	26.21
ENSMUSG00000005514.14	Por	23.22	19.15	27.39	22.62
ENSMUSG00000005533.10	Igf1r	11.83	11.53	9.08	8.69
ENSMUSG00000005534.10	Insr	9.15	12.53	15.64	8.87
ENSMUSG00000005540.10	Fcer2a	0.26	0.41	0.20	0.18
ENSMUSG00000005547.14	Cyp2a5	0.00	0.00	0.00	0.00
ENSMUSG00000005553.14	Atp4a	0.45	0.64	0.65	0.62
ENSMUSG00000005566.14	Trim28	1104.75	808.19	591.76	764.75
ENSMUSG00000005575.16	Ube2m	46.77	37.10	29.27	31.98
ENSMUSG00000005580.11	Adcy9	0.60	1.49	1.11	1.20
ENSMUSG00000005583.16	Mef2c	0.73	0.04	0.06	0.18
ENSMUSG00000005609.16	Ctr9	30.22	25.83	23.24	26.12
ENSMUSG00000005610.17	Eif4g2	614.01	376.27	353.69	441.09
ENSMUSG00000005611.15	Mrvi1	0.04	0.06	0.03	0.01
ENSMUSG00000005615.14	Pcyt1a	8.47	8.56	5.23	7.62
ENSMUSG00000005621.11	Zfp592	13.23	13.86	5.39	6.18
ENSMUSG00000005625.15	Psmd4	161.01	157.18	158.43	181.73
ENSMUSG00000005628.12	Tmod4	0.71	1.36	1.57	0.47
ENSMUSG00000005640.11	Insrr	0.04	0.04	0.11	0.06
ENSMUSG00000005649.17	Cabp5	0.00	0.00	0.00	0.00
ENSMUSG00000005656.9	Snx6	42.64	41.57	48.20	64.02
ENSMUSG00000005667.8	Mthfd2	50.46	74.90	105.93	83.55
ENSMUSG00000005672.12	Kit	13.89	57.13	26.53	25.41
ENSMUSG00000005674.9	Tomm40l	13.63	11.71	13.16	12.07
ENSMUSG00000005677.14	Nr1i3	0.24	0.31	0.22	0.25
ENSMUSG00000005681.12	Apoa2	4.51	3.71	6.76	3.67
ENSMUSG00000005682.9	Pan2	15.14	23.83	23.43	14.57
ENSMUSG00000005683.8	Cs	88.03	82.38	98.64	88.29
ENSMUSG00000005686.17	Ampd3	2.36	6.47	5.23	7.66
ENSMUSG00000005687.14	Bcas2	168.54	157.45	147.23	150.66
ENSMUSG00000005696.11	Sh2d1a	0.00	0.00	0.00	0.02
ENSMUSG00000005698.15	Ctcf	82.96	59.95	55.68	58.68
ENSMUSG00000005699.16	Pard6a	7.77	9.88	6.35	9.15
ENSMUSG00000005705.10	Agrp	0.46	0.00	0.00	0.30
ENSMUSG00000005716.16	Pvalb	0.00	0.00	0.00	0.00
ENSMUSG00000005718.7	Tfap4	11.62	6.32	5.60	6.52
ENSMUSG00000005732.14	Ranbp1	344.14	216.77	199.37	278.77
ENSMUSG00000005763.15	Cd247	0.49	0.56	0.49	0.62
ENSMUSG00000005774.12	Rfx5	5.35	4.28	5.68	4.21
ENSMUSG00000005779.12	Psmb4	165.47	154.79	139.04	163.34
ENSMUSG00000005800.3	Mmp8	0.00	0.00	0.00	0.00
ENSMUSG00000005802.12	Slc30a4	4.30	4.91	3.88	3.64
ENSMUSG00000005803.14	Sqor	0.26	0.38	0.55	0.26
ENSMUSG00000005804.14	Bloc1s6	15.01	22.39	15.30	13.98
ENSMUSG00000005813.12	Metap1	57.23	45.09	45.20	48.08
ENSMUSG00000005823.8	Gpr108	5.95	12.60	8.19	4.82
ENSMUSG00000005824.6	Tnfsf14	0.00	0.00	0.00	0.00
ENSMUSG00000005836.8	Gata6	0.60	1.28	1.63	1.30
ENSMUSG00000005846.11	Rsl1d1	283.08	180.90	186.55	251.28
ENSMUSG00000005864.7	Cnga2	0.00	0.04	0.00	0.00
ENSMUSG00000005871.14	Apc	23.32	32.50	26.11	28.72
ENSMUSG00000005873.5	Reep5	4.57	7.40	9.06	4.81
ENSMUSG00000005881.13	Ergic3	51.60	48.81	47.12	39.65
ENSMUSG00000005882.18	Uqcc1	21.77	16.93	16.93	16.64
ENSMUSG00000005883.15	Spo11	0.06	0.06	0.00	0.20
ENSMUSG00000005886.14	Ncoa2	11.69	21.12	11.65	11.56
ENSMUSG00000005891.7	Prl4a1	0.00	0.00	0.00	0.00
ENSMUSG00000005892.4	Trh	25.37	8.60	15.51	27.77
ENSMUSG00000005893.14	Nr2c2	12.17	12.96	10.25	13.17
ENSMUSG00000005897.14	Nr2c1	4.87	3.59	4.60	3.63
ENSMUSG00000005899.12	Smpd4	43.86	29.68	30.77	32.18
ENSMUSG00000005907.14	Pex1	13.51	13.84	9.23	12.13
ENSMUSG00000005917.15	Otx1	0.68	0.52	0.62	0.21
ENSMUSG00000005936.18	Kctd20	29.67	30.00	32.37	32.27
ENSMUSG00000005947.11	Itgae	0.58	0.58	0.63	0.79
ENSMUSG00000005949.9	Ctns	9.10	13.60	8.58	8.74
ENSMUSG00000005950.14	P2rx5	0.96	1.01	1.11	0.63
ENSMUSG00000005951.13	Shpk	0.24	1.43	0.94	0.73
ENSMUSG00000005952.15	Trpv1	0.00	0.05	0.03	0.00
ENSMUSG00000005958.14	Ephb3	7.71	23.24	13.59	12.39
ENSMUSG00000005968.14	Tuft1	2.55	3.60	4.37	2.11
ENSMUSG00000005973.6	Rcn1	91.11	127.29	87.34	68.90
ENSMUSG00000005980.15	Dnase1	2.38	1.05	0.37	0.75
ENSMUSG00000005981.11	Trap1	53.81	75.38	61.49	49.63
ENSMUSG00000005982.13	Naa60	18.74	10.74	13.97	12.88
ENSMUSG00000005983.15	1700037C18Rik	0.43	2.25	0.66	0.81
ENSMUSG00000005986.15	Ankrd13d	1.72	3.47	6.46	3.78
ENSMUSG00000005994.14	Tyrp1	0.04	0.00	0.00	0.00
ENSMUSG00000006005.17	Tpr	144.99	102.34	84.68	130.93
ENSMUSG00000006007.14	Pdc	0.11	0.22	0.17	0.10
ENSMUSG00000006010.14	BC003331	18.62	21.83	17.22	10.14
ENSMUSG00000006014.16	Prg4	0.40	0.28	0.06	0.26
ENSMUSG00000006019.15	Dhx34	3.62	6.81	6.49	3.83
ENSMUSG00000006021.5	Kptn	7.78	9.52	4.89	6.05
ENSMUSG00000006024.13	Napa	33.63	35.94	26.40	22.10
ENSMUSG00000006050.11	Sra1	29.70	43.74	40.92	31.50
ENSMUSG00000006056.13	Calcoco2	56.54	35.05	20.67	49.47
ENSMUSG00000006057.15	Atp5g1	145.48	128.32	98.18	124.70
ENSMUSG00000006058.10	Snf8	66.00	57.99	46.18	64.71
ENSMUSG00000006095.12	Tbcb	56.47	60.11	44.21	62.59
ENSMUSG00000006127.9	Inpp5k	6.85	18.62	9.46	5.81
ENSMUSG00000006134.3	Crkl	24.95	27.88	22.69	27.08
ENSMUSG00000006143.12	Upk3bl	1.34	0.43	1.23	0.45
ENSMUSG00000006154.13	Eps8l1	1.54	1.17	0.63	1.28
ENSMUSG00000006169.19	Clint1	51.29	50.36	42.90	51.37
ENSMUSG00000006179.9	Prss16	0.88	2.65	1.66	1.48
ENSMUSG00000006191.17	Cdkal1	20.21	16.64	16.01	16.71
ENSMUSG00000006200.3	Rhox6	7.16	11.98	7.20	9.57
ENSMUSG00000006204.6	5430419D17Rik	0.00	0.01	0.00	0.00
ENSMUSG00000006205.13	Htra1	50.37	58.63	53.98	29.90
ENSMUSG00000006215.12	Zbtb17	24.18	22.46	22.99	19.80
ENSMUSG00000006216.10	Clcnkb	0.28	2.08	3.08	2.10
ENSMUSG00000006218.4	Fam131c	3.76	5.89	9.78	5.89
ENSMUSG00000006219.12	Fblim1	77.99	73.48	52.07	78.08
ENSMUSG00000006221.7	Hspb7	0.04	0.16	0.09	0.00
ENSMUSG00000006235.6	Epor	1.34	0.52	1.51	1.66
ENSMUSG00000006241.16	Ccdc159	0.97	0.82	1.06	0.59
ENSMUSG00000006262.15	Mob1b	13.00	8.09	7.73	9.78
ENSMUSG00000006269.7	Atp6v1b1	0.00	0.23	0.21	0.00
ENSMUSG00000006270.7	Vax1	0.00	0.00	0.09	0.19
ENSMUSG00000006273.14	Atp6v1b2	69.80	65.60	61.52	73.68
ENSMUSG00000006276.10	Eps15l1	36.30	35.67	28.19	28.25
ENSMUSG00000006281.7	Tep1	3.94	4.38	4.00	3.61
ENSMUSG00000006288.7	Ttc5	21.12	24.01	23.76	23.90
ENSMUSG00000006289.14	Osgep	30.91	59.51	55.12	45.67
ENSMUSG00000006299.13	Aamp	68.97	71.59	60.35	58.58
ENSMUSG00000006301.17	Tmbim1	6.96	10.93	14.68	10.15
ENSMUSG00000006304.14	Arpc2	172.35	167.75	138.55	159.42
ENSMUSG00000006307.16	Kmt2b	30.17	26.12	17.01	19.92
ENSMUSG00000006310.10	Zbtb32	4.63	9.47	13.56	7.82
ENSMUSG00000006311.8	Etv2	0.25	0.71	0.65	0.68
ENSMUSG00000006313.5	Upk1a	0.52	0.41	0.65	0.34
ENSMUSG00000006315.9	Tmem147	30.69	35.87	27.81	26.08
ENSMUSG00000006333.14	Rps9	488.01	573.32	529.49	510.23
ENSMUSG00000006335.16	Tfpt	14.89	11.64	9.53	10.37
ENSMUSG00000006342.15	Susd2	3.77	32.47	7.98	4.07
ENSMUSG00000006344.17	Ggt5	0.10	0.37	0.58	0.10
ENSMUSG00000006345.10	Ggt1	6.66	14.70	19.67	7.77
ENSMUSG00000006356.10	Crip2	13.62	13.19	16.98	15.82
ENSMUSG00000006360.11	Crip1	11.79	35.50	19.83	24.64
ENSMUSG00000006362.16	Cbfa2t3	0.12	0.07	0.37	0.23
ENSMUSG00000006369.14	Fbln1	9.91	18.85	23.17	16.17
ENSMUSG00000006373.10	Pgrmc1	44.25	15.02	22.58	28.15
ENSMUSG00000006378.14	Gcat	10.61	18.93	19.09	15.72
ENSMUSG00000006386.15	Tek	2.73	4.18	3.78	4.63
ENSMUSG00000006389.13	Mpl	0.00	0.00	0.00	0.00
ENSMUSG00000006390.15	Elovl1	8.55	9.12	9.73	8.45
ENSMUSG00000006392.16	Med8	44.56	37.80	31.21	36.92
ENSMUSG00000006395.16	Hyi	0.78	4.08	3.49	1.17
ENSMUSG00000006398.15	Cdc20	126.14	96.18	128.31	115.00
ENSMUSG00000006403.13	Adamts4	0.88	1.61	0.75	1.21
ENSMUSG00000006411.12	Nectin4	0.77	1.04	2.70	1.73
ENSMUSG00000006412.10	Pfdn2	37.79	49.76	38.92	44.12
ENSMUSG00000006418.17	Rnf114	26.34	31.43	32.50	24.91
ENSMUSG00000006423.15	C330007P06Rik	12.93	4.57	4.75	7.42
ENSMUSG00000006435.15	Neurl1a	2.99	4.60	5.54	4.33
ENSMUSG00000006442.10	Srm	84.63	74.05	71.67	70.98
ENSMUSG00000006445.3	Epha2	87.74	20.19	33.82	32.30
ENSMUSG00000006456.10	Rbm14	77.87	80.18	54.46	71.57
ENSMUSG00000006457.3	Actn3	1.85	0.69	2.29	3.20
ENSMUSG00000006462.6	A530013C23Rik	0.04	0.00	0.00	0.00
ENSMUSG00000006463.13	Zdhhc24	3.10	2.36	3.63	2.48
ENSMUSG00000006464.8	Bbs1	0.80	0.93	0.34	0.69
ENSMUSG00000006469.13	Slc34a3	0.05	0.05	0.16	0.10
ENSMUSG00000006471.18	Ndor1	23.95	18.34	6.92	13.34
ENSMUSG00000006476.19	Nsmf	2.00	4.86	5.63	3.25
ENSMUSG00000006488.17	Prl7a1	0.00	0.00	0.00	0.00
ENSMUSG00000006490.3	Prl8a9	0.00	0.14	0.00	0.00
ENSMUSG00000006494.11	Pdk1	64.06	76.61	165.59	124.69
ENSMUSG00000006498.16	Ptbp1	304.68	250.73	227.18	250.98
ENSMUSG00000006517.5	Mvd	14.02	19.99	30.56	22.53
ENSMUSG00000006519.11	Cyba	10.52	34.92	25.04	14.46
ENSMUSG00000006522.16	Itih3	0.04	0.00	0.03	0.00
ENSMUSG00000006526.12	Tmem110	5.63	8.68	9.57	5.67
ENSMUSG00000006527.15	Sfmbt1	5.08	4.08	3.73	5.29
ENSMUSG00000006529.15	Itih1	0.00	0.00	0.03	0.00
ENSMUSG00000006538.12	Ihh	0.19	0.04	0.10	0.14
ENSMUSG00000006542.13	Prkag3	0.20	0.00	0.07	0.02
ENSMUSG00000006546.3	Cryba2	0.00	0.00	0.30	0.00
ENSMUSG00000006567.11	Atp7b	1.16	2.76	3.49	2.09
ENSMUSG00000006570.3	Defb2	0.00	0.00	0.00	0.00
ENSMUSG00000006574.15	Slc4a1	0.02	0.35	0.45	0.37
ENSMUSG00000006575.14	Rundc3a	6.74	51.38	10.74	13.62
ENSMUSG00000006576.16	Slc4a3	13.01	17.36	10.10	13.75
ENSMUSG00000006585.3	Cdt1	72.51	82.09	84.20	89.62
ENSMUSG00000006586.15	Runx1t1	1.21	0.15	0.13	0.50
ENSMUSG00000006587.6	Snai3	0.89	1.27	3.70	1.70
ENSMUSG00000006589.8	Aprt	135.86	202.66	167.33	163.09
ENSMUSG00000006599.13	Gtf2h1	51.53	39.59	25.79	36.01
ENSMUSG00000006611.15	Hfe	0.36	0.63	0.58	0.47
ENSMUSG00000006638.14	Abhd1	0.84	2.44	2.22	1.08
ENSMUSG00000006641.12	Slc5a6	9.61	4.23	4.65	6.37
ENSMUSG00000006642.3	Tcf23	0.03	0.03	0.00	0.03
ENSMUSG00000006649.17	Nphs1	2.30	3.23	3.79	3.15
ENSMUSG00000006651.8	Aplp1	9.90	9.03	17.75	13.45
ENSMUSG00000006673.14	Qrich1	108.63	90.49	69.16	82.00
ENSMUSG00000006675.10	P4htm	2.54	3.09	2.30	2.08
ENSMUSG00000006676.16	Usp19	84.63	85.20	61.79	81.57
ENSMUSG00000006678.6	Pola1	20.86	17.35	15.98	20.11
ENSMUSG00000006699.17	Cdc42	161.93	138.43	154.17	168.31
ENSMUSG00000006705.12	Pknox1	9.79	13.28	9.53	9.28
ENSMUSG00000006711.15	D130043K22Rik	0.02	0.00	0.10	0.03
ENSMUSG00000006715.11	Gmnn	74.80	67.96	70.37	80.72
ENSMUSG00000006717.7	Acot13	20.66	37.16	43.04	28.70
ENSMUSG00000006720.16	Zfp184	6.23	6.09	6.50	5.38
ENSMUSG00000006724.12	Cyp27b1	0.34	0.42	0.14	0.38
ENSMUSG00000006728.12	Cdk4	319.13	298.39	172.15	224.66
ENSMUSG00000006731.10	B4galnt1	3.70	5.44	6.66	3.95
ENSMUSG00000006732.14	Mettl1	11.34	13.06	8.05	9.24
ENSMUSG00000006736.9	Tspan31	57.67	59.92	56.92	42.20
ENSMUSG00000006740.13	Kif5b	55.65	57.89	50.13	60.10
ENSMUSG00000006763.14	Saal1	11.53	25.23	20.35	15.74
ENSMUSG00000006764.8	Tph2	0.13	0.12	0.13	0.28
ENSMUSG00000006777.7	Krt23	0.00	0.15	0.06	0.00
ENSMUSG00000006782.16	Cnp	19.95	15.31	22.05	17.72
ENSMUSG00000006784.14	Ttc25	0.57	1.13	1.51	1.06
ENSMUSG00000006800.13	Sulf2	29.20	44.30	33.65	33.81
ENSMUSG00000006818.4	Sod2	23.65	45.53	23.83	30.60
ENSMUSG00000006850.7	Tmco6	3.78	5.98	9.45	5.27
ENSMUSG00000006906.10	Stambp	2.05	4.15	3.32	2.18
ENSMUSG00000006920.14	Ezh1	12.30	21.42	29.23	18.83
ENSMUSG00000006930.15	Hap1	38.81	49.31	28.92	33.63
ENSMUSG00000006931.15	P3h4	11.00	13.42	13.37	10.75
ENSMUSG00000006932.17	Ctnnb1	346.13	357.90	301.63	369.05
ENSMUSG00000006941.5	Eif1b	31.19	21.78	28.14	26.40
ENSMUSG00000006948.7	Klk4	0.00	0.00	0.00	0.00
ENSMUSG00000006958.13	Chrd	1.15	1.33	1.30	1.17
ENSMUSG00000006998.15	Psmd2	160.31	132.46	148.70	170.35
ENSMUSG00000007021.4	Syngr3	2.98	5.36	7.90	5.26
ENSMUSG00000007029.16	Vars	98.70	97.93	85.72	85.45
ENSMUSG00000007030.8	Vwa7	0.06	0.11	0.09	0.03
ENSMUSG00000007033.4	Hspa1l	1.02	0.23	0.21	0.36
ENSMUSG00000007034.15	Slc44a4	2.70	2.77	3.94	1.69
ENSMUSG00000007035.15	Msh5	0.23	2.32	1.18	0.46
ENSMUSG00000007036.15	Abhd16a	10.11	11.81	7.32	7.62
ENSMUSG00000007038.5	Neu1	6.71	9.05	15.37	12.09
ENSMUSG00000007039.12	Ddah2	19.71	129.51	65.84	33.47
ENSMUSG00000007041.9	Clic1	16.47	45.08	36.02	22.17
ENSMUSG00000007050.17	Lsm2	56.73	55.79	45.19	50.02
ENSMUSG00000007080.14	Pole	60.05	56.86	54.50	62.09
ENSMUSG00000007097.14	Atp1a2	0.41	4.05	7.56	1.63
ENSMUSG00000007107.6	Atp1a4	0.64	0.00	0.05	0.42
ENSMUSG00000007122.11	Casq1	6.42	1.94	3.73	3.57
ENSMUSG00000007207.10	Stx1a	1.73	2.12	1.92	1.81
ENSMUSG00000007209.4	Ceacam9	0.00	0.00	0.32	0.22
ENSMUSG00000007216.6	Zfp775	1.33	2.18	2.14	1.98
ENSMUSG00000007279.14	Scube2	0.13	0.25	0.26	0.43
ENSMUSG00000007338.9	Mrpl49	31.77	23.64	21.48	26.47
ENSMUSG00000007379.15	Dennd2c	13.43	19.77	15.95	16.14
ENSMUSG00000007411.16	Mark3	45.61	53.79	49.39	51.20
ENSMUSG00000007415.15	Gatad1	42.75	30.06	43.27	35.42
ENSMUSG00000007440.10	Pcdha11	0.00	0.00	0.00	0.00
ENSMUSG00000007457.3	2310003L06Rik	0.00	0.00	0.06	0.04
ENSMUSG00000007458.14	M6pr	126.92	107.41	100.76	83.99
ENSMUSG00000007476.18	Lrrc8a	13.35	16.20	11.89	11.15
ENSMUSG00000007480.3	Mc5r	0.88	0.52	0.41	0.43
ENSMUSG00000007564.14	Ppp2r1a	101.45	121.62	99.66	106.92
ENSMUSG00000007570.15	Fance	17.62	25.20	29.24	18.60
ENSMUSG00000007589.8	Tinf2	33.75	44.22	38.77	37.91
ENSMUSG00000007591.14	Tssk4	0.00	0.00	0.00	0.00
ENSMUSG00000007594.10	Hapln4	3.06	2.79	2.84	2.38
ENSMUSG00000007603.8	Dus3l	27.95	15.75	13.74	22.19
ENSMUSG00000007610.15	Gtpbp3	26.00	24.87	25.16	22.12
ENSMUSG00000007613.15	Tgfbr1	8.63	9.02	9.89	10.51
ENSMUSG00000007617.18	Homer1	10.68	7.26	9.25	10.47
ENSMUSG00000007646.13	Rad51c	6.28	15.59	13.56	10.83
ENSMUSG00000007653.12	Gabrb2	0.03	0.21	0.28	0.07
ENSMUSG00000007655.16	Cav1	0.09	0.00	0.54	0.00
ENSMUSG00000007656.13	Arpp19	37.42	24.52	26.38	26.35
ENSMUSG00000007659.18	Bcl2l1	29.36	16.94	17.43	15.36
ENSMUSG00000007670.9	Khsrp	128.41	113.41	122.35	121.94
ENSMUSG00000007682.6	Dio2	0.00	0.02	0.00	0.00
ENSMUSG00000007721.6	Ccdc124	40.02	38.60	40.36	38.10
ENSMUSG00000007739.10	Cct4	512.36	526.31	581.18	573.54
ENSMUSG00000007777.9	0610009B22Rik	29.88	29.72	24.62	26.65
ENSMUSG00000007783.10	Cpt1c	14.34	21.30	22.75	17.43
ENSMUSG00000007805.4	Twist2	0.05	0.00	0.10	0.05
ENSMUSG00000007812.16	Zfp655	19.00	29.12	20.58	25.34
ENSMUSG00000007815.13	Rhoa	119.02	106.60	116.02	110.45
ENSMUSG00000007817.14	Zmiz1	4.31	2.14	1.30	1.63
ENSMUSG00000007827.10	Ankrd26	6.70	5.73	4.95	5.08
ENSMUSG00000007833.15	Aldh16a1	17.98	32.95	22.89	21.03
ENSMUSG00000007836.6	Hnrnpa0	88.66	82.22	79.88	99.46
ENSMUSG00000007837.11	Prrg2	4.47	4.03	5.69	3.22
ENSMUSG00000007850.16	Hnrnph1	374.43	212.87	182.91	272.66
ENSMUSG00000007867.9	Ift43	8.10	21.56	10.13	8.81
ENSMUSG00000007872.3	Id3	29.78	9.69	4.63	13.56
ENSMUSG00000007877.2	Tcap	0.00	0.27	0.00	0.00
ENSMUSG00000007880.16	Arid1a	63.26	44.49	27.50	43.09
ENSMUSG00000007888.15	Crlf1	1.71	0.92	1.42	1.03
ENSMUSG00000007891.16	Ctsd	81.65	165.66	121.92	90.80
ENSMUSG00000007892.8	Rplp1	1811.50	2407.89	2546.46	2157.34
ENSMUSG00000007907.4	Cabs1	0.16	0.00	0.00	0.04
ENSMUSG00000007908.14	Hmgcll1	1.21	0.57	1.97	1.08
ENSMUSG00000007944.8	Ttc9b	0.23	0.26	0.09	0.29
ENSMUSG00000007946.11	Phox2a	0.60	0.50	2.62	0.85
ENSMUSG00000007950.9	Abhd8	5.50	6.56	10.21	6.45
ENSMUSG00000007987.12	Ift22	5.98	3.13	1.82	4.22
ENSMUSG00000007989.7	Fzd3	5.03	1.30	2.36	2.57
ENSMUSG00000008028.15	1700008O03Rik	1.12	2.38	1.29	0.92
ENSMUSG00000008035.12	Mid1ip1	5.93	5.37	16.03	7.05
ENSMUSG00000008036.11	Ap2s1	56.30	59.69	56.70	46.12
ENSMUSG00000008090.14	Fgfrl1	2.53	7.72	5.93	4.16
ENSMUSG00000008129.14	4930432K21Rik	1.64	2.30	1.05	1.01
ENSMUSG00000008136.14	Fhl2	0.70	1.70	0.58	0.15
ENSMUSG00000008140.17	Emc10	26.27	36.22	31.01	26.44
ENSMUSG00000008153.11	Clstn3	15.53	9.87	14.48	11.57
ENSMUSG00000008167.14	Fbxw9	15.66	11.46	13.78	16.06
ENSMUSG00000008193.13	Spib	0.16	0.00	0.18	0.00
ENSMUSG00000008200.14	Fnbp4	62.54	46.25	50.25	49.07
ENSMUSG00000008206.16	Cers4	7.62	7.41	17.00	9.69
ENSMUSG00000008226.14	Scrn3	10.27	8.49	8.62	6.74
ENSMUSG00000008301.11	Phax	60.44	46.60	38.30	57.82
ENSMUSG00000008305.18	Tle1	19.58	25.83	24.25	23.21
ENSMUSG00000008307.11	1700109H08Rik	1.74	1.71	2.55	1.43
ENSMUSG00000008318.10	Relt	3.09	1.14	1.66	1.53
ENSMUSG00000008333.12	Snrpb2	50.62	38.32	41.25	61.66
ENSMUSG00000008348.9	Ubc	5.89	6.95	9.24	6.80
ENSMUSG00000008373.16	Prpf31	54.44	36.09	26.88	39.41
ENSMUSG00000008384.8	Sertad1	3.88	6.94	3.59	4.99
ENSMUSG00000008393.8	Carhsp1	15.70	14.74	19.08	13.64
ENSMUSG00000008398.15	Elk3	4.87	8.05	8.48	6.00
ENSMUSG00000008429.8	Herpud2	9.15	15.58	15.23	12.66
ENSMUSG00000008435.15	Rdh13	14.76	16.67	11.51	13.71
ENSMUSG00000008438.3	Adam21	0.19	0.00	0.00	0.00
ENSMUSG00000008450.8	Nutf2	17.14	9.28	11.83	12.45
ENSMUSG00000008461.6	Fut1	0.00	0.04	0.43	0.19
ENSMUSG00000008475.13	Arpc5	54.04	52.64	48.00	49.44
ENSMUSG00000008482.8	Rnf151	0.75	0.31	0.08	0.16
ENSMUSG00000008489.18	Elavl2	8.42	11.73	7.53	9.68
ENSMUSG00000008496.19	Pou2f2	0.14	0.10	0.23	0.36
ENSMUSG00000008540.11	Mgst1	0.39	0.14	0.10	0.82
ENSMUSG00000008575.17	Nfib	7.66	3.62	1.79	2.84
ENSMUSG00000008590.4	Htr3b	0.00	0.00	0.00	0.00
ENSMUSG00000008601.12	Rab25	1.84	5.69	3.46	1.01
ENSMUSG00000008604.11	Ubqln4	86.26	97.75	72.91	70.18
ENSMUSG00000008658.15	Rbfox1	0.00	0.05	0.00	0.01
ENSMUSG00000008668.14	Rps18	491.24	752.59	639.93	606.62
ENSMUSG00000008682.13	Rpl10	235.14	228.19	205.98	256.05
ENSMUSG00000008683.16	Rps15a	1043.76	1110.88	1097.04	1153.92
ENSMUSG00000008690.15	Ncaph2	40.12	65.96	51.19	44.83
ENSMUSG00000008730.17	Hipk1	25.18	22.96	21.40	16.99
ENSMUSG00000008734.9	Gprc5b	13.44	9.03	12.70	11.02
ENSMUSG00000008763.16	Man1a2	15.17	17.10	12.50	12.00
ENSMUSG00000008789.10	Ceacam5	0.00	0.00	0.00	0.00
ENSMUSG00000008813.12	Tppp2	0.00	0.00	0.00	0.00
ENSMUSG00000008822.15	Acyp1	4.10	7.36	13.24	6.57
ENSMUSG00000008843.4	Cldn13	0.00	0.00	0.09	0.00
ENSMUSG00000008845.9	Cd163	0.00	0.00	0.00	0.00
ENSMUSG00000008855.17	Hdac5	14.30	27.08	29.47	20.50
ENSMUSG00000008859.8	Rala	14.12	16.18	13.04	11.74
ENSMUSG00000008874.3	Clec3a	0.00	0.00	0.00	0.00
ENSMUSG00000008892.12	Vdac3	61.26	49.09	65.41	66.88
ENSMUSG00000008932.9	Slc1a7	0.00	0.04	0.08	0.04
ENSMUSG00000008958.14	Vps72	19.29	25.18	20.06	17.23
ENSMUSG00000008976.16	Gabpa	50.93	40.75	40.87	39.29
ENSMUSG00000008999.7	Bmp7	0.70	3.77	6.29	3.69
ENSMUSG00000009013.5	Dynll1	292.48	295.84	175.60	218.23
ENSMUSG00000009030.14	Pdcl	26.95	57.79	60.92	29.66
ENSMUSG00000009035.13	Tmem184b	11.41	13.13	14.87	11.06
ENSMUSG00000009047.3	Gm5965	0.00	0.00	0.00	0.00
ENSMUSG00000009070.14	Rsph14	0.00	0.00	0.05	0.00
ENSMUSG00000009073.16	Nf2	59.24	60.07	52.18	59.09
ENSMUSG00000009075.2	Cabp7	1.75	1.32	3.00	2.86
ENSMUSG00000009076.10	Zmat5	14.31	13.82	11.93	15.12
ENSMUSG00000009079.16	Ewsr1	282.11	263.09	216.56	199.80
ENSMUSG00000009090.17	Ap1b1	41.73	38.60	39.43	36.93
ENSMUSG00000009092.5	Derl3	3.01	4.63	2.26	1.31
ENSMUSG00000009093.7	Gstt4	0.00	0.00	0.00	0.21
ENSMUSG00000009097.9	Tbx1	0.27	0.26	1.10	0.33
ENSMUSG00000009108.15	Gnat2	1.06	0.54	1.05	1.35
ENSMUSG00000009112.4	Bcl2l13	36.07	31.05	55.32	36.06
ENSMUSG00000009114.17	2610028H24Rik	0.10	0.00	0.00	0.00
ENSMUSG00000009115.5	Spatc1l	0.00	0.00	0.07	0.00
ENSMUSG00000009145.6	Dqx1	0.17	0.30	0.23	0.30
ENSMUSG00000009185.2	Ccl8	0.00	0.00	0.00	0.00
ENSMUSG00000009207.15	Lnpk	12.38	11.24	12.63	12.62
ENSMUSG00000009210.10	Prr29	0.00	0.00	0.00	0.00
ENSMUSG00000009214.9	Mymk	0.00	0.00	0.00	0.00
ENSMUSG00000009216.7	Fam163b	0.00	0.04	0.14	0.07
ENSMUSG00000009246.14	Trpm5	0.37	0.36	0.21	0.21
ENSMUSG00000009248.6	Ascl2	2.47	0.50	3.36	1.29
ENSMUSG00000009281.6	Rarres2	0.05	0.17	0.12	0.00
ENSMUSG00000009291.13	Pttg1ip	24.46	56.44	30.72	30.49
ENSMUSG00000009292.18	Trpm2	0.12	0.44	0.32	0.36
ENSMUSG00000009293.17	Ube2g2	12.52	11.89	10.92	12.74
ENSMUSG00000009350.13	Mpo	0.00	0.00	0.04	0.00
ENSMUSG00000009356.12	Lpo	0.08	0.00	0.00	0.04
ENSMUSG00000009376.15	Met	1.61	5.98	3.24	2.66
ENSMUSG00000009378.3	Slc16a12	0.03	0.03	0.04	0.03
ENSMUSG00000009394.13	Syn2	0.05	0.05	0.25	0.05
ENSMUSG00000009406.13	Elk1	5.65	8.77	6.60	5.25
ENSMUSG00000009418.15	Nav1	26.09	19.78	20.24	14.12
ENSMUSG00000009470.17	Tnpo1	96.07	81.48	88.74	84.92
ENSMUSG00000009471.4	Myod1	0.06	0.00	0.00	0.06
ENSMUSG00000009487.10	Otog	0.01	0.46	0.23	0.06
ENSMUSG00000009535.13	Rnmt	61.78	69.23	60.43	64.57
ENSMUSG00000009545.14	Kcnq1	0.00	0.20	0.06	0.00
ENSMUSG00000009549.14	Srp14	57.72	61.71	64.74	66.03
ENSMUSG00000009551.2	6330409D20Rik	0.11	0.00	0.00	0.00
ENSMUSG00000009555.16	Cdk9	51.93	60.45	45.94	51.13
ENSMUSG00000009563.16	Tor2a	14.42	19.24	24.23	21.78
ENSMUSG00000009566.12	Fpgs	34.75	34.96	27.80	29.09
ENSMUSG00000009569.14	Mkl2	8.43	8.01	4.79	6.72
ENSMUSG00000009575.14	Cbx5	114.84	50.33	58.39	70.42
ENSMUSG00000009580.15	Odam	0.00	0.00	0.00	0.00
ENSMUSG00000009585.17	Apobec3	34.33	49.18	41.16	34.37
ENSMUSG00000009588.9	St6galnac1	0.00	0.00	0.00	0.00
ENSMUSG00000009596.9	Taf7l	4.55	2.45	6.19	2.83
ENSMUSG00000009614.16	Sardh	0.00	0.04	0.14	0.01
ENSMUSG00000009621.18	Vav2	5.76	10.41	7.47	6.71
ENSMUSG00000009628.14	Tex15	13.08	8.72	13.90	16.08
ENSMUSG00000009630.10	Ppp2cb	82.79	71.67	76.87	72.97
ENSMUSG00000009633.3	G0s2	0.47	5.73	6.82	1.81
ENSMUSG00000009640.11	Dmap1	27.29	28.23	25.65	24.99
ENSMUSG00000009646.13	Pla2g12b	0.24	1.25	0.80	0.70
ENSMUSG00000009647.13	Mcu	8.82	10.50	12.82	10.69
ENSMUSG00000009654.4	Oit3	0.00	0.00	0.00	0.02
ENSMUSG00000009670.11	Tex11	7.11	6.16	9.24	8.76
ENSMUSG00000009681.10	Bcr	12.80	9.61	13.97	9.68
ENSMUSG00000009687.14	Fxyd5	0.54	1.40	1.64	0.21
ENSMUSG00000009731.4	Kcnd1	1.12	1.68	2.03	1.54
ENSMUSG00000009733.8	Tfcp2	2.24	3.50	3.59	2.95
ENSMUSG00000009734.18	Pou6f2	0.00	0.00	0.00	0.01
ENSMUSG00000009739.16	Pou6f1	0.74	0.60	1.51	0.68
ENSMUSG00000009741.15	Ubp1	47.60	33.92	27.92	27.05
ENSMUSG00000009772.15	Nuak2	5.95	8.12	13.10	9.77
ENSMUSG00000009828.15	Ick	6.79	7.93	8.03	7.97
ENSMUSG00000009863.14	Sdhb	57.75	87.50	66.67	73.04
ENSMUSG00000009876.13	Cox4i2	0.80	1.35	1.80	1.31
ENSMUSG00000009894.15	Snap47	48.59	60.41	60.63	45.06
ENSMUSG00000009900.7	Wnt3a	0.08	0.08	0.12	0.52
ENSMUSG00000009905.5	Kdsr	11.85	17.59	17.89	11.51
ENSMUSG00000009907.17	Vps4b	96.81	94.13	67.00	86.62
ENSMUSG00000009927.9	Rps25	865.53	952.10	910.98	1084.23
ENSMUSG00000009941.10	Nxf2	0.29	0.09	0.85	0.19
ENSMUSG00000009995.17	Taz	12.55	24.48	16.53	11.44
ENSMUSG00000010021.13	Kif19a	0.19	1.18	1.62	0.45
ENSMUSG00000010025.19	Aldh3a2	13.24	17.33	22.69	17.61
ENSMUSG00000010044.12	Zmynd10	0.09	0.31	0.23	0.04
ENSMUSG00000010045.2	Tmem115	8.61	7.17	4.78	5.89
ENSMUSG00000010047.12	Hyal2	17.35	20.44	15.51	16.17
ENSMUSG00000010048.10	Ifrd2	29.20	31.38	28.07	28.15
ENSMUSG00000010051.15	Hyal1	1.10	2.91	3.40	1.33
ENSMUSG00000010054.4	Tusc2	14.37	10.86	9.78	11.91
ENSMUSG00000010057.8	Nprl2	8.10	12.68	9.09	9.22
ENSMUSG00000010064.15	Slc38a3	0.98	1.14	3.78	2.60
ENSMUSG00000010066.15	Cacna2d2	0.56	1.93	1.73	0.81
ENSMUSG00000010067.13	Rassf1	13.33	5.55	10.80	6.94
ENSMUSG00000010080.15	Epn3	0.17	0.05	0.33	0.07
ENSMUSG00000010086.17	Rnf112	0.18	0.03	0.11	0.15
ENSMUSG00000010095.13	Slc3a2	120.50	137.42	206.42	140.26
ENSMUSG00000010097.13	Nxf1	121.82	74.51	56.36	82.02
ENSMUSG00000010110.17	Stx5a	20.84	20.99	10.90	12.95
ENSMUSG00000010122.14	Slc47a1	1.96	0.88	2.42	1.91
ENSMUSG00000010136.14	Pifo	1.36	0.72	1.02	0.75
ENSMUSG00000010142.12	Tnfrsf13b	0.45	0.42	1.41	0.76
ENSMUSG00000010154.7	Spire2	3.91	6.38	7.99	7.42
ENSMUSG00000010175.13	Prox1	1.08	1.33	1.37	0.60
ENSMUSG00000010205.11	Raver1	38.96	30.66	21.99	29.01
ENSMUSG00000010277.7	2610507B11Rik	176.45	142.11	132.53	156.87
ENSMUSG00000010290.7	AI597479	14.22	19.15	19.11	19.08
ENSMUSG00000010307.7	Tmem86a	1.19	1.05	2.61	0.82
ENSMUSG00000010311.15	Optc	0.00	0.10	0.00	0.00
ENSMUSG00000010342.16	Tex14	8.60	12.93	13.50	12.03
ENSMUSG00000010358.13	Ifi35	2.97	4.13	2.87	3.07
ENSMUSG00000010362.9	Rdm1	20.72	47.87	36.09	28.66
ENSMUSG00000010376.14	Nedd8	122.12	74.07	97.40	113.06
ENSMUSG00000010392.8	Gosr1	15.79	14.00	9.43	12.02
ENSMUSG00000010406.11	Mrpl52	56.52	62.65	48.56	32.74
ENSMUSG00000010435.7	Spaca7	0.00	0.00	0.00	0.00
ENSMUSG00000010453.12	Kansl3	30.96	31.48	34.23	30.03
ENSMUSG00000010461.15	Eya4	0.00	0.03	0.12	0.02
ENSMUSG00000010476.14	Ebf3	0.19	0.03	0.47	0.11
ENSMUSG00000010492.10	Uckl1os	0.29	0.98	0.51	0.55
ENSMUSG00000010505.16	Myt1	0.00	0.04	0.00	0.12
ENSMUSG00000010517.7	Faf1	36.90	35.91	40.29	38.34
ENSMUSG00000010529.6	Gm266	0.21	0.20	0.31	0.41
ENSMUSG00000010538.14	Tsacc	3.53	4.08	3.10	2.76
ENSMUSG00000010554.14	Mettl16	63.03	24.13	35.09	42.64
ENSMUSG00000010592.8	Dazl	3.69	11.41	8.70	2.02
ENSMUSG00000010601.13	Apol7a	0.00	0.08	0.04	0.00
ENSMUSG00000010607.8	Pigyl	25.45	98.57	62.93	39.65
ENSMUSG00000010608.15	Rbm25	117.23	77.49	62.84	85.95
ENSMUSG00000010609.15	Psen2	6.81	9.80	10.37	6.34
ENSMUSG00000010651.4	Acaa1b	0.78	4.28	2.75	2.64
ENSMUSG00000010660.3	Plcd1	7.94	13.90	16.35	14.95
ENSMUSG00000010663.4	Fads1	32.34	41.19	52.17	45.43
ENSMUSG00000010721.15	Lmbr1	2.56	4.68	2.33	2.51
ENSMUSG00000010751.15	Tnfrsf22	4.50	4.96	4.64	5.86
ENSMUSG00000010755.17	Cars	44.42	151.38	155.73	98.18
ENSMUSG00000010760.5	Phlda2	31.71	34.92	41.53	38.97
ENSMUSG00000010796.11	Asz1	1.10	1.81	3.05	0.22
ENSMUSG00000010797.6	Wnt2	0.05	0.00	0.00	0.10
ENSMUSG00000010803.13	Gabra1	0.12	0.34	0.00	0.29
ENSMUSG00000010825.17	Grid2ip	0.28	0.16	0.27	0.12
ENSMUSG00000010830.7	Kdelr3	18.40	61.06	55.11	22.58
ENSMUSG00000010841.13	1700006E09Rik	0.00	0.00	0.00	0.00
ENSMUSG00000010911.12	Apip	9.68	8.58	6.89	8.85
ENSMUSG00000010914.10	Pdhx	30.73	28.68	22.75	21.87
ENSMUSG00000010936.11	Vac14	33.09	34.07	31.01	36.06
ENSMUSG00000011008.13	Mcoln2	0.23	0.00	0.00	0.00
ENSMUSG00000011034.6	Slc5a1	0.19	0.36	0.22	0.30
ENSMUSG00000011052.6	1700049J03Rik	0.00	0.00	0.00	0.00
ENSMUSG00000011096.17	Akt1s1	43.87	22.41	14.29	22.38
ENSMUSG00000011114.18	Tbrg1	90.52	100.09	92.04	79.41
ENSMUSG00000011118.4	Panx3	0.00	0.00	0.00	0.02
ENSMUSG00000011148.14	Adssl1	0.33	5.48	5.29	2.58
ENSMUSG00000011154.17	Cfap161	0.14	0.28	0.00	0.07
ENSMUSG00000011158.8	Brf1	22.67	15.76	10.14	10.45
ENSMUSG00000011171.11	Vipr2	0.34	0.00	0.10	0.00
ENSMUSG00000011179.8	Odc1	504.58	231.46	229.77	359.01
ENSMUSG00000011254.16	Thg1l	38.20	35.62	34.71	40.65
ENSMUSG00000011256.16	Adam19	8.89	47.69	28.17	20.70
ENSMUSG00000011257.19	Pabpc4	69.13	55.74	65.86	64.26
ENSMUSG00000011263.16	Exoc3l2	0.12	0.29	0.54	0.61
ENSMUSG00000011267.8	Zfp296	21.09	31.40	13.39	15.63
ENSMUSG00000011305.11	Plin5	0.71	1.41	1.06	1.53
ENSMUSG00000011306.7	Sugp1	32.16	30.27	20.94	23.84
ENSMUSG00000011349.5	Dmrtc2	0.15	0.21	0.61	0.22
ENSMUSG00000011350.15	Gm5893	0.00	0.00	0.05	0.23
ENSMUSG00000011382.8	Dhdh	2.36	2.18	3.15	2.05
ENSMUSG00000011427.16	Zfp790	4.79	6.31	2.14	2.95
ENSMUSG00000011463.5	Cpb1	0.00	0.00	0.03	0.04
ENSMUSG00000011486.14	Slc25a41	0.93	0.59	0.85	1.02
ENSMUSG00000011589.8	Fsd1	8.23	16.21	13.23	11.09
ENSMUSG00000011632.7	Pinlyp	0.16	0.00	0.00	0.00
ENSMUSG00000011658.15	Fuz	3.42	9.47	5.67	4.19
ENSMUSG00000011751.16	Sptbn4	2.23	2.54	3.83	2.43
ENSMUSG00000011752.6	Pgam1	25.90	15.32	27.09	24.55
ENSMUSG00000011831.16	Evi5	24.28	20.72	21.59	23.86
ENSMUSG00000011832.15	Evi5l	3.03	7.29	3.60	4.08
ENSMUSG00000011837.4	Snapc2	29.01	33.46	30.20	26.87
ENSMUSG00000011877.13	Git1	52.99	64.71	56.96	45.44
ENSMUSG00000011884.13	Gltp	21.04	24.84	27.49	20.52
ENSMUSG00000011958.17	Bnip2	17.17	12.46	17.89	14.19
ENSMUSG00000011960.12	Ccnt1	47.18	30.96	26.39	38.84
ENSMUSG00000012017.3	Scarf2	0.34	0.55	0.58	0.23
ENSMUSG00000012042.8	4930579F01Rik	0.08	0.00	0.06	0.00
ENSMUSG00000012076.8	Brms1l	13.06	15.60	12.70	13.97
ENSMUSG00000012114.16	Med15	9.80	12.07	13.17	10.13
ENSMUSG00000012117.13	Dhdds	10.36	11.74	6.04	9.82
ENSMUSG00000012123.16	Crybg2	6.03	8.58	12.45	11.85
ENSMUSG00000012126.16	Ubxn11	2.64	8.07	4.60	3.03
ENSMUSG00000012187.13	Mogat1	0.00	0.21	0.54	0.47
ENSMUSG00000012211.13	Tex22	0.00	0.00	0.00	0.00
ENSMUSG00000012282.2	Wnt8a	0.27	0.07	0.31	0.23
ENSMUSG00000012296.16	Tjap1	32.24	36.31	39.37	28.74
ENSMUSG00000012350.15	Ehf	0.00	0.20	0.02	0.11
ENSMUSG00000012396.12	Nanog	266.85	440.95	236.00	176.77
ENSMUSG00000012405.16	Rpl15	83.03	76.50	58.89	68.16
ENSMUSG00000012422.14	Tmem167	10.57	7.18	4.80	8.17
ENSMUSG00000012428.9	Steap4	0.14	0.00	0.16	0.17
ENSMUSG00000012429.9	Mplkip	12.74	6.68	10.37	7.20
ENSMUSG00000012443.3	Kif11	45.04	41.22	49.74	50.82
ENSMUSG00000012483.4	Rpa3	77.91	77.47	65.70	81.57
ENSMUSG00000012519.14	Mlkl	2.53	0.51	1.61	2.00
ENSMUSG00000012520.10	Phox2b	0.00	0.10	0.00	0.00
ENSMUSG00000012535.14	Tnpo3	76.16	56.80	71.96	67.21
ENSMUSG00000012609.19	Ttll5	11.92	9.69	11.04	10.04
ENSMUSG00000012640.16	Zfp715	8.31	11.57	8.01	9.11
ENSMUSG00000012705.16	Retn	0.11	0.15	0.00	0.17
ENSMUSG00000012777.14	Acpt	0.24	0.00	0.06	0.04
ENSMUSG00000012819.15	Cdh23	0.22	1.26	1.05	0.82
ENSMUSG00000012848.15	Rps5	1239.38	1699.38	1428.90	1572.58
ENSMUSG00000012889.8	Podnl1	0.26	0.49	0.28	0.29
ENSMUSG00000013033.16	Adgrl1	28.45	23.09	27.87	31.29
ENSMUSG00000013076.17	Amotl1	9.44	10.65	5.10	5.44
ENSMUSG00000013083.8	2200002J24Rik	0.00	0.00	1.18	0.14
ENSMUSG00000013089.15	Etv5	59.30	53.92	39.41	53.35
ENSMUSG00000013091.5	Tmem190	0.00	0.49	0.00	0.68
ENSMUSG00000013150.15	Gfod2	5.22	3.89	4.25	3.73
ENSMUSG00000013155.10	Enkd1	13.83	25.13	16.44	16.08
ENSMUSG00000013158.6	4933405L10Rik	0.21	0.70	0.44	0.50
ENSMUSG00000013160.7	Atp6v0d1	57.00	54.05	61.25	62.12
ENSMUSG00000013236.17	Ptprs	25.85	27.83	28.89	22.23
ENSMUSG00000013275.9	Slc41a1	14.62	15.68	15.93	14.23
ENSMUSG00000013338.16	Fer1l4	0.04	0.40	0.20	0.26
ENSMUSG00000013353.10	4931406B18Rik	0.00	0.04	0.10	0.06
ENSMUSG00000013367.5	Iglon5	0.26	0.29	0.89	0.31
ENSMUSG00000013415.9	Igf2bp1	233.84	119.41	112.11	193.55
ENSMUSG00000013418.8	B4galnt2	0.07	0.60	0.41	0.54
ENSMUSG00000013419.7	Zfp651	4.41	3.53	3.14	2.32
ENSMUSG00000013465.19	Nelfb	31.94	31.54	35.63	29.54
ENSMUSG00000013483.14	Card14	0.03	0.24	0.02	0.07
ENSMUSG00000013495.15	Tmem175	4.24	6.97	5.71	2.10
ENSMUSG00000013523.13	Bcas1	3.21	4.95	8.63	4.13
ENSMUSG00000013539.13	Tango2	5.25	7.73	4.55	4.68
ENSMUSG00000013562.12	4833413E03Rik	1.58	0.45	0.53	0.49
ENSMUSG00000013584.5	Aldh1a2	0.97	0.88	1.53	1.05
ENSMUSG00000013593.12	Ndufs2	130.31	153.90	144.23	129.03
ENSMUSG00000013611.14	Snx31	1.38	0.94	1.73	1.34
ENSMUSG00000013622.15	Atraid	11.24	10.92	9.56	7.29
ENSMUSG00000013629.16	Cad	70.47	122.74	113.11	93.43
ENSMUSG00000013643.13	Lypd8	0.00	0.00	0.00	0.00
ENSMUSG00000013646.17	Sh3bp5l	20.18	27.53	16.96	16.42
ENSMUSG00000013653.2	1810065E05Rik	0.00	0.00	0.00	0.00
ENSMUSG00000013662.5	Atad1	26.52	26.42	30.13	29.86
ENSMUSG00000013663.7	Pten	24.02	17.30	21.63	22.71
ENSMUSG00000013668.9	4933402N03Rik	0.00	0.00	0.00	0.00
ENSMUSG00000013698.12	Pea15a	17.16	6.01	14.48	13.10
ENSMUSG00000013701.12	Timm23	15.14	15.16	8.92	12.36
ENSMUSG00000013707.3	Tnfaip8l2	0.11	0.00	0.00	0.62
ENSMUSG00000013736.16	Trnt1	59.49	42.09	31.48	52.59
ENSMUSG00000013766.11	Ly6g6e	6.23	65.15	42.04	12.01
ENSMUSG00000013787.15	Ehmt2	50.03	40.30	47.54	40.22
ENSMUSG00000013822.7	Elof1	45.99	35.35	28.42	45.22
ENSMUSG00000013833.15	Med16	9.68	11.91	8.78	8.46
ENSMUSG00000013846.9	St3gal1	0.29	0.61	0.95	0.44
ENSMUSG00000013858.14	Tmem259	31.24	36.06	33.50	28.64
ENSMUSG00000013878.18	Rnf170	6.74	7.09	6.53	4.75
ENSMUSG00000013921.15	Clip3	4.24	6.58	3.17	5.16
ENSMUSG00000013928.13	Thap8	0.54	0.65	0.28	0.41
ENSMUSG00000013936.12	Myl2	0.79	0.44	1.19	0.42
ENSMUSG00000013973.12	Dedd	24.88	28.63	22.61	21.68
ENSMUSG00000013974.3	Mcemp1	0.08	0.16	0.06	0.08
ENSMUSG00000013997.10	Nit1	23.89	28.66	21.32	18.20
ENSMUSG00000014030.15	Pax5	0.01	0.03	0.01	0.01
ENSMUSG00000014039.17	Prdm15	5.07	7.42	4.32	4.86
ENSMUSG00000014074.17	Rnf168	17.08	10.25	10.00	13.42
ENSMUSG00000014075.15	Tctex1d2	11.93	19.94	25.21	20.39
ENSMUSG00000014077.13	Chp1	33.99	31.24	42.48	41.08
ENSMUSG00000014104.12	Sval2	0.00	0.00	0.00	0.00
ENSMUSG00000014158.12	Trpv4	1.08	0.93	0.97	1.43
ENSMUSG00000014164.15	Klhl3	0.41	0.42	0.37	0.47
ENSMUSG00000014177.10	Tvp23b	17.59	29.89	25.95	23.06
ENSMUSG00000014195.15	Dnajc7	148.84	107.15	95.18	88.64
ENSMUSG00000014198.15	Zfp385c	0.33	0.71	0.58	0.58
ENSMUSG00000014226.10	Cacybp	201.56	119.62	129.20	162.49
ENSMUSG00000014232.14	Cluap1	9.31	9.67	4.39	8.00
ENSMUSG00000014243.5	Zswim7	29.75	25.14	23.45	19.59
ENSMUSG00000014245.8	Pigl	13.02	10.98	6.94	8.23
ENSMUSG00000014294.4	Ndufa2	33.79	47.85	41.66	35.82
ENSMUSG00000014301.12	Pam16	4.73	3.11	4.27	3.42
ENSMUSG00000014303.13	Glis2	17.69	12.94	8.16	11.66
ENSMUSG00000014313.14	Cox6c	410.49	494.42	442.67	338.52
ENSMUSG00000014329.14	Bicc1	0.89	1.71	1.69	1.31
ENSMUSG00000014349.7	Ube2z	68.75	72.96	66.11	72.62
ENSMUSG00000014351.12	Gip	0.00	0.00	0.00	0.00
ENSMUSG00000014353.14	Tmem87b	7.89	11.07	10.57	9.95
ENSMUSG00000014355.10	Anapc1	78.46	60.87	76.94	72.49
ENSMUSG00000014361.5	Mertk	1.26	1.78	1.76	1.75
ENSMUSG00000014402.15	Tsg101	25.91	24.61	26.71	26.39
ENSMUSG00000014418.16	Hps5	8.61	10.46	7.14	9.91
ENSMUSG00000014426.8	Map3k4	13.55	26.04	30.22	19.76
ENSMUSG00000014444.17	Piezo1	27.20	14.47	26.10	24.16
ENSMUSG00000014453.4	Blk	0.00	0.00	0.00	0.00
ENSMUSG00000014470.4	Rnf166	5.43	5.98	9.65	7.14
ENSMUSG00000014496.7	Ankrd28	20.66	17.36	15.68	21.70
ENSMUSG00000014498.9	Ankrd52	12.92	9.43	8.11	10.28
ENSMUSG00000014503.14	Pkd2l2	0.16	0.06	0.08	0.19
ENSMUSG00000014504.16	Srp19	79.67	37.98	48.55	51.32
ENSMUSG00000014529.9	Tmbim7	0.00	0.00	0.07	0.00
ENSMUSG00000014542.3	Clec4f	0.00	0.00	0.00	0.00
ENSMUSG00000014543.14	Klra17	0.00	0.10	0.00	0.00
ENSMUSG00000014547.10	Wdfy2	4.97	5.65	4.41	5.90
ENSMUSG00000014550.14	Rbsn	14.60	12.81	12.54	12.86
ENSMUSG00000014551.8	Mrps25	29.54	22.17	26.53	23.30
ENSMUSG00000014554.13	Dguok	9.14	14.27	15.69	8.89
ENSMUSG00000014592.20	Camta1	10.32	21.22	32.20	18.43
ENSMUSG00000014599.10	Csf1	1.50	0.25	0.85	0.18
ENSMUSG00000014601.13	Strip1	15.99	18.16	18.71	16.97
ENSMUSG00000014602.15	Kif1a	2.35	2.56	10.13	3.73
ENSMUSG00000014603.2	Alx3	0.13	0.06	0.28	0.49
ENSMUSG00000014606.14	Slc25a11	42.43	53.41	35.18	39.29
ENSMUSG00000014609.16	Chrne	0.66	0.00	0.06	0.36
ENSMUSG00000014633.15	Cmc2	14.72	14.10	16.29	14.66
ENSMUSG00000014668.15	Chfr	35.63	29.53	27.94	28.63
ENSMUSG00000014686.8	Ceacam16	0.07	0.21	0.05	0.24
ENSMUSG00000014704.10	Hoxa2	0.00	0.00	0.05	0.00
ENSMUSG00000014725.15	Adam28	0.00	0.00	0.00	0.00
ENSMUSG00000014747.6	Ankrd53	0.10	0.07	0.15	0.00
ENSMUSG00000014748.13	Tex261	14.32	9.30	10.05	8.22
ENSMUSG00000014763.7	Fam120b	3.88	3.40	2.92	2.74
ENSMUSG00000014767.16	Tbp	22.80	22.21	16.06	19.80
ENSMUSG00000014769.9	Psmb1	172.14	208.09	194.78	205.40
ENSMUSG00000014771.12	Pdcd2	42.32	48.31	32.34	30.32
ENSMUSG00000014773.13	Dll1	2.08	0.31	2.81	0.82
ENSMUSG00000014776.7	Nol3	0.56	0.99	1.10	0.63
ENSMUSG00000014778.10	Fhod1	7.93	12.34	7.21	11.20
ENSMUSG00000014782.16	Plekhg4	0.54	1.48	1.90	1.42
ENSMUSG00000014786.8	Slc9a5	3.63	4.55	7.85	4.03
ENSMUSG00000014791.10	Elmo3	1.61	10.63	6.13	3.08
ENSMUSG00000014813.9	Stc1	0.00	0.18	0.91	0.23
ENSMUSG00000014837.15	4931428F04Rik	3.38	3.69	2.81	2.43
ENSMUSG00000014846.12	Tppp3	6.50	7.38	8.87	8.00
ENSMUSG00000014850.15	Msh3	29.53	23.16	18.56	21.06
ENSMUSG00000014852.16	Adamts13	0.00	0.00	0.00	0.00
ENSMUSG00000014856.12	Tmem208	21.75	21.02	19.62	18.54
ENSMUSG00000014859.9	E2f4	65.53	53.00	49.04	57.16
ENSMUSG00000014867.9	Surf4	46.80	39.35	36.62	40.21
ENSMUSG00000014873.15	Surf2	25.40	21.40	16.41	15.46
ENSMUSG00000014905.4	Dnajb9	7.59	6.50	4.81	6.24
ENSMUSG00000014907.10	Naf1	30.47	16.48	22.40	35.73
ENSMUSG00000014932.15	Yes1	17.61	20.89	17.45	19.41
ENSMUSG00000014956.15	Ppp1cb	64.90	55.64	65.74	75.31
ENSMUSG00000014959.12	Gorasp2	45.54	34.29	35.39	36.89
ENSMUSG00000014980.14	Tsen15	41.70	22.62	33.91	30.99
ENSMUSG00000015001.17	Oc90	0.30	0.43	0.00	0.13
ENSMUSG00000015002.17	Efr3a	30.35	43.59	36.07	30.43
ENSMUSG00000015013.9	Trappc2l	14.41	13.42	8.50	11.89
ENSMUSG00000015016.8	Acsf3	8.50	11.62	13.56	9.54
ENSMUSG00000015023.7	Ddx19a	39.43	33.91	28.19	41.94
ENSMUSG00000015027.11	Galns	1.92	4.82	3.03	2.64
ENSMUSG00000015053.14	Gata2	2.38	0.45	0.99	0.90
ENSMUSG00000015083.11	C8g	1.37	2.01	2.75	0.62
ENSMUSG00000015085.8	Entpd2	0.00	0.95	0.86	0.48
ENSMUSG00000015087.14	Rabl6	25.63	34.89	42.07	26.72
ENSMUSG00000015090.13	Ptgds	0.24	0.68	0.53	0.97
ENSMUSG00000015092.9	Edf1	37.92	52.78	35.29	41.26
ENSMUSG00000015093.15	Clic3	0.00	0.34	1.17	0.41
ENSMUSG00000015094.16	Npdc1	7.76	15.43	13.04	5.43
ENSMUSG00000015095.12	Fbxw5	8.67	13.53	12.83	10.61
ENSMUSG00000015112.15	Slc25a13	66.59	68.40	70.29	66.81
ENSMUSG00000015120.15	Ube2i	89.30	76.42	65.26	76.93
ENSMUSG00000015126.9	Tsr3	14.34	16.17	13.26	13.40
ENSMUSG00000015127.14	Unkl	9.18	4.24	7.24	8.07
ENSMUSG00000015133.17	Lrrk1	1.08	0.19	0.78	0.58
ENSMUSG00000015134.15	Aldh1a3	0.61	0.69	0.34	0.18
ENSMUSG00000015143.15	Actn1	60.56	84.32	58.89	65.80
ENSMUSG00000015149.14	Sirt2	8.77	12.29	8.20	8.68
ENSMUSG00000015165.16	Hnrnpl	420.95	269.03	367.56	402.14
ENSMUSG00000015176.10	Nolc1	112.01	77.56	69.23	86.81
ENSMUSG00000015189.12	Casd1	4.31	6.13	3.41	5.06
ENSMUSG00000015202.13	Cnksr3	7.61	10.53	10.28	9.52
ENSMUSG00000015214.14	Mtmr1	4.91	4.32	3.90	3.00
ENSMUSG00000015217.11	Hmgb3	7.23	8.86	6.84	6.84
ENSMUSG00000015222.17	Map2	2.53	8.17	6.17	5.44
ENSMUSG00000015224.10	Cyp2j9	0.27	0.80	0.86	0.32
ENSMUSG00000015242.14	Nipsnap3a	0.00	0.00	0.00	0.00
ENSMUSG00000015243.4	Abca1	3.32	7.15	2.52	2.19
ENSMUSG00000015247.10	Nipsnap3b	15.63	27.88	19.31	16.30
ENSMUSG00000015289.4	Lage3	31.55	29.42	37.28	41.80
ENSMUSG00000015290.15	Ubl4a	10.85	12.49	7.85	7.69
ENSMUSG00000015291.10	Gdi1	29.50	62.88	37.55	36.02
ENSMUSG00000015305.6	Sash1	1.54	5.26	3.97	5.21
ENSMUSG00000015312.9	Gadd45b	6.04	3.37	5.60	4.35
ENSMUSG00000015314.10	Slamf6	0.04	0.05	0.09	0.00
ENSMUSG00000015316.11	Slamf1	0.00	0.00	0.00	0.00
ENSMUSG00000015335.16	Zdhhc12	18.74	23.27	21.71	16.19
ENSMUSG00000015337.5	Endog	11.63	13.35	10.82	8.90
ENSMUSG00000015340.10	Cybb	0.15	0.07	0.05	0.05
ENSMUSG00000015341.17	Golga7	49.19	38.72	42.13	49.87
ENSMUSG00000015342.6	Xk	3.02	2.00	2.63	1.96
ENSMUSG00000015354.8	Pcolce2	13.64	8.18	6.81	8.45
ENSMUSG00000015355.13	Cd48	0.00	0.00	0.00	0.00
ENSMUSG00000015357.10	Clpx	26.31	27.97	23.77	29.32
ENSMUSG00000015363.13	Trabd	9.89	17.66	17.85	15.06
ENSMUSG00000015365.15	Mov10l1	3.61	9.42	7.56	3.05
ENSMUSG00000015377.9	Dennd6b	2.51	3.13	2.43	1.92
ENSMUSG00000015396.4	Cd83	0.16	0.26	0.28	0.23
ENSMUSG00000015401.12	Tmem27	0.00	0.00	0.00	0.00
ENSMUSG00000015405.15	Ace2	0.00	0.00	0.00	0.00
ENSMUSG00000015437.5	Gzmb	0.00	0.00	0.00	0.00
ENSMUSG00000015441.4	Gzmf	0.00	0.00	0.00	0.00
ENSMUSG00000015443.9	Gzmn	0.00	0.00	0.00	0.00
ENSMUSG00000015451.16	C4a	1.22	0.47	0.70	0.91
ENSMUSG00000015452.14	Ager	0.17	0.43	0.15	0.27
ENSMUSG00000015461.15	Atf6b	24.59	21.42	19.04	18.98
ENSMUSG00000015467.14	Egfl8	0.08	0.31	0.06	0.33
ENSMUSG00000015468.14	Notch4	2.88	5.53	2.89	4.26
ENSMUSG00000015474.16	Ppt2	5.32	6.25	19.27	8.37
ENSMUSG00000015476.6	Prrt1	0.00	0.00	0.12	0.00
ENSMUSG00000015478.13	Rnf5	15.41	24.26	17.89	14.39
ENSMUSG00000015484.3	Fam163a	0.00	0.63	0.15	0.21
ENSMUSG00000015488.14	Cacfd1	4.58	5.92	4.18	3.09
ENSMUSG00000015501.10	Hivep2	0.22	0.49	0.23	0.04
ENSMUSG00000015519.12	2310057J18Rik	0.00	0.00	0.00	0.00
ENSMUSG00000015522.18	Arnt	27.25	30.14	38.89	32.62
ENSMUSG00000015533.9	Itga2	0.38	0.03	0.08	0.01
ENSMUSG00000015536.14	Mocs2	17.38	13.86	14.56	14.80
ENSMUSG00000015542.17	Nat9	7.44	11.04	6.65	5.00
ENSMUSG00000015568.16	Lpl	4.84	3.22	3.63	5.48
ENSMUSG00000015575.14	Atp6v0e	44.26	43.71	42.55	32.73
ENSMUSG00000015579.4	Nkx2-5	0.56	0.08	0.42	0.35
ENSMUSG00000015597.16	Zfp318	9.45	12.17	10.92	8.92
ENSMUSG00000015599.9	Ttbk1	1.29	0.69	0.36	1.07
ENSMUSG00000015605.5	Srf	11.98	9.02	9.14	9.27
ENSMUSG00000015619.10	Gata3	1.75	0.07	0.52	0.42
ENSMUSG00000015627.5	Gata5	0.07	0.03	0.10	0.03
ENSMUSG00000015647.9	Lama5	40.25	20.09	36.35	13.98
ENSMUSG00000015652.9	Steap1	16.47	9.90	14.16	11.83
ENSMUSG00000015653.13	Steap2	7.07	5.30	6.92	4.58
ENSMUSG00000015656.17	Hspa8	1866.98	1412.31	890.57	1453.15
ENSMUSG00000015659.12	Serac1	3.80	6.47	5.12	5.07
ENSMUSG00000015665.8	Awat1	0.00	0.00	0.00	0.00
ENSMUSG00000015668.13	Pdzd11	17.18	24.40	18.23	15.69
ENSMUSG00000015671.11	Psma2	55.55	42.25	39.09	43.62
ENSMUSG00000015672.4	Mrpl32	22.19	25.10	19.76	17.78
ENSMUSG00000015697.14	Setdb1	48.62	41.21	30.86	41.18
ENSMUSG00000015702.13	Anxa9	0.64	1.02	0.29	0.40
ENSMUSG00000015709.9	Arnt2	0.88	1.37	1.25	1.50
ENSMUSG00000015711.8	Prune1	22.64	22.13	22.20	21.16
ENSMUSG00000015714.11	Cers2	27.58	24.63	24.52	17.88
ENSMUSG00000015721.18	Nlrp5	0.00	0.00	0.03	0.00
ENSMUSG00000015733.13	Capza2	55.48	43.01	47.48	52.02
ENSMUSG00000015745.9	Plekho1	4.21	4.85	3.41	3.08
ENSMUSG00000015747.5	Vps45	9.48	9.38	10.09	6.54
ENSMUSG00000015748.13	Prpf3	86.48	59.32	56.70	61.63
ENSMUSG00000015749.12	Anp32e	161.03	94.01	103.41	147.24
ENSMUSG00000015750.15	Aph1a	2.18	2.86	2.68	2.54
ENSMUSG00000015755.16	Tab2	24.54	22.72	22.23	22.20
ENSMUSG00000015757.10	Ppil4	18.98	12.10	11.45	12.53
ENSMUSG00000015759.10	Cnih1	32.65	26.90	35.20	35.58
ENSMUSG00000015766.14	Eps8	24.24	24.48	22.43	24.31
ENSMUSG00000015776.12	Med22	21.00	8.68	12.86	14.00
ENSMUSG00000015787.15	Abo	0.13	0.19	0.15	0.16
ENSMUSG00000015790.16	Surf1	19.05	19.82	20.61	15.38
ENSMUSG00000015804.14	Med28	44.17	44.31	28.13	41.94
ENSMUSG00000015806.12	Qdpr	57.05	88.69	87.62	83.56
ENSMUSG00000015812.8	Gnrh1	0.50	0.00	0.38	0.65
ENSMUSG00000015829.13	Tnr	0.00	0.00	0.01	0.00
ENSMUSG00000015837.15	Sqstm1	115.71	116.93	121.03	135.37
ENSMUSG00000015839.6	Nfe2l2	25.45	35.37	28.33	24.56
ENSMUSG00000015843.10	Rxrg	0.15	0.14	0.41	0.14
ENSMUSG00000015846.14	Rxra	6.10	3.68	5.17	4.37
ENSMUSG00000015850.11	Adamtsl4	0.55	1.20	1.51	0.69
ENSMUSG00000015852.13	Fcrls	0.00	0.00	0.04	0.00
ENSMUSG00000015854.7	Cd5l	0.00	0.00	0.00	0.00
ENSMUSG00000015869.16	Prpsap1	89.65	68.12	85.60	85.98
ENSMUSG00000015879.8	Fam184b	1.43	0.48	0.23	0.41
ENSMUSG00000015880.13	Ncapg	38.93	30.07	40.70	44.61
ENSMUSG00000015882.17	Lcorl	3.59	4.47	6.43	5.81
ENSMUSG00000015889.8	Lta4h	51.50	43.88	52.53	50.90
ENSMUSG00000015890.2	Amdhd1	0.05	0.05	0.35	0.12
ENSMUSG00000015932.8	Dstn	100.85	78.43	102.88	83.69
ENSMUSG00000015937.15	H2afy	42.72	235.71	108.82	114.69
ENSMUSG00000015942.9	Gtf2ird2	1.59	1.44	1.03	1.64
ENSMUSG00000015943.11	Bola1	8.68	14.41	11.36	11.77
ENSMUSG00000015944.9	Gatsl2	0.73	1.47	1.54	1.70
ENSMUSG00000015947.10	Fcgr1	0.00	0.00	0.00	0.00
ENSMUSG00000015950.13	Ncf1	0.00	0.08	0.28	0.27
ENSMUSG00000015957.12	Wnt11	0.68	1.00	1.18	0.68
ENSMUSG00000015961.8	Adss	114.18	68.35	82.34	90.57
ENSMUSG00000015962.5	1700016C15Rik	0.00	0.00	0.00	0.00
ENSMUSG00000015966.17	Il17rb	1.38	0.77	0.73	0.48
ENSMUSG00000015968.17	Cacna1d	1.29	0.31	0.78	0.10
ENSMUSG00000015970.19	Chdh	0.00	0.05	0.08	0.04
ENSMUSG00000015971.5	Actr8	27.44	26.29	33.15	34.45
ENSMUSG00000015980.14	Lrrc27	2.31	1.92	4.66	3.20
ENSMUSG00000015981.12	Stk32c	0.26	0.00	0.99	0.29
ENSMUSG00000015994.10	Fnta	86.40	86.34	93.28	90.29
ENSMUSG00000016018.4	Skiv2l2	62.99	48.29	42.73	54.30
ENSMUSG00000016024.9	Lbp	0.00	0.22	0.17	0.07
ENSMUSG00000016028.9	Celsr1	1.70	3.46	4.09	2.74
ENSMUSG00000016087.13	Fli1	0.03	0.00	0.12	0.00
ENSMUSG00000016128.14	Stard13	1.73	0.57	2.18	0.59
ENSMUSG00000016150.15	Tenm1	0.16	0.02	0.06	0.08
ENSMUSG00000016179.11	Camk1g	0.00	0.00	0.00	0.06
ENSMUSG00000016181.9	Diexf	33.96	20.25	23.80	21.70
ENSMUSG00000016194.14	Hsd11b1	0.17	0.20	0.07	0.00
ENSMUSG00000016200.14	Syt14	6.92	4.04	6.71	5.07
ENSMUSG00000016206.6	H2-M3	1.79	2.69	4.58	2.14
ENSMUSG00000016239.11	Lonrf3	3.21	2.73	5.26	2.93
ENSMUSG00000016252.7	Atp5e	105.56	138.97	128.89	116.80
ENSMUSG00000016253.12	Nelfcd	37.18	43.86	41.33	40.39
ENSMUSG00000016255.5	Tubb1	0.09	0.00	0.20	0.26
ENSMUSG00000016256.10	Ctsz	40.93	78.01	68.19	44.83
ENSMUSG00000016257.15	Prelid3b	44.82	29.93	29.60	40.31
ENSMUSG00000016262.14	Sertad4	0.29	1.08	2.45	0.98
ENSMUSG00000016283.13	H2-M2	0.00	0.00	0.14	0.00
ENSMUSG00000016308.12	Ube2a	44.56	41.82	36.62	45.57
ENSMUSG00000016319.3	Slc25a5	291.45	472.76	342.53	393.77
ENSMUSG00000016327.9	Atp1b4	0.00	0.00	0.00	0.00
ENSMUSG00000016344.14	Ppdpf	15.48	26.89	19.18	28.29
ENSMUSG00000016346.17	Kcnq2	1.93	1.10	1.42	1.48
ENSMUSG00000016349.10	Eef1a2	0.17	0.27	0.92	0.96
ENSMUSG00000016356.17	Col20a1	0.00	0.63	0.41	0.03
ENSMUSG00000016382.15	Pls3	11.98	13.31	15.19	13.44
ENSMUSG00000016386.15	Mpped2	3.44	4.31	3.33	2.12
ENSMUSG00000016409.4	Nkap	10.33	6.81	12.94	12.43
ENSMUSG00000016427.7	Ndufa1	42.01	46.78	48.85	39.20
ENSMUSG00000016458.14	Wt1	1.79	0.05	0.63	0.91
ENSMUSG00000016477.18	E2f3	14.74	6.98	6.94	11.40
ENSMUSG00000016481.15	Cr1l	26.26	19.04	15.03	15.27
ENSMUSG00000016487.15	Ppfibp1	27.30	24.42	33.89	27.79
ENSMUSG00000016493.13	Cd46	0.12	0.06	0.08	0.08
ENSMUSG00000016494.9	Cd34	3.97	1.40	2.40	2.03
ENSMUSG00000016495.12	Plgrkt	10.59	13.23	12.20	12.51
ENSMUSG00000016496.7	Cd274	0.06	0.38	0.25	0.13
ENSMUSG00000016498.9	Pdcd1lg2	0.00	0.00	0.00	0.00
ENSMUSG00000016503.16	Gtf3a	32.34	40.14	45.79	38.80
ENSMUSG00000016510.11	Mtif3	9.40	9.89	7.68	8.59
ENSMUSG00000016520.7	Lnx2	5.53	3.62	3.77	3.66
ENSMUSG00000016524.12	Il19	0.16	0.00	0.00	0.00
ENSMUSG00000016526.8	Dyrk3	33.72	32.36	25.65	30.28
ENSMUSG00000016528.10	Mapkapk2	20.75	18.05	21.21	17.91
ENSMUSG00000016529.5	Il10	0.09	0.00	0.00	0.00
ENSMUSG00000016534.15	Lamp2	15.87	21.59	23.21	19.78
ENSMUSG00000016541.9	Atxn10	82.27	97.42	105.03	94.52
ENSMUSG00000016552.13	Foxred2	7.35	7.04	5.46	5.35
ENSMUSG00000016554.8	Eif3d	112.66	107.98	102.71	101.04
ENSMUSG00000016559.14	H3f3b	426.39	350.20	247.86	291.45
ENSMUSG00000016619.9	Nup50	47.88	34.28	32.43	41.33
ENSMUSG00000016624.15	Phf21b	2.83	0.94	1.17	3.80
ENSMUSG00000016626.10	Nlrp14	0.93	1.08	1.95	0.69
ENSMUSG00000016637.6	Ift27	5.97	6.72	5.83	5.68
ENSMUSG00000016664.14	Pacsin2	22.99	29.16	30.18	25.96
ENSMUSG00000016756.17	Cmah	0.07	0.00	0.05	0.00
ENSMUSG00000016757.10	Ttll12	23.88	18.99	21.69	23.08
ENSMUSG00000016758.3	Bik	0.28	1.09	1.38	0.99
ENSMUSG00000016763.14	Scube1	0.34	0.90	0.86	0.46
ENSMUSG00000016831.11	Tox4	26.79	30.09	23.69	23.53
ENSMUSG00000016833.14	Mrps18c	59.32	48.35	35.67	48.42
ENSMUSG00000016918.15	Sulf1	11.41	2.47	3.95	9.08
ENSMUSG00000016921.14	Srsf6	155.78	140.84	67.38	129.76
ENSMUSG00000016933.17	Plcg1	23.48	32.66	43.59	29.74
ENSMUSG00000016940.18	Kctd2	12.34	20.58	27.96	16.17
ENSMUSG00000016942.5	Tmprss6	0.04	0.03	0.03	0.07
ENSMUSG00000016946.5	Kctd5	28.58	31.87	28.57	30.55
ENSMUSG00000016982.6	Pom121l2	0.06	0.00	0.05	0.14
ENSMUSG00000016984.7	Etaa1	32.66	27.66	21.61	34.88
ENSMUSG00000016995.17	Matn4	0.11	0.97	0.71	0.22
ENSMUSG00000016998.2	Svs4	0.00	0.00	0.00	0.00
ENSMUSG00000017000.2	Svs6	0.00	0.00	0.00	0.00
ENSMUSG00000017002.14	Slpi	0.00	0.00	0.00	0.38
ENSMUSG00000017003.7	Svs3a	0.00	0.00	0.00	0.00
ENSMUSG00000017004.7	Svs5	0.00	0.00	0.00	0.00
ENSMUSG00000017007.9	Rbpjl	0.05	0.09	0.13	0.04
ENSMUSG00000017009.3	Sdc4	29.04	142.17	99.74	75.72
ENSMUSG00000017049.4	Ccdc70	0.00	0.00	0.00	0.00
ENSMUSG00000017057.9	Il13ra1	1.02	1.49	2.15	1.36
ENSMUSG00000017064.4	Prl5a1	0.00	0.00	0.00	0.00
ENSMUSG00000017119.19	Nbr1	68.63	82.17	54.65	67.81
ENSMUSG00000017132.17	Cyth1	3.03	3.10	2.60	2.55
ENSMUSG00000017144.8	Rnd3	9.65	7.23	5.60	5.02
ENSMUSG00000017146.12	Brca1	33.33	26.76	22.93	34.58
ENSMUSG00000017165.1	Gast	0.00	0.00	0.30	0.21
ENSMUSG00000017167.6	Cntnap1	0.14	0.35	0.35	0.42
ENSMUSG00000017176.17	Nt5c3b	27.63	21.36	25.46	24.01
ENSMUSG00000017188.3	Coa3	33.36	27.13	20.82	28.94
ENSMUSG00000017195.15	Zpbp2	0.00	0.72	0.56	0.39
ENSMUSG00000017204.4	Gsdma	0.17	0.08	0.22	0.31
ENSMUSG00000017210.14	Med24	30.61	35.27	35.31	32.10
ENSMUSG00000017211.14	Gsdma2	0.09	0.00	0.00	0.00
ENSMUSG00000017221.14	Psmd3	166.98	148.84	167.16	164.80
ENSMUSG00000017264.16	Exosc10	49.37	35.52	33.58	30.75
ENSMUSG00000017286.15	Glod4	36.63	36.87	41.24	31.69
ENSMUSG00000017288.15	Vps53	24.47	21.94	18.17	20.24
ENSMUSG00000017291.13	Taok1	30.36	19.04	20.20	23.90
ENSMUSG00000017299.13	Dnttip1	18.54	18.25	13.56	13.55
ENSMUSG00000017300.9	Tnnc2	0.42	0.20	0.00	0.11
ENSMUSG00000017307.15	Acot8	10.93	12.54	6.96	8.08
ENSMUSG00000017309.11	Cd300lg	0.00	0.00	0.07	0.05
ENSMUSG00000017310.7	Spint4	0.00	0.00	0.00	0.00
ENSMUSG00000017311.15	Pyy	0.00	0.00	0.45	0.00
ENSMUSG00000017314.12	Mpp2	1.35	2.42	4.29	3.13
ENSMUSG00000017316.13	Ppy	0.00	0.00	0.00	0.00
ENSMUSG00000017344.4	Vtn	0.00	0.10	0.17	0.11
ENSMUSG00000017376.15	Nlk	23.70	23.74	19.98	26.98
ENSMUSG00000017386.10	Traf4	41.80	63.79	69.60	60.05
ENSMUSG00000017390.15	Aldoc	4.24	27.61	39.20	13.42
ENSMUSG00000017400.10	Stac2	2.22	6.89	8.54	5.35
ENSMUSG00000017404.12	Rpl19	417.48	521.90	531.53	447.16
ENSMUSG00000017405.14	Nek8	6.92	10.22	9.52	7.29
ENSMUSG00000017412.15	Cacnb4	0.08	0.01	0.03	0.03
ENSMUSG00000017417.14	Plxdc1	1.41	3.43	3.44	3.02
ENSMUSG00000017418.13	Arl5b	18.97	15.80	16.34	19.65
ENSMUSG00000017421.18	Zfp207	108.91	66.39	58.93	94.69
ENSMUSG00000017428.16	Psmd11	158.95	116.77	131.29	137.96
ENSMUSG00000017446.14	C1qtnf1	0.18	0.04	0.03	0.16
ENSMUSG00000017453.4	Pipox	23.21	16.91	33.10	22.33
ENSMUSG00000017466.9	Timp2	3.33	7.57	5.75	3.37
ENSMUSG00000017478.15	Zc3h18	55.92	38.70	34.69	40.68
ENSMUSG00000017485.11	Top2b	7.81	7.84	11.44	9.91
ENSMUSG00000017491.9	Rarb	0.22	0.00	0.00	0.13
ENSMUSG00000017493.12	Igfbp4	9.54	44.82	21.95	10.25
ENSMUSG00000017499.15	Cdc6	45.93	23.49	24.31	38.77
ENSMUSG00000017548.15	Suz12	170.14	187.01	180.72	198.86
ENSMUSG00000017550.14	Atad5	15.98	12.87	11.58	21.80
ENSMUSG00000017561.16	Crlf3	44.41	37.58	37.10	45.98
ENSMUSG00000017588.2	Krt27	0.00	0.15	0.00	0.04
ENSMUSG00000017607.9	Tns4	0.39	0.42	0.83	0.42
ENSMUSG00000017615.12	Tnfaip1	25.82	19.81	19.68	24.61
ENSMUSG00000017631.18	Abr	38.40	31.74	29.59	32.75
ENSMUSG00000017639.13	Rab11fip4	10.60	29.89	19.99	22.11
ENSMUSG00000017652.16	Cd40	0.60	0.43	1.38	0.73
ENSMUSG00000017664.16	Slc35c2	13.05	21.81	14.99	14.94
ENSMUSG00000017667.9	Zfp334	5.76	4.26	3.62	4.78
ENSMUSG00000017670.16	Elmo2	9.95	23.96	16.49	16.69
ENSMUSG00000017677.11	Wsb1	53.34	86.91	65.38	60.89
ENSMUSG00000017679.16	Ttpal	6.72	7.01	3.08	6.51
ENSMUSG00000017686.16	Rhot1	47.48	46.12	54.37	52.37
ENSMUSG00000017688.14	Hnf4g	0.00	0.00	0.00	0.00
ENSMUSG00000017692.8	Rhbdl3	0.06	0.17	0.39	0.19
ENSMUSG00000017697.3	Ada	7.79	4.03	6.14	6.04
ENSMUSG00000017707.9	Serinc3	27.18	32.72	50.50	30.20
ENSMUSG00000017713.9	Tha1	0.47	1.05	1.61	0.91
ENSMUSG00000017715.11	Pgs1	50.45	48.25	51.20	48.23
ENSMUSG00000017716.15	Birc5	151.36	83.35	118.78	119.05
ENSMUSG00000017718.15	Afmid	0.78	1.93	1.07	0.74
ENSMUSG00000017720.2	Trp53tg5	0.00	0.14	0.11	0.00
ENSMUSG00000017721.15	Pigt	27.65	22.22	23.12	21.98
ENSMUSG00000017723.11	Wfdc2	29.33	72.54	51.26	39.16
ENSMUSG00000017724.14	Etv4	108.86	41.82	70.13	90.45
ENSMUSG00000017733.4	Eppin	0.00	0.00	0.00	0.09
ENSMUSG00000017734.15	Dbndd2	1.34	3.37	3.68	2.98
ENSMUSG00000017737.2	Mmp9	0.93	0.48	1.15	1.24
ENSMUSG00000017740.17	Slc12a5	0.42	0.86	0.57	0.79
ENSMUSG00000017747.13	Ghdc	6.43	12.03	7.71	5.49
ENSMUSG00000017754.13	Pltp	2.91	21.05	9.85	11.97
ENSMUSG00000017756.9	Slc12a7	23.27	98.90	62.67	36.23
ENSMUSG00000017760.15	Ctsa	32.75	91.46	41.50	34.62
ENSMUSG00000017764.2	Zswim1	9.84	22.86	16.60	12.30
ENSMUSG00000017765.17	Slc12a4	27.42	15.97	21.70	20.67
ENSMUSG00000017767.3	Spata25	0.18	0.17	0.40	0.18
ENSMUSG00000017774.19	Myo1c	45.09	35.58	34.38	28.47
ENSMUSG00000017776.15	Crk	64.90	92.39	75.76	80.75
ENSMUSG00000017778.14	Cox7c	23.08	18.61	28.24	20.44
ENSMUSG00000017781.17	Pitpna	69.19	51.48	44.06	45.80
ENSMUSG00000017801.15	Mlx	66.36	67.34	63.49	57.59
ENSMUSG00000017802.14	Retreg3	17.58	21.44	19.27	17.72
ENSMUSG00000017817.11	Jph2	0.40	0.13	0.20	0.15
ENSMUSG00000017830.15	Dhx58	2.26	1.60	1.53	2.32
ENSMUSG00000017831.7	Rab5a	32.62	37.72	34.50	36.82
ENSMUSG00000017832.2	Hspb9	0.70	0.58	0.35	0.71
ENSMUSG00000017837.12	Nkiras2	23.37	35.23	31.43	23.12
ENSMUSG00000017843.14	Ppp2r5c	72.47	106.55	99.97	80.53
ENSMUSG00000017858.12	Ift52	14.62	15.71	18.89	13.50
ENSMUSG00000017861.11	Mybl2	279.12	365.49	271.81	210.52
ENSMUSG00000017868.16	Sgk2	1.69	0.65	0.93	0.72
ENSMUSG00000017897.18	Eya2	1.00	3.33	2.78	0.77
ENSMUSG00000017922.14	Prl3c1	0.00	0.00	0.00	0.00
ENSMUSG00000017929.13	B4galt5	24.10	33.11	29.19	22.06
ENSMUSG00000017943.15	Gdap1l1	0.41	0.38	0.39	0.62
ENSMUSG00000017950.16	Hnf4a	0.10	0.22	0.53	0.11
ENSMUSG00000017969.13	Ptgis	7.16	3.29	6.18	5.67
ENSMUSG00000017978.18	Cadps2	0.23	0.17	0.21	0.21
ENSMUSG00000017999.16	Ddx27	53.71	38.40	41.60	42.17
ENSMUSG00000018001.18	Cyth3	3.95	7.30	6.72	6.52
ENSMUSG00000018008.7	Cyth4	0.08	0.23	0.15	0.30
ENSMUSG00000018012.11	Rac3	5.03	23.16	12.10	9.26
ENSMUSG00000018040.9	Rrp7a	52.10	30.37	27.06	26.09
ENSMUSG00000018042.17	Cyb5r3	38.23	51.54	56.12	39.76
ENSMUSG00000018068.13	Ints2	56.57	42.29	38.53	42.49
ENSMUSG00000018076.12	Med13l	29.18	27.63	25.89	30.58
ENSMUSG00000018102.5	Hist1h2bc	52.81	51.53	60.94	78.32
ENSMUSG00000018126.15	Baiap2l2	0.76	1.04	0.54	0.56
ENSMUSG00000018143.10	Mafk	3.97	2.53	3.52	3.04
ENSMUSG00000018160.15	Med1	59.53	48.08	42.61	54.68
ENSMUSG00000018166.8	Erbb3	5.90	11.19	9.27	10.28
ENSMUSG00000018167.10	Stard3	10.22	17.41	14.61	11.40
ENSMUSG00000018168.8	Ikzf3	0.49	0.06	0.81	0.47
ENSMUSG00000018169.12	Mfng	2.47	3.90	5.77	5.39
ENSMUSG00000018171.9	Vmp1	39.28	36.74	31.44	39.88
ENSMUSG00000018189.12	Uchl5	50.54	29.02	43.58	46.03
ENSMUSG00000018196.18	Glrx2	30.20	52.84	45.53	42.71
ENSMUSG00000018199.8	Trove2	6.20	5.83	8.15	8.92
ENSMUSG00000018209.15	Stk4	28.53	23.59	19.55	27.35
ENSMUSG00000018211.13	Wfdc15b	0.00	0.00	0.00	0.00
ENSMUSG00000018217.12	Pmp22	0.92	0.44	2.36	0.78
ENSMUSG00000018238.6	Gdf9	0.13	0.13	0.58	0.29
ENSMUSG00000018239.9	Zcchc10	57.83	29.98	37.41	50.66
ENSMUSG00000018259.13	Prl8a2	0.00	0.00	0.00	0.00
ENSMUSG00000018263.11	Tbx5	0.06	0.19	0.08	0.03
ENSMUSG00000018286.6	Psmb6	413.47	380.90	351.84	400.88
ENSMUSG00000018287.12	Spag7	59.28	56.27	60.37	53.89
ENSMUSG00000018293.4	Pfn1	765.55	340.29	395.26	523.80
ENSMUSG00000018322.10	Tomm34	22.31	31.31	30.07	20.31
ENSMUSG00000018326.9	Ywhab	78.28	64.71	59.00	73.49
ENSMUSG00000018334.17	Ksr1	8.32	5.97	6.26	6.54
ENSMUSG00000018339.11	Gpx3	11.25	11.14	23.85	12.00
ENSMUSG00000018340.13	Anxa6	54.59	107.52	63.16	45.25
ENSMUSG00000018341.12	Il12rb2	0.00	0.00	0.04	0.00
ENSMUSG00000018347.16	Zkscan6	3.61	9.65	6.41	6.15
ENSMUSG00000018362.14	Kpna2	80.55	62.25	74.09	70.25
ENSMUSG00000018363.16	Smurf2	27.22	29.98	33.54	29.85
ENSMUSG00000018372.13	Cep95	11.15	9.51	10.91	9.98
ENSMUSG00000018377.10	Vezf1	9.61	17.09	16.40	16.97
ENSMUSG00000018378.13	Cuedc1	2.39	5.82	4.55	5.22
ENSMUSG00000018379.17	Srsf1	423.36	260.59	223.19	313.13
ENSMUSG00000018381.15	Abi3	0.94	0.43	0.41	0.55
ENSMUSG00000018387.12	Shroom1	0.17	0.54	0.21	0.32
ENSMUSG00000018395.19	Kif3a	14.84	19.83	20.36	21.75
ENSMUSG00000018398.18	Sept8	16.64	17.94	20.54	15.20
ENSMUSG00000018401.17	Mtmr4	23.51	21.82	19.63	22.36
ENSMUSG00000018405.7	Mrm1	5.55	7.58	7.90	4.88
ENSMUSG00000018411.17	Mapt	7.72	12.56	6.86	4.19
ENSMUSG00000018412.16	Kansl1	43.73	48.21	36.05	39.24
ENSMUSG00000018415.14	Gid4	15.81	35.65	30.83	20.89
ENSMUSG00000018417.14	Myo1b	27.56	49.28	42.50	31.24
ENSMUSG00000018425.18	Dhx40	35.85	33.13	33.50	35.47
ENSMUSG00000018427.7	Ypel2	1.27	2.51	4.13	2.77
ENSMUSG00000018428.15	Akap1	62.09	113.76	71.66	60.68
ENSMUSG00000018433.14	Nol11	89.50	77.02	86.07	87.87
ENSMUSG00000018442.13	Derl2	25.14	18.38	15.01	21.06
ENSMUSG00000018446.8	C1qbp	479.59	439.58	440.41	493.81
ENSMUSG00000018449.12	Rpain	25.89	46.95	39.30	25.66
ENSMUSG00000018451.6	6330403K07Rik	1.63	1.25	2.19	1.68
ENSMUSG00000018459.15	Slc13a3	0.00	0.03	0.03	0.00
ENSMUSG00000018470.8	Kcnab3	2.22	3.55	3.56	2.69
ENSMUSG00000018474.17	Chd3	12.19	17.53	11.53	12.30
ENSMUSG00000018476.7	Kdm6b	10.27	11.22	11.00	7.40
ENSMUSG00000018479.12	1700125H20Rik	0.00	0.42	0.16	0.00
ENSMUSG00000018481.9	Appbp2	44.40	42.53	33.31	45.66
ENSMUSG00000018486.2	Wnt9b	0.02	0.00	0.02	0.00
ENSMUSG00000018500.2	Adora2b	1.34	0.98	2.20	1.76
ENSMUSG00000018501.17	Ncor1	193.10	135.98	115.36	121.95
ENSMUSG00000018507.16	Trpv2	2.88	1.93	2.08	2.71
ENSMUSG00000018509.8	Cenpv	38.34	79.63	64.19	45.97
ENSMUSG00000018537.16	Pcgf2	67.03	46.32	40.94	35.50
ENSMUSG00000018541.10	Cwc25	16.04	14.97	10.21	14.39
ENSMUSG00000018543.8	1700001P01Rik	0.50	1.20	0.93	0.63
ENSMUSG00000018547.8	Pip4k2b	40.01	22.90	26.74	33.28
ENSMUSG00000018548.15	Trim37	35.02	31.17	29.79	38.44
ENSMUSG00000018554.13	Ybx2	2.30	9.18	13.71	4.70
ENSMUSG00000018559.16	Ctdnep1	31.86	22.79	21.97	22.27
ENSMUSG00000018565.17	Elp5	110.02	87.01	67.80	79.43
ENSMUSG00000018566.14	Slc2a4	1.08	0.57	2.24	0.60
ENSMUSG00000018567.14	Gabarap	48.11	58.15	51.77	48.84
ENSMUSG00000018569.12	Cldn7	12.80	35.22	45.69	8.75
ENSMUSG00000018570.17	2810408A11Rik	0.65	3.27	3.38	1.36
ENSMUSG00000018572.10	Phf23	96.68	77.44	73.55	85.75
ENSMUSG00000018574.14	Acadvl	19.80	36.45	29.56	27.89
ENSMUSG00000018581.15	Dnah11	0.03	0.05	0.17	0.02
ENSMUSG00000018583.5	G3bp1	142.92	124.80	113.97	136.04
ENSMUSG00000018585.9	Atox1	89.24	88.09	111.36	106.24
ENSMUSG00000018589.8	Glra2	0.00	0.00	0.00	0.00
ENSMUSG00000018593.13	Sparc	114.69	86.22	120.10	110.58
ENSMUSG00000018595.6	Glra4	0.08	0.07	0.12	0.00
ENSMUSG00000018599.5	Mief2	13.03	13.90	9.49	9.77
ENSMUSG00000018604.18	Tbx3	53.85	143.06	50.80	34.02
ENSMUSG00000018620.3	Mmp20	0.00	0.00	0.00	0.00
ENSMUSG00000018623.9	Mmp7	0.00	0.00	0.00	0.00
ENSMUSG00000018634.10	Crhr1	0.00	0.00	0.10	0.00
ENSMUSG00000018648.15	Dusp14	6.69	3.50	5.17	5.75
ENSMUSG00000018651.14	Tada2a	38.82	49.75	49.70	39.20
ENSMUSG00000018654.17	Ikzf1	0.99	0.28	0.77	0.38
ENSMUSG00000018656.5	Tcaf3	0.00	0.00	0.00	0.00
ENSMUSG00000018659.12	Pnpo	7.08	12.26	11.41	7.53
ENSMUSG00000018661.17	Cog1	21.73	23.02	19.06	18.51
ENSMUSG00000018666.13	Cbx1	147.96	88.70	109.46	126.85
ENSMUSG00000018669.14	Cdk5rap3	62.36	89.89	72.25	65.18
ENSMUSG00000018672.15	Copz2	2.35	23.42	5.40	3.53
ENSMUSG00000018677.9	Slc25a39	101.49	209.93	115.69	111.23
ENSMUSG00000018678.13	Sp2	12.74	12.36	12.36	10.54
ENSMUSG00000018697.14	Aatf	55.09	39.81	28.23	42.37
ENSMUSG00000018698.15	Lhx1	0.06	0.00	0.09	0.05
ENSMUSG00000018707.13	Dync1h1	64.32	102.83	71.08	59.32
ENSMUSG00000018727.19	Cpsf4l	11.87	15.62	12.18	20.90
ENSMUSG00000018733.10	Pex12	15.46	11.52	7.25	9.25
ENSMUSG00000018736.14	Ndel1	34.59	31.48	25.40	29.59
ENSMUSG00000018740.14	Slc25a35	1.50	2.74	2.45	1.61
ENSMUSG00000018750.14	Zbtb4	0.68	1.18	0.52	0.58
ENSMUSG00000018752.19	Tnfsfm13	0.89	4.19	1.10	0.90
ENSMUSG00000018761.14	Mpdu1	73.04	84.62	51.83	49.96
ENSMUSG00000018765.5	Fxr2	112.17	143.45	166.03	104.92
ENSMUSG00000018770.9	Atp5g3	337.32	321.36	286.26	383.02
ENSMUSG00000018774.13	Cd68	6.45	15.28	11.10	2.53
ENSMUSG00000018776.9	Slc35g3	0.00	0.36	0.00	0.07
ENSMUSG00000018796.13	Acsl1	12.57	23.21	26.93	18.43
ENSMUSG00000018800.14	Abca5	4.04	5.26	4.66	3.11
[truncated: 50,551 more rows]
