# Supplementary material for: Mouse strain-specific polymorphic provirus functions as cis-regulatory element leading to epigenomic and transcriptomic variations
Source: Nat Commun. 2021 Nov 9;12:6462. doi: 10.1038/s41467-021-26630-z (PMC8578388; doi:10.1038/s41467-021-26630-z)
Supplement: Supplementary file 8 — Source data [file 41467_2021_26630_MOESM8_ESM.zip › Source Data/Source Data_Figure 5f-FC_dysregulatedgenes upon KD cells_in KO and KD]

GLN_KO	Klhdc4_KD
0.672914888502754	1.38427826841629
1.80023313835821	1.26241399013286
1.43757005311762	1.19550655349671
0.204583543629536	1.36240645720108
0.168555663653861	1.11160538918754
0.241645311678123	1.34556421229441
2.02522197490537	1.85794058732365
-0.227323293445325	1.20465643254975
0.277050448155635	1.06949661568221
0.632207735551152	2.55511412575274
0.272090639093531	1.9684915786415
0.65393648943895	1.73041390731925
0.292229291129516	1.03300374184783
0.0121327025317048	1.06694521689756
1.178089595175	1.86579236382559
0.664251107035914	1.46593522050797
0.214764082732149	1.03968548865824
0.39944337630764	1.41633959231927
0.208509396932313	1.39327623259638
0.670766333538818	1.09713254317222
1.17999498635117	2.16222043865456
0.875760916040803	1.0180278377443
1.29568035467448	1.74405071999721
1.38233720184953	1.04279204296104
1.17399369396043	1.26686565929547
0.821204635616609	1.13432022342998
0.815231909724699	1.42856009181487
0.960971354054888	1.85388205156079
0.822040641448201	3.4971070713978
-0.258149833541438	1.21032364959035
0.318162830676199	1.00218756362595
1.0028165469874	1.41034600642432
0.128177673117419	1.00877358150847
1.23611745219017	1.19843493798412
0.841703052185952	1.03447488427216
0.789537998498157	1.44391376091712
0.0928886359456003	1.26378722406212
1.62485012191039	1.18845487333787
-0.228355656087418	2.14797459705576
-0.387923135003674	1.11912034369905
0.90871306050656	1.98350659969707
-2.71779608084045	1.89131794343017
0.758627433593247	1.23728431882097
1.19027533759722	1.02923463747429
0.772984135679969	1.28014006836063
0.478337306361032	1.02198231122151
2.05004773483125	1.85181902305495
0.567541213584489	1.46142384990261
1.12620330480805	1.15466013287681
0.971745959262928	1.22120608829315
0.79283878737877	1.05111366386483
1.42446541432858	1.66346483605302
1.50719587928228	1.32048611172504
0.862941500872924	1.32183924472893
0.106868217908174	1.65797022695719
0.618683361554093	1.19226428579973
0.873734962175513	1.61788435837031
0.446161421903415	1.43327584901944
1.46458021539023	1.51503051573945
1.2295652459184	1.63532720923306
0.376862551245096	1.00567149670405
1.3333339820663	1.29753791927346
1.80309859677529	1.99277337781543
0.666636278819545	1.02979380123382
0.303995377211374	1.27906347692461
-0.177264827630953	1.30316573889712
0.84485063770682	1.41744463617202
0.761119468804421	1.59587085913975
0.049021315193641	1.45670117533809
1.4018209581565	1.01629888526069
0.719116436283537	1.582662286137
0.750874623210054	1.25541831796655
0.672402834358045	1.26989162326998
0.729809157111381	1.4422208780085
1.67109031664423	1.62124528070546
0.673085056965988	1.24431914450165
0.151263137156745	2.16481463819885
0.238638223619854	1.18090413414322
-0.397924417378905	1.00943145187662
1.19961344168124	1.71883677404338
0.0399493324067536	1.42782835676809
0.734842082225161	1.14504428924359
0.765665316672605	1.3379143038242
0.69058337955109	1.5698632400585
1.20706003706423	1.7834490510344
1.03976830395285	1.00821827730223
0.347360660332178	1.33616050435818
0.72974968083166	1.35447146043699
0.699264504480806	1.06036595765618
2.14040889557352	2.66186611010136
2.11442445576636	2.04767270905052
0.755170739378439	1.73269627753259
-0.164298214627545	-2.40711256631604
-0.389165353006381	-1.6023449552985
-1.04463147646047	-1.16424329941387
-0.561413354841948	-1.60272624192636
-1.51779606571121	-3.21712185138946
-1.38618534128918	-1.76724809811437
-0.484142727481653	-1.28511120986809
-0.926287616168868	-1.37966803864105
-1.08165068000279	-1.38924635783646
-1.96660590375016	-1.80453637531389
-1.26681100172231	-1.21891228787495
1.02877733508067	-2.73385335592859
-0.452509544690918	-1.00334394046105
0.220343464631607	-1.72030897108109
-1.34010021961773	-1.28781046321722
-1.19325254584579	-1.74088119768783
-0.96702407213901	-1.0076389745074
-1.01792249727883	-2.47962903620895
-1.43644498903594	-1.21432692921208
-0.900751289610724	-2.89533481190286
-3.42589233090051	-2.32781320395577
0.121521813790856	-1.77934247028892
-0.678906399211137	-1.31453399255178
-1.75085248029721	-1.42043086293289
-1.56285203685083	-2.11560714536781
-2.18697980481039	-2.72843247971416
-1.09572994363572	-1.5294017846231
-0.999242150911518	-1.24621525593099
-2.55376384634507	-3.77887984296996
-0.536648722616105	-1.73539303888361
-0.826183214181179	-1.39600411596269
-1.08637882251301	-1.77201987951719
-1.82721801492765	-1.95769449536473
-3.18072785208695	-2.08246090558264
-1.88122816068983	-1.53832286100702
-0.731131816522989	-1.45224411288207
-0.386319944380073	-1.31686849142935
-1.89418084265934	-1.53041749563409
-0.563990367797556	-1.84696996020389
0.108737499297817	-1.27421913067784
-1.28749507504032	-2.2614139133903
-0.80752401555867	-1.52117700122577
-1.28810559293048	-1.68809755457968
-0.245038746298817	-1.15832008006976
-1.33201889357667	-1.64231410140572
-0.168389002394818	-1.63529248013411
-2.23171560574823	-2.73870249561635
-0.518229748061883	-2.17178601400379
-1.22217688625523	-1.4443444796256
-1.04116892510063	-1.28151714439074
-0.708019861981418	-1.13560696861866
-0.364697858783099	-1.95686312920729
-3.45406078575041	-2.59760420155877
-0.992211266307139	-1.48555331461475
-1.89265846193567	-2.12946532058484
-0.865658029282126	-1.32803374325317
-1.49324628173473	-1.12693758165798
-1.21672745489611	-1.40361165495628
-2.08126414838912	-2.27434740055088
-1.45359804631649	-1.29716841434838
-0.647886667198347	-1.15655003857812
-0.16643002023326	-1.07525411313569
-1.80223232879611	-3.02675187324704
-0.716964993233116	-1.43581537247922
-1.31524677493392	-1.4719189693411
-0.709273371535636	-2.42561739192403
-1.06449395558061	-1.10367600984259
-1.50394538295883	-1.18587311664303
-0.673532564054335	-1.12653221565113
-0.752944208346209	-2.1190016867245
-0.565353229379772	-1.41419911544907
-2.13777784373606	-2.05606416207657
-0.754724928372115	-1.79767536778565
-1.70496469531333	-1.91280926466991
0.0896074424682504	-1.17161170644875
-1.95982105405373	-1.18931000856322
-1.14584281746853	-1.30373165637342
-1.31201976017036	-1.67748532545902
-0.753129689385069	-1.02113300605657
-0.460064699184416	-1.32413163951137
-0.251907420877796	-1.21311652491591
-0.63773103775646	-1.25296565616056
-1.13792526508371	-1.66437134435162
-0.816764353049809	-1.28758247039271
-1.64050378950497	-2.26991337367051
-1.04075143359428	-1.2016448153319
-0.373886528068616	-1.13366898572579
-2.1522151774726	-2.25295970028862
-1.94309547966256	-1.62190845510585
-0.869204760645327	-1.32958993357236
-1.58414685337614	-1.87192241044343
0.00233243246191494	-1.25444047617845
-0.385360104906218	-1.09647378258281
-2.05872888817233	-1.79536646130641
-0.46530530118713	-1.45680983718318
-1.12334834632592	-1.20222530043024
-0.984974686622579	-1.82833712820101
-0.706170846536533	-1.28294514068507
-1.3334411974235	-1.16530680379667
-1.84936975214771	-2.86910660236237
-1.34219480574691	-1.86834966020291
-1.58809313234321	-1.95999178970824
0.381174227150005	-1.45126235881983
-1.88581503800514	-1.6206596304204
-0.725707656228891	-1.40614552059413
-0.0453951745865179	-1.51896523821027
-0.683821995388679	-1.96418942224187
-0.283895301451118	-1.68748032642453
-2.19780581815384	-1.69451781122954
-0.916559352227665	-1.17160705518016
-1.15603666923643	-1.2765039961228
-0.11215251659784	-1.38341925628656
-0.303042886638114	-1.1479608598576
0.720913496523149	-1.55064195543383
-1.4759395631509	-2.1536827400722
-0.809446230514831	-2.34375404466645
-0.622396690209702	-2.03541939211353
-0.950308896080998	-1.45809794935154
-0.608340950584488	-1.1373819493149
-3.20184494461179	-2.60853283996933
-0.847225748448473	-1.76191180148514
-0.749639530757539	-2.43402231608556
-1.59165581291396	-2.28111168060097
-3.25864379318022	-2.0244836596212
-0.6725357957531	-1.37496590773427
-0.850514162065349	-2.01319176218326
-1.11004581439939	-1.36129109361759
-0.040601831919976	-1.16488275321884
-0.110764088989366	-1.44350264151915
-0.672090302452054	-2.42602855607887
-0.877335233483089	-1.08989028593198
-0.772309003656394	-1.56481399475779
-1.47199250317682	-1.98396805284291
-0.32974231469385	-1.01564579378264
-2.94264899467463	-2.22911373491927
-0.15777031126981	-1.38658129013408
-1.32626212775155	-2.44236107064258
-1.01491602608083	-1.47904679685552
0.00112351331181248	-1.15011944419959
-2.9926913304939	-1.30419660647015
-0.084642231997444	-1.66502390676369
-3.57437105813312	-2.06518380887397
-0.438626514794463	-1.23168013586313
-1.24300603685478	-2.42871201788549
-0.7424617407008	-1.0801336568963
-0.471499159406654	-1.25891507887257
0.177845266027951	-1.03052659763879
-0.148409666355755	-1.62576602199598
-1.21743436515747	-1.50485698534468
-0.927181726576887	-1.79146811356357
-2.19850892872669	-2.91141609571772
-1.45798489443374	-1.73335292528555
-0.836725770266511	-2.8137061531255
-0.990602232211241	-2.35085393141508
-0.56646097879257	-1.82448818597957
-0.0399724249662178	-2.21680237363564
-1.09832778734318	-1.21017893857658
-0.790118307519616	-1.8543026176084
-0.689495774918206	-1.57829318909886
-0.0716316642373134	-1.13343051988799
-0.645177973319202	-1.23100891284045
-1.06434743061669	-1.14583469452873
-0.753420009509156	-1.53961217218436
-0.585045517623304	-1.78056040308526
-0.550647938339704	-1.45701657917896
-0.907425098659435	-1.55385289491487
-0.382223188700972	-2.51232087468987
-1.1912466557279	-2.46200835530249
-2.45106418648397	-1.09852245825192
0.633345460657803	-1.80069577638386
-1.25105382843937	-2.03476026484654
-1.20277601736176	-1.52262392038799
-0.465882759499768	-1.14866399447191
-0.876309493745133	-1.22856444602311
-1.98587717515603	-2.59963648894782
-1.11378103019519	-1.08220234605818
0.196133339567969	-1.27015349281422
-0.207750786707705	-1.21356708376776
-0.19682334591036	-1.1680413535068
-2.64132913787339	-2.30875622672578
-0.136715782299544	-1.50388814945826
-1.530444426337	-1.51814742539302
-0.560339634907281	-2.08485225561267
-2.16189507068397	-1.28444291816181
-1.16925825848605	-1.11635124634032
-1.45657345842125	-1.35810936964458
-0.886975972258343	-2.13265447655074
-1.45056488722692	-1.21082404417307
-1.26100211844206	-1.38296641306246
-0.703193020878823	-1.22911591969134
-0.429674073707583	-2.69935680135776
-1.48892814816659	-1.89210377226932
-1.15108076235186	-1.93354039439846
-1.07053604109358	-1.55373206242477
-2.21153594294007	-2.31517150531451
-0.0817296191798434	-1.33360774503103
-0.533773067171629	-1.43717093581537
-0.976243472497017	-1.00138775007281
-0.9790337166296	-1.13077237088343
-1.76700734145442	-2.12018549562975
1.39371575580382	-1.92085715652021
1.0062501198509	-1.88446103393488
-0.246759029859523	-1.08340687808686
-0.0968936305563586	-1.31699555216628
0.202420709660386	-1.41669159925839
0.413857643799201	-1.62230349048128
-0.195429080144138	-1.23102623790978
0.0592262278806675	-1.49953137106363
-0.768788891918055	-2.58383282686221
-1.46560648750639	-1.82813215221165
-0.700347087990902	-1.06907080280078
0.969644074013604	-2.51788260092917
-1.21622144437007	-2.8529145335064
-0.0143918604161755	-1.83662632989884
-0.728386740844023	-1.21593297951087
