# Supplementary material for: Mouse strain-specific polymorphic provirus functions as cis-regulatory element leading to epigenomic and transcriptomic variations
Source: Nat Commun. 2021 Nov 9;12:6462. doi: 10.1038/s41467-021-26630-z (PMC8578388; doi:10.1038/s41467-021-26630-z)
Supplement: Supplementary file 8 — Source data [file 41467_2021_26630_MOESM8_ESM.zip › Source Data/Source Data_Figure S1e_GLN_intact_sequence_withConsensus.fasta]

>consensus
TGAAAGGAAATAAAACTGTGATTCATGTAATGTATGTCAAATAGCCCAAAGAGTTGTTTGTGAGCTTTGAAACCTGGGGCTGAGAACATAGCAGAACAGACCAGGACATGCCCGGGCAGGCCCATCGCCTCCCTANCTCCCACCCCTCTGACCTAAGTTAAATGTTACAGGCTGCTGATGTTTAAATGGACCAATCATGTGAAACCGCGCCAATTCCTCCCCCAGCCCCACTCCTTTTCTATAAAAACCCCTAGCTTCCAAGCCTCGTGGTCGAATCCACTGTCTCCTGTTNTGTGAGATACGTTTCGACCCGGAGCTCCGCCATTAAAANACCTCNTGTTGTTACATCAAGGTGTTGTGTTCTATTCGTGATTCTTGGGTGCACGCCGAATCGGGAGCTGAGTGGGGGTTTCCCCACTGGGTTCTTTCATTTGGAGGTCCCACCGAGATCTGCGTGACACCCAGGAACCCCGAAGGACCCCTTGGAGGTACGTTTGTTTGTGTGAGTCTTGTTATGTTGTCTGTTGTCTAAGTGTCTAAGTGTGGCACCGCTGAATTTGTGTCTTGGTTTTTCAGTTCTGAGATTGTGGGTTTGAGTCCCACCTGTGTTNCCAGTTCTGGTATTCTGTATTCTGGCAGCTGCCACTGCGGACCGTAAGGACCCTAGTGGCTGCGGGAGGACGACGNTCTANGGCCCCGCAGGCTGCACCCCTGGAAGACGTTCCGAGGGNGACCCTGGAGTGCCCGGGGTANGGAACAGTCAGGAGGACCTGGCTGTCGCCTGGCAGAGTGAAGAAGAGTGAGTGCTCTTCCTGCCAGAGGAGTGGAGCGGAATCCCACCCCGTCAGAGGTAGCGTTTGGCTGGTTGTATAAGTCCAGACGCGGACGAGTGTGCTTAGATGTNCTGGTGTCTTCCGTCTCTGTCGTTGTNTTGTNTTTGTTCTTGNTTTTCGTCATGGGACAGACCGTGTCNACTCCTTTATCTTTGACTAAGGACCATTGGACGGACGTTAGGGCTAGAGGACAAAATTTGTCAGTAANAGTNAAGAAAAAGCCNTGGATGACTTTCTGTTCCTCGGAATGGCCCGCTTTTGGAGTAGGTTGGCCANCAGAAGGAACTTTTTACTTACCCACCATAAGGGCTGTGAAGGCCATTGTTTTTCAGGAAGGACCAGGGTCGCATCCAGACCAACAACCGTACATCACGGTATGGGAGGACTTGGCGCGCTACCCACCCCCGTGGGTTCGCCCATTCCTCCCGCCTCTCCGCCCTGGCACCAAGATCCTAGCCGTCCGAGAAAATGGTGAGAAAGAGAAACCGAAACCACCGCTCGGGGGAGATGATGATCGCAGCACACCAGTGACGAAACCCCCNAAGATNTATCCAGAGATAGAAACCTCCAGAATGGCNTAACACCCCTCGACCNCCACCGTACGCTCCCCAACCCCNNCCCTCAGNCCCCTCGGGACCCCTGCCTCAGGCGCCGGCCGGAGGNGGGGGTCCCTCCGCAGGGACCAGGAGCCGGCGAGGAGTCACCCCTGAGGGACCTGCGGANTCAACCGCGGCGCTGCCTCTNNGNGCTNNCGGCCCTCCTCCAGCNGACCCAGACAATCTGCAGCCCCTTCAGTACTGGCCNTTTTCCTCTNCTGATCTCTATAATTGGAAGGCANATCACCCCCCCTTTTCCGGAAAACCCTGCCGGACTCACCGGNTTGGTNGAATCTCTCATGTTCTCTCATCAGCCCACTTGGGATGACTGTCAACAGCTTTTGCGGATTCTNTTCACCACAGAGGAGAAAGAAAGGATNCTGCTGGAGGCNAGGAAGAACGTGCNAGACGNGGCTGGACGGCCTGTCCANCCTCCGGATGAAATAGATGCAGGCTTNCCTCTGACNCGGCCCCGATGGGACCCTAACACGGCCTCAGGTAGGGAGCGGCTGNCCGNTTNCCGCCGGGCTCTAGTGGCGGGNCTGAGAGGAGCTGGCAGGCGCCCCACNAATTTGGCCAAGGTAAGAGGGGTCCTACAGGGGGNAAAGGAGCCCCCAGCAGTCTTTTTTGAGCGCCTCNTGGAAGCNTACAGGCGTTACACTCCCTTTGACCCTACGTCAGAGGGCCAGCGGGCNGCGGTGGCCATGGCTTTCATTGGCCAGTCTGCTCCTGACATTAGGAAGAGGTTACAGCGNCTAGAGGGTCTGCAAGATTATACTTTGAGAGATCTGGTTAAGGAGGCAGAGAAAGTGTACCATAAGAGAGAGACNGAAGAAGAAAAGNNAGAGAGAGAGAAAAGAGAGAGGAGAGAAGATGAANATAGACGAGATAGAAGGCAAGAAAAGGNTTTAACTAGGATTTTGGCCGCAGTAGGNGAAAGAGATAATGGAAGAGGAGGTAGGCAGACAGGGTACCTGGGNAACAAAAGGCAGCAGGGACCAAGGAGATCCAGAGGACGCGANCANCGTCTAGANAAGGACCAATGCGCGTACTGCAAAGAAANGGGCCACTGGAAGAGCGACTGCCCCNAAAAAAAAACAAGAGNTAAAGGTCCTTNCCCTTGGAGANGACGATGACTAGGGGAGACGGGGCTCGGCCCCCCTCCCCGAGCCTAGGGTAACCCTAACTGTGGAGGGGACCCCNACGGATTTCCTTGTTGATACCGGAGCAGAATTTTCAGTCCTGAAAGAGCCACTGGGGAAATTGAAGAAAAACGAAAAAACCGTAGTAATCGTGGCTACTGGTCAGAAACCATACTCTTGGACCACATGATAAGAAGTTGATTTAAGAAGAAGCCAAGTAACTCATTCCTTCCTCGTCATTCCTGAATGCCCCACCCCATTGTTGGGGAGAGACTTACTANTCAAATTAAAAGCCCAAATAAGTTTCGCTTCTCNTCGGANGGAAGTTTCCTGGGGAATAANANCGCCCCNNNCTCTATAATTTTCTTTAAAATTAGAAGAAGAATATNGATTNTACNAAGATAAAGTNAAGCCCCCTGAGGGATTNTAGAACTGGTTAGAGAGATATCCTCAAGCCTGGGCAGAGACGGGAGGTATGGGAATGGCAAAANGGGTGCCCCCCCGTTGTGATCGAGCTNAAANCTGGTGCGACTCCTATTGGGGTACGACAATACCCCATGAGCAGAGAGGCCCAAGAGGGCATCAGACCTCACATCNAAAGGCTCNTAGAACTAGGTGTTTTGGTCCCTTGTCAGTCTCCCTGGAATACTCCGTTACTACCAGTTAAAAAGCCAGGCACCAATGNCTATCGNCCAGTACAAGACCTNAGAGAAGTAAACGAAAGAGTNCGAGATATTCACCCCACTGTNCCTAACCCCTACAACCTNCTCAGCNCCTCGCCACCCGGNCGGACATGGTACACAGTCCTGGACCTGAAGGACGCNTTCTTCTGCCTGAAACTACATCCCANNAGCCAGCCNNTNTTCGCTTTCGAGTGGAGAGACCCNGAGAGNGGACAGGCCGGACAACTNACNTGGACGAGNCTGCCTCAAGGATTCAAGAACTCNCCCACTCTCTTTGATGAAGCCCTNCACCCGGACCTNGCNCTNTTCNGAGCCAGNAACCCCCAGGTNNCTCTTCTTCANTATGTTGATGACCTGCTCCTNGCTGCNGAAACACGCGAGGANTGTGAGACTGGGACCCAAAAACTNCTGGCNGAGTTGGGCGAGTTGGGATACCGGGCNTCTGCTAAGAAGGCCCAGNTNTGCCAGACAGAAGTGACCTACTTGGGNTATGTCCTGAGGGANGGGNAACGGTGGCTGACAGAAGCCNGGAAAAAGACTGTNACTCAGATCCCNACCCCAACNACTCCTCGACAGGTGAGAGAATTCCTGGGGACCGCCGGGTTTTGTAGACTCTGGATTCCAGGNTTTGCCACNCTGGCAGCCCCACTNTACCCCCTNACCAAAGAGAANGGGGAATTCNCNTGGACCCCAGAACACCAGTNGGCCTTTGAAANNNTNAAAAAGGCCCTGCTGCAGGCNCCGGCCCTGGCCCTGCCAGACNTGACCAAGCCTTTCACCCTATATATCGATGAAAGAGNNGGAGTAGCAAGNGGGGTCCTNACCCAGGCTCTGGGGCCATGGAAGCGNCCNGTGGCNTACTTGTCAAAGAAACTGGACCCNGTGGCCAGCGGATGGCCCTCCTGCCTGCGAGCGATAGCNGCCACGGCCGTGCTAGTNAAAGATGCTGACAAACTGACTATGGGCCAGAATGTTACTGTAGTGGCCCCGCACTCTCTTGAGAGCATCATCAGGCAGCCACCGGACCGCTGGATGACCAACGCCCGAATGACNCACTACCAGAGCCTGTTGCTGACNGAGCGAGTAANTTTTGCACCCCCNGCCATTCTCAACCCCGCCACCTTACTGCCTGAGGCTGACGAGGCCCCTGCACATAAGTGTGAAGAAATACTGGCAGAAGAGACTGGAACCCGGCCAGACCTCACNGACCAGCCNTGGCCAGGGGCGACGACCTGGTTCACGGACGGAAGCAGCTTCGTGGTAGAAGGTAAGCGGAAGGCNGGGGCAGCAGTAGTGGATGGAAAGCCTGTCATNTGGGCCAGCAGCCTGCCGGAGGGNACGTCAGCCCAAAAAGCGGAACTAATCGCNCTAACNCAAGCCTTAAGGCTGGCAGAAGGAAGGGCTATCAACGTCTACACCGACAGCCGGTACGCTTTTGCCACGGCTCATGTNCACGGAGCAATATACAGACANCGNGGACTGCTGACGTCTGCCGGNAAAGACATCAAAAATAAAGAAGAAATTCTCAGCTTATTAGAAGCTGTTCATCTGCCCCGCAGGGTGGCGATTATCCATTGCCCAGGACACCAGAAGGGAACTGGGCCCGTNGAAAAGGGAAATCAGATGGCAGACCAAGAAGCTAAAAAAGCAGCCCAAGGGCCAATGACTCTGGTGGTGAGAACCCAACAGCCCGCTGCTGAGGAAACAAATAAAAGAACCCTCACAGAAGAAGAGGGGCGAGATTACTTAGCTAACATACACCACCTGACTCACTTGGGAGCTAAAAAATTACTAAAATTGGTTAGTAAGTCCCCCTATTACGTTCCTGGACTANAAGGAATTGCGGAAGAGATAGTNAAAAACTGCCGNGCNTGTGCNCTCACCAACGCCGGGTCCAGCAGGCCCCNGGAAGGAAGACGGCTANGAGGNGACNGGCCNGGGGCCTACTGGGAAGTAGACTTTACTGAGGTNAAACCAGCCAAGTACGGNAATAAATATCTNTTAGTTTTTATAGACACCTTTTCAGGNTGGGTNGAAGCCTTCCCCACCAAGAAAGAGACGGCCAATGTCGTGGCNAAGAAGATACTAGAGGAAATCCTTCCCAGNTTTGGNATNCCTAAGGTAATCGGGTCAGACAACGGNCCCGCCTTCGTCGCCCAGGTAAGTCAGGGATTGGCCAGACAACTGGGGATNAATTGGAAGTTACATTGTGCNTACAGACCCCAGAGTTCAGGACAGGTAGAGAGGATGAATAGAACGCTAAAAGAGACCCTGACTAAATTGGCCTTAGAGACCGGCGGAAANGATTGGACAGCCCTTCTCCCTTNTGCCTTGTTCAGGGTNCGGAACACCCCTGGACNNTTTGGNCTNACNCCNTTCGAATTANTGTATGGGGCGCCCCCGCCCATTTTNACGACCGTAGGNGATAAGANTCGCCCGGATGTNTCTTTCTCTCCTCCTTCTAGTCTTTTGGCTCGNTTGAAGGCCCTNGAANTGGTNAGAAAAGANGCCTGGGAACAGCTAAAAGAAACCTACGTNGCCGGTGACACGCAGGTGCCGCATCAGTTTCAAGTAGGAGACGCTGTCCTGGTCNGGNGNCACCGNGCNGGGAACCTNGAACCNAGGTGGAAGGGACCCTACCTGGTGCTNCTGACAACGCCCACCGCGGTCAAAGTGGAAGGAATCCCCGCTTGGGTCCACGCGTCCCACGTCAAGAGAGCACCCCCTGGAGTCAGCCATGATGAGTGGACTTTGGAGAAGACTACTAATCCTCTTAAGTTGCGCCTGCTTCGTAGGAGCGATCCCAAAAGACTTCAACCCCCACAGTCCTGTTCAACAAACGTGGGAGGTACTCAATGAGGGGGGTAGGGCTGTATGGACAATCGCCGAGGTACACCCTCTGTGGACTTGGTGGCCTGATCTTTTCCCTGACATCTGTAAGTTGGCTATAGGAGCCCCTCCTGGATGGGACTTGGAGGGGTACTCTGACATTCAGAGGGCACCTTTAACACCCCCTCCGTACGTAGAAAAACATTCGAGAGACCCATGGGGTGGTTGCTCTAACCAAAGGGATAGAAGTATGCTTCGAACCCATCCCTTCTATGTCTGCCCCGGGCCCCACCGAAGTCAGTCCCTCAATCCAACGTGTGGAGGTAAGGCTGACTTCTTTTGCAAGAGCTGGGGTTGCGAGACTTCAGGTACAGCCCGCTGGAAGCCCTCCTCGAGCTGGGACTATATTAGAGTAACAGCCAACTATTCCCTAGCGTCTTACGTACCTGGAGGATTTGACCTAGACGAGTGTACTGACTGGTGCCATCCGCTCCGTGTCACCTTCACTGAACCAGGGAAGAGAGCTCTGGGATGGACAAAAGGGTATACCTGGGGTCTTAGGATTTACAAGGAAAGATATGATGAGGGATTATTGTTCACTATCAGATTAAAAATAGAGACCCCCTACAATCCTTTAGGCCCCCCAACCAAGTTCACACCCCTCACCCATACAATTACTCAGCCTACTCCGGTGATTGCGGACCCCCTTAATATGGCCGCTATCACCCAACCTCCCACTCCTCAGGTACCTCTAACTATTACCCCCGCGATTCCTTCAAGACAGAGGATGTTTAACCTAGTGAGAGGAGCCTTTTATGCCCTTAACAGAACTGATCCAAGCGCTACTGAGGACTGCTGGCTATGCCTGTCCTCGGGTCCGCCTTATTATGAAGGAATCGCCTTCAATGGAGATTTCAACAGAACCAGCAGCCATACTTCCTGCTCTTGGGGNACAGGACAAAAACTGACCCTGACTGAAGTATCCGCGAGGAGTCCAGGTCTCTGTATAGGTACCCCACCTTCCACCCACAAACACCTATGCGGACAAATTCAGTCCGTGTCCAGAACGGAAGCTAATTACTATCTTGTACCTTCCCCGGTTGGATGGTGGGCTTGCAATACAGGACTTACTCCCTGTGTATCAACTAAGGTTTTTAATTCATCTCATGATTTTTGTGTCATGATCCAGCTGTTACCCCGCGTATATTATCACCCTGCATCCAGTTTAGAAGAAAGCTATGCTGGCCGGCGGTCAAAAAGAGAACCAATTACTTTAACCCTGGCTGCATTCATGGGAATAGGTATGGCAGTAGGAGTGGGGACGGGAGTGTCAGCTTTGATAGAAGGAAGACAGGGAATTCAGTCTTTGAGGGATGCTGTCAATGAAGACCTAGCGGCAATAGAGAAGTCCATTGACGCTTTAGAAAAATCTTTGACCTCCCTGTCTGAGGTAGTTTTACAGAACAGGAGAGGTCTTGATTTGTTGTTCCTAAAGGAAGGAGGACTGTGTGCTGCCCTTAAAGAAGAGTGCTGCTTCTATGCAGATCATACAGGAATAGTTAGAGACTCTATGCAGAAACTGAGAGAAAGATTAGAGCGAAGGAAACGGGAACGGGATGCTCAACGGGGGTGGTTTGAGTCGTGGTTTGAATCACGACCATCTTGGATAACTTCTTTAATTTCCGCTGTAGCCGGACCAATCCTTATGATATGCTTAGCTTTAGTTTTCGGCCCTTGTATAATAAATAGAGGAATGGCTTTCATCCAGAGTAGAATTGATACAGTAAAACTCATGGTTCTTCAAAGGCAATATCAACCTATAGTTCAGGTAGATGAAGAGTTAGGGGACACCGACCTCTAAAATTCTATGATTAGAATTAGTCTAAACAGAAGAAGAGGGGAATGAAAGGAAATAAAACTGTGATTCATGTAATGTATGTCAAATAGCCCAAAGAGTTGTTTGTGAGCTTTGAAACCTGGGGCTGAGAACATAGCAGAACAGACCAGGACATGCCCGGGCAGGCCCATCGCCTCCCTANCTCCCACCCCTCTGACCTAAGTTAAATGTTACAGGCTGCTGATGTTTAAATGGACCAATCATGTGAAACCGCGCCAATTCCTCCCCCAGCCCCACTCCTTTTCTATAAAAACCCCTAGCTTCCAAGCCTCGTGGTCGAATCCACTGTCTCCTGTTNTGTGAGATACGTTTCGACCCGGAGCTCCGCCATTAAAANACCTCNTGTTGTTACATCAAGGTGTTGTGTTCTATTCGTGATTCTTGGGTGCACGCCGAATCGGGAGCTGAGTGGGGGTTTCCCCACTGGGTTCTTTCA
>chr1:52312710-52321130
TGAAAGGAAATAAAACTGTAATTCATGTAATGTATGTTAAATAGCCCAAAGAGTTGTTTCTGAGCTTTGAAACCTGGGGCTGAGAACATAGCAGAACAGACCAGGACATGCCCGGGCAAGCCCATCGCCTCCCTAGCTCCCACCCCTTTAACCTAAGTTAAATGTTACAGGTTGCTGATGTTTAAATAGACCAATCATGTGAAACCGCGCCAATTCCTCCCCCAGTCCCACTCCTTTTCTATAAAAACCCCTAGCTTCCAAGCCTCGTGGTGGAATCCACTGTCTCCTGTTATGTGAGATACGTTTCGACCCGGAGCTCCGCCATTAAAAAACCTCTTGTTGTTACATCAAGGTGTTGTGTTCTATTCGTGATTCTTGGGTGCACGCCGAATCGGGAGATGAGTGGGGGTTTCCCCACTGAGTTCTTTCATTTGGAGGTCCCACCGAGATCTGCGTGACACCCAGGAACCCCGAAAGACCCCTTGGAGGTGCGTTTGTTTGTGTGAGTCTTGTTATGTTGTCTGTTGTCTAAGTGTCTAAGTGTGGCACTGCTGAATTTGTGTCTTAGTTTTTCAGTTCTGAGATTGTGGGTTTGAGCCCCACCTGTGTTACCAGTTCTGGTATTCTGTATTCTGGCAGCTGCCACTGCGGACCGTAAGGACCCTAGTGGCTGTGGGAAGACGACGGTCTATTTCCCCACAGGCTGCACCCTTGGAAGACATTCCGAGGGAGACCCTGGAGTGCCCGGGGTACAGAACAGTCAGGAGGACCTGGCTGTTGCCTGGCAGAGTGAAGAAGAGTGAGTGCTCTTCCTGCCAGAGGAGTGGAGCGGAATCCCACTCCATCAGAGGTAGCGTTTGGCTGGTTGTGTAAGTCCAGACGCAGACGAGTGTGCTTGGATGTCTTAGTGTTTTCCGTCTCTGTCATTGTGTTGTGTTTACTCTTATTCTTCACTATGGGACAGACCGTGTCTACTCCTTTATCTTTGACTAAGGACCATTGGACGGACGTTAGGGCTAGAGGACAAAATTTGTCAGTAAAAGTGAAGAAAAAGCCATGGATGACTTTCTGTTCCTCAGAATGGCCTGTTTTTGGAGTAGGTTGGCCAGCAGAAGGAACTTTTTACTTACCCACCATAAGGGCTGTGAAGGCCATTGTTTTTCAGGAAGGGCCAGGGTCGCATCCAGACCAACAACCGTACATCATGGTATGGGAGGACTTGGCACGCTACCCACCCCCGTGGGTTCGCCCATTCCTCCCGCCTCTCTGCCCTGGCACCAAGATTCTAGCCATCCGAGAAAATGGTGAAAAAGAGAAACCGAAACCACCGCTCGGGAGAGATGATGATCGCAGCACACCAGTGACGAAACCCCCCAAGATCTATCCAGAGATTGAAGAACCCCCTGAGTGGCCCGACACCCCTCAACCCCCACCGTATGCTCCCCAGCGCCAACCTTTAGCTCCCTCGGGGCCCCTGCCTCAGGCCCCGGCCGGAGGAGGGGGTCCCTCCACAGGAACAAGGAGTCGGCGAGGAGTCACCCCTGAGGGGCCTGCGGATTTAACCATGGCGCTCCCCCTCAGGGCTATTGGGGCTCCCCCTGCCGATCCAAATAGTCTACAGCCCCTACAGTATTGGCCTTTTTCCTCTTCTGACCTTTAACTGGAAAGCTAATCACCCCCCTTTTTCAGAAAACCCTGCAGGACTCACTGGGTTGGTTGAATCATTAATGTATTCACACCAGCCGACCTGAGATGACTGCCAGCAGCTTCTGCAGACTCTATTCACAACCAAGGAGAGAGAGAGGATTCTCCTCGAGGCTCGGAAAAACGTCCGAGATGAGGCTGGGCACCCTGTCCAAACTCCAGCTGAGATAGATGAAGGATTTCCGTTAACCCGGCCCCAGTGGGATTATAATACGGCATCAGGTAGGGAACGACTGTCCAATTATCGCCGGGTCCTAGTGGCGGGTCTCAGAGGTGCTGCCCGGCAGCCCACGAATCTGGCCAAGGTAAGAGAGGTTATGCAGGGAGCGACTGAGCCCCCCTCAGTCTTCCTTGAAAGGCTCATGGAGGCTTATAGGAGATATACCCCATTCGACCCCACGTCTGAGGGTCAAAGGGCCTCAGTAATTATGGCCTTCATTGGCCAGTCAGCTCCTGACATTAGGAAGAAGTTACAGCGAATTGAGGGCTTGCAGGATTACACCATAAGGGATGTAGTAAGAGAGGCAGAGAAAGTGTATCATAGGAGAGAAACAGAAGATAAAAAGTTAGAGAGAGAGAAAAGAGAGAAAAGAGAAGAGGAGGATAGGAGAGACAGGAGGCAAGAAAAGGTTTTGACTAGGATCCTGGCCGCAGTAGGAGAAAGAGATAATGGAAGAAGAGGTAGACAGTCAGAGAACCTGGGAGACAAAAGGCAGCAGGGACCAAGGAGACCCAGAGAAGGCGGGCAGCGCCTGGAGAGGAACCAATGCGCGTATTGCAAGAAAATGGGCCACTGGAAGAGCGACTGTCCGAAAAAAAAAAAAAACAAGAGGTAAAGGTGCTTTCTCTTGGGGAAGATGAAGACTAGGGGGAACGGGGCTCGGCTCCCCTCCCCGAGCCTAGGGTAACTTTAGAAGTGGAGGGGACCCCTGTGGACTTTCTAGTTGACACAGGAGCCGAATTTTCAGTACTCAAAACACCTCTAGGAAAAGTAAAGAAAAATGAAAAAACCTTGGTGATCGGGGCCACGGGACAAAAATCGTATCCATGGACCACATCCCGAGTAGTAGACATAGGGCGAAATCGAGTAACTCATTCGTTTCTAGTCATTCCAGAGTGTCCTATGCCTTTATTGGGGAGAGACTTACTAACCAAGTTAAAAGCACAAATAACTTTCACCTCTCATCGACCGGAGGTTTTCTGGGGAATAAAAGCGCCCCAGACTCTAGAGCTGTCTTTACAACTAGGGGAGGAATATCGACTTTACCAAAATAAAGTAAAGCCCCCTGAGGGATTACAGGACTGGTTGAATCGATACCCTCAGGCGTGGGCAGAGACGGGAGGAGTGGGGATGGCAAAACTGGTCCCCCCTGTGGTGATTGAACTTAAGTCCGGGGCCACCCCTATAGGGGTCCGACAATATCCCATGAGCAGAGAAGCTCAAGAGGGTATACGCCCCCAAATCAACAAATTGCTCCAACAAGGGATTTTGGTCCCATGCAAATCCCCTTGGAACACTCCTCTACTTCCAGTAAAAAAACCAGGGACCAGTGACTACCGTCCAGTACAGGACCTTAGAGAAGTCAACAAGAGAGTTCAGGACATACACCCCACGGTGCCAAATCCTTATAACCTCCTCAGCACCTTGCCACCTGGTCGGACATGGTACACAGTCCTGGATCTCAAAGACGCTTTTTTCTGTTTGAGGTTACACCCCAACAGCCAGCCCTTGTTCGCTTTCAAATGGTGAGACTCCGAGAGTGGACAAGCCGGACAGCTCACATGGACGAGGCTGCCTCAGGGATTCAAGAACTCGCCCACTTTGTTCGATGAAGCCCTACACCGAGATCTTGCTCTTTTCCGAGCCAATAACCCACAGGTGACTCTTCTGCAATATGTAGATGACCTGCTCCTAGCTGCAGAAACACGCAAGGACTGTGAAATTGGGACCCAAAACCTCCTGGGCGAGTTAGGTAAGCTGGGGTATCGGGCCTCTGCTAAAAAGGCTCAGTTATGCCAGATAGAAGTGACCTACCTAGGATATGTCTTGAGAGATGGACAACGGTGGCTCACAGAAGCCAGAAAACAAGCTGTTATGCAGATCCCGACCCCAACCACTGCTCGCCAGGTAAGAGAGTTCCTGGGGACCGCCGGGTTTTGCAGACTCTGGATTCCCGGATTTGCCACACTGGCAGCTCCCTTGTATCCACTAACCAAAGAGAAAGGGGAATTCACCTGGACCAGAGAACATCAGCTAGCCTTTGAAACTCTCAAAAAGGCACTGCTGCAGGCTCCGGCATTGGCCCTGCCAGATTTAAACAAACCTTTCACCCTATACATTGATGAAAGAAATGGAGTGGCAAGGGGAGTCCTTACCCAGGTTTTGGGACCATGGAAGCGCCCGGTAGCCTACTTATCAAAGAAACTGGACGCTGTGGCCAGTGGATGGCCCTCCTGCCTGCGAGCGATAGCAGCCACGGCTGTGCTAGTAAAAGATGCTGACAAACTGACTATGGGCCAGAATGTTACTATAGTGGCCCCACACTCTCTTGAGAGCATCATCAGGCAACCACCGGACCGCTGGATGACCAACGCCCGAATGACACACTACCAGAGCCTATTGCTGACAGAGCGAGTAAGTTTTGCACCCCCAGCCATTCTCAACCCCGCCTCCTTACTACCTGAGGCTGACGAGGCCCCTGCACATAAGTGTGAAGAAATACTGGCAGAAGAGACTGGAATCCGGCCAGACCTCACAGACCAACCTTGGCCAGGGGCGATGACTTGGTTCACGGACGGAAGCAGCTTTGTGGTAGAAGGTAAGCGGAAGGCTGGGGCTGCAGTAGTGGATGAAAAGGCTGTCATATGGGCCAGCAGTCTGCCGGAGGGTACATCAGCTCAAAAAGCGGAACTAATCGCATTAATTCAAGCCTTAAGGCTGGCAGAAGGAAGGGCTCTTAATGTCTATACCGACAGCCCGTACGCTTTTGCCGCGGCTCATGTTCACGGAGCAATATACCGACACCGTGGACTGCTGACGTCTGCCGGCAAAGTTATCAAAAATAAAGAAGAAATTCTCAGCTTATTAGAAGCTGTTCATTTGCCCCGTAGGGTGGCAATTATCCATTGCCCAGGACACCAGAAGGGAACTGGGCCCGTTAAAAAGGAAAATCAAATGGCAGACCAAGAAGCTAAAAAAGCAGCCCAAGGGCCAATGACTCTGGTGGTGAGAACCCAACAGCCCGCTGCTGAGGAAATAAATAAAAGAACCCTCACAGAAGAAGAGGGGCGAGATTACTTAGCTAACATACACCATCTGACTCATTTAGGAACTAAAAAAATTACTAAAATTGGTTAGTAAGTCCCCCTATTACATTCCTGGATTAAAAGGAATTGTAGAAGAGATAGTAAAAAACTGCCGTGCTTGTGCACTTACCAAACGCTGGGTCTAGCAGGCTCCAGGAAGGAAAACGACTGCGAGGAGACAGACCTGGAGCCTACTGGGAAACTGACTTCACTGAGGTGAAACCGGCTAGGTATGGAAATAAATATCTCCTAGTTTTTATAGACACCTTTTCAGGATGGGTCGAAGCGTTCCCCACCAAGAAAGAAACGGCTAATGTAGTGGTCAAGAAGATACTTGAAGAAATCCTTCCCCGCTTTGGGATACCTAAGGTAATGGGGTCAGACAACGGACCTGCCTTCGTCTCCCAGGTAAGTCAGGGATTGGCCAGACAACTGGGGACAAATTGGAAATTACATTGTGCATACAGACCCCAGAGTTCAGGACAGGTAGAAAGGATGAACAGAACGCTAAAGGAGACTCTGACTAAAATAGCCTTAGAATCCGGCGGAAGCGATTGGACAGCCGTTCTCCCTTATGCCTTGTTCAGGGTTCGGAATACACCTGGACCCCTTGGCCTAACTCCATTTGAATTAATGTATGGGGCGCCCCCACCCATTTTTATGACCGTAGGGGATAAAAATCGCCCGGATGTGTCTTTCTCTCCTTCTTCTAGTCTTTTGGCTCGATTAAAAGCTCTCGAAATAGTAAGAAAAGAGGTCTGGGAACAGCTAAAAGAAACCTATGTTGCTGGTGACACACAGGTGCCGCATCAGTTTGAAGTAGGAGACGCAGTCCTGGTGAGGAGACACTGAGCGGGAAACCTAGAACCGAGGTGGAAGGGACCCTACTTGGTGCTACTGACAACGCCCACCGTGGTCAAAGTGGAAGGAATCCCCACTTGGGTCCACGCATCCCACGTCAAGAGAGCACCCCCTGGAGTCAGCCATGATGAGTGGACTTTGGAGAAGACTACTAATCCTTTTAAGTTGCGCCTGCTTCGTAGGAGCGATCCCAAAAGACTTCAACCCCCACAGTCCTGTTCAACAAACGTGGGAGGTACTCAATGAGGGGGGTAGGGCTGTATGGACAATCGCCGAGGTACACCCTCTGTGGACTTGGTGGCCTGATCTTTTCCCTGACATCTGTAAGTTGGCTATAGGAGCCCCTCCTGGATGGGACCTTTAGGGGTACTCTGACATTCAGAGGGCACCTTTAACACCCCCTCCGTACGTAGAAAAACATTCGAGAGACCCATGGGGTGGTTGCTCTAACCAAAGGGATAGAAGTATGCTTCGAACCCATCCCTTCTATGTCTGCCCCGGGCCCCACCGAAGTCAGTCCCTCAATCCAACGTGTGGAGGTAAGGCTGACTTCTTTTGTAAGAGCTGGGGTTGCGAGACTTCAGGTACAGCCCGCTGGAAGCCCTCCTCGAGCTGGGACTATATTAGAGTAACAGCCAACTATTCCCTAGCGTCTTATGTACCTAGAGGATTTGACCTAGACGAGTGTACTGACTGGTGCCATCCGCTCCGTGTCACCTTCACTGAACCAGGGAAGAGAGCTCTGGGATGGACAAAAGGGTATACCTGGGGTCTTAGGATTTACAAGGAAAGATATGATAAGGGATTATTGTTCACTATCAGATTAAAAATAGAGACCCCCTACAATCCTTTAGGCCCCCCAACCAAGTTCACACCCCTCACCCATACAATTACTCAGCCTACTCCAGTGATTGCGGACCCCCTTAATATGGCCGCTATCACCCAACCTCCCACTCCTCAGGTACCTCTAACTATTACCCCCGCGATTCCTTCAAGACAGAGGATGTTTAACCTAGTAAGAGGAGCCTTTTATGCCCTTAACAGAACTGATCCAAGCGCTACTGAGGACTGCTGGCTATGCCTGTCCTTGGGTCCGCCTTATTATGACGGAATCGCCTTCAATGGAGATTTCAACAAAACCAACAGCCATACTTCCTGCTCTTGGGGTACAGGACAAAAACTGACCCTGACTGAAGTATCCGCGAGGAATCCAGGTCTCTGTATAGGTACCCCACCTTCCACTCACAAACACCTATGCGGACAAATTCAGTCCGTGTCCAGAACAGAAGCTAATTACTATCTTGTACCTTCCCCGGTTGGATGGTGGGCTTGCAATACAAGACTTACTCCCTGTGTATCAGCTAAGGTTTTTAATTCATCTCATGATTTTTGTGTCATGATCCAGCTGTTACCCCGCGTATATTATCACCCTGCATCCAGTTTAAAAGAAAGCTATGCTGGCCGGCGGTCAAAAAGAGAACCAATTACTTTAACCCTGGCTGCATTCATGGGAATAGGTATGGCAGTAGGAGTGGGGACGGGAGTGTCAGCTTTGATAGAAGGAAGACAGGGAATTCAGTCTTTGAGGGATGCTGTCAATGAAGACCTAGCGGCAATAGAGAAGTCCATTGACGCTTTAGAAAAATCTTTGACCTCCCTGTCTGAGGTAGTTTTACAGAACAGGAGAGGTCTTGATTTGTTGTTCCTAAAGGAAGGAGGACTGTGTGCTGCCTTTAAAAAAGAGTGCTGCTTCTATGCAGATCATACAGGAATAGTTAGAGACTCTATGCAGAAACTGAGAGAAAGATTAGAGCGAAGGAAACGGAAACGGGATGCTCAACGGGGGTAGTTTGAGTCGTGGTTTGAATCACGACCATCTTGGATAACTTCTTTAATTTCCGCTGTAGCCGGACCAATCCTTATGATATGCTTAGCTTTAGTTTTCGGCCCTTGTATAATAAATAGAGGAATGGCTTTCATCCAGAGTAAAATTGATACAGTAAAACTCATGGTTCTTCAAAGGCAATATCAACCTATAGTTCAGGTAGATGAAGAGTTAGGGGACACCAATCTCTAAAATTCTATGATTAGAATTAGTCTAAACAGAAGAAGAGGGGAATGAAAGGAAATAAAACTGTAATTCATGTAATGTATGTTAAATAGCCCAAAGAGTTGTTTCTGAGCTTTGAAACCTGGGGCTGAGAACATAGCAGAACAGACCAGGACATGCCCGGGCAGGCCCATCGCCTCCCTATCTCCCACCCCTCTGACCTAAGTTAAATGTTACAGGCTGCTGATGTTTAAATAGACCAATCATGTGAAACCGCGCCAATTCCTCCCCCAGTCCCACTCCTTTTCTATAAAAACCCCTAGCTTCCAAGCCTCGTGGTGGAATCCACTGTCTCCTGTTATGTGAGATACGTTTCGACCCGGAGCTCCGCCATTAAAAAACCTCTTGTTGTTACATCAAGGTGTTGTGTTCTATTCGTGATTCTTGGGTGCACGCCGAATCGGGAGATGAGTGGGGGTTTCCCCACTGAGTTCTTTCA
>chr1:83981107-83989522
TGAAAGGAAATAAAACTGTAATTCATGTAATGTATGTTAAATAGCCCCAAGAGTTGTTTCTGAGCTTTGAAACCTGGGGCTGAGAACATAGCAGAACAGACCAGGACATGCCCGGGCAAGCCCATCACCTCCCTAGCTCCCACCCCTCTGACCTAAGTTAAATGTTACAGGCTGCTGATGTTTAAATGGACCAATCATGTGAAACCGCGCCAATTCCTCCCCCAGCCCCACTCCTTTTCTATAAAACCCCCTAGCTTCCAAGCCTCGTGGTCGAATCCACTGTCTCCTGTTGTGTGAGATACGTTTCGACCCGGAGCTCCGCCATTAAAAAACCTCTTGTTGTTACATCAAGGTGTTGTGTTCTATTCGCGATTCTTGGGTGCACGCCGAATCGGGAGCTGAGTGGGGGTTTCCCCACTGAGTTCTTTCATTTGGAGGTTCCACTGAGATCTGCGTGACACCCAGGAACCCCGAAGGACCCCTTGGAGGTGCGTTTGTTTGTGTGAGTCTTGTTATGTTGTCTGTTGTCTAAGTGTCTAAGTGTGGCACTGCTGAATTTGTGTCTTAGTTTTTCAGTTCTGAGATTGTGGGTTTGAGCCCCACCTGTGTTACCAGTTCTGGTATTCTGTATTCTGGCAGCTGCCACTGCGGACCGTAAGGACCCTAGTGGCTGTGGGAAGACGACGGTCTATTTCCCCACAGGCTGCACCCTTGGAAGACATTCCGAGGGAGACCCTGGAGTGCCCGGGGTACGGAACAGTCAGGAGGACCTGGCTGTTGTCTGGCAGAGTGAAGAAGAGTGAGTGCTCTTCCTGCCAGAGGAGTGGAGCGGAATCCCACTCCATCAGAGGTAGCGTTTGGCTGGTTGTGTAAGTCCAGACGCAGACGAGTGTGCTTGGATGTCTTAGTGTTTTCCGTCTCTGTCATTGTGTTGTGTTTACTCTTATTCTTCACTATGGGACAGACCGTGTCTACTCCTTTATCTTTGACTAAGGACCATTGGACGGACGTTAGGGCTAGAGGACAAAATTTGTCAGTAAAAGTGAAGAAAAAGCCATGGATGACTTTCTGTTCCTCAGAATGGCCTGTTTTTGGAGTAGGTTGGCCAGCAGAAGGAACTTTTTACTTACCCACCATAAGGGCTGTGAAGGCCATTGTTTTTCAGGAAGGACCAGGGTCGCATCCAGACCAACAACCGTACATCATGGTATGGGAGGACTTGGCACGCTACCCACCCCCGTGGGTTCGCCCATTCCTCCCGCCTCTCCGCCCTGGCACCAAGATTCTAGCCATCCGAGAAAATGGTGAGAAAGAGAAACCGAAACCACCGCTCGGGAGAGATGATGATCGCAGCACACCAGTGACGAAACCCCCCAAGATCTATCCAGAGATTGAAGAACCCCCTGAGTGGCCCGATACCCCTCAACCCCCACCGTATGCTCCCCAGCCCCAACCTTCAGCTCCCTCGGGACCCCTGCCTCAGGCCCCGGCCGGAGGAGGGGGTCCCTCCACAGGAACAAGGAGCCGGCGAGGAGTCACCCCTGAGGGGCCTGCGGATTCAACTGTGGCGCTCCCCCTCAGGGCTATTGGGGCTCCCCCTGCCGATCCAAATAGTCTACAGCCCCTACAGTATTGGCCTTTTTCCTCTTCTGACCTTTACAACTGGAAAGCTCATCACCCCCCTTTTTCAGAAAACCCTGCAGGACTCACTGGGTTGGTTGAATCATTAATGTATTCACACCAGCCGACCTGGGATGACTGCCAGCAGCTTCTGCAGACTCTATTCACAACCGAGGAGAGAGAGAGGATTCTCCTCGAGGCTCGGAAAAATGTCCGAGACGAGGCTGGGCGCCCTGTCCAAACTCCAGCTGAGATAGATGAAGGATTTCCGCTAACCCGGCCCCGATGGGATTATAATACAGCATCAGGTAGGGAACGACTGTCCAATTATCGCCGGGTCCTAGTGGCGGGTCTCAGAGGTGCTGCCCGGCAGCCCACGAATCTGGCCAAGGTAAGAGAGGTTATGCAGGGAGCGACTGAGCCCCCCTCAGTCTTCCTTGAAAGGCTCATGGAGGCTTATAGGAGATATACCCCATTCGACCCCACGTCTGAGGGTCAAAGGGCCTCAGTAATTATGGCCTTCATTGGCCAGTCAGCTCCTGACATTAGGAAGAAGTTACAGCGAATTGAGGGCTTGCAGGATTACACCATAAGGGATGTAGTTAGAGAGGCAGAGAAAGTGTATCATAGGAGAGAAACAGAAGATGAAAAGTTAGAGAGAGAGAAAAGAGAGAAAAGAGAAGAGGAGGATAGGAGAGACAGGAGGCAAGAAAAGGTTTTGACTAGGATCCTGGCCGCAGTAGGAGAAAGAGATAATGGAAGAAGAGGTAGACAGTCAGGGAACCTGGGAGACAAAAGGCAGCAGGGACCAAGGAGACCCAGAGAAGGCGGGCAGCGCCTGGAGAGGAACCAATGCGCGTATTGCAAGGAAATGGGCCACTGGAAGAGCGACTGTCCGAAAAAAAAACAAGAGGTAAAGGTGCTTTCTCTTGGAGAAGATGAAGACTAGGGGGAACGGGGCTCGGCCCCCCTCCCCGAGCCTAGGGTAACTTTAGAAGTGGAGGGGACCCCTGTGGACTTTCTAGTTGACACGGGAGCCGAATTTTCAGTACTCAAAACACCTCTAGGTAAAGTAAAGAAAAATGAAAAAACCTTGGTGATCGGGGCCACGGGACAAAAATCGTATCCATGGACCACATCCCGAGTAGTAGACATAGGGCGAAATCGAGTAACTCATTCGTTTCTAGTCATTCCAGAGTGTCCTATGCCTTTATTGGGGAGAGACTTACTAACCAAGTTAAAAGCACAAATAACTTTCACCTCTCATCGACCGGAGGTTTTCTGGGGAATAAAAGCGCCCCAGACTCTAGAGCTGTCTTTACAACTAGGGGAGGAATATCGACTTTACCAAAATAAAGTAAAGCCCCCTGAGGGATTACAGGACTGGTTGAATCGATACCCCCAGGCGTGGGCAGAGACGGGAGGAGTGGGGATGGCAAAACTGGTCCCCCCCGTGGTGATTGAACTTAAGTCCGGGGCCACCCCTATAGGGGTCCGACAATATCCCATGAGCAGAGAAGCTCAAGAGGGTATACGCCCCCAAATTAACAAACTGCTCCAACAAGGGATTTTGGTCCCATGCAAATCCCCTTGGAACACTCCTCTACTTCCAGTAAAAAAACCAGGGACCAGGGACTTCCGTCCAGTACAGGACCTTAGAGAAGTCAACAAGAGAGTTCAGGACATACACCCCACGGTGCCAAATCCTTATAACCTCCTCAGCACCTTGCCACCTGGTCGGACATGGTACACAGTCCTGGATCTCAAAGATGCTTTTTTCTGTTTGAGGTTACACCCCAACAGCCAGCCCTTGTTCGCTTTCGAATGGCGAGACTCCGAGAGTGGACAAGCCGGACAGCTCACATGGACGAGGCTGCCTCAGGGATTCAAGAACTCGCCCACTTTGTTCGATGAAGCCCTACACCGAGATCTTGCTCTTTTCCGAGCCAATAACCCACAGGTGACTCTTCTGCAATATGTAGATGATCTGCTCCTAGCTGCAGAAACACGCGAGGACTGTGAAATTGGGACCCAAAACCTCCTGGGCGAGTTAGGTAAGCTGGGGTATCGGGCCTCTGCTAAAAAGGCTCAGTTATGCCAGATAGAAGTGACCTACCTAGGATATGTCTTGAGAGATGGACAACGGTGGCTCACAGAAGCCAGAAAACAAGCTGTTATGCAGATCCCGGCCCCAACCACTGCTCGCCAGGTAAGAGAGTTCCTGGGGACCGCCGGGTTTTGCAGACTCTGGATTCCCGGATTTGCCACACTGGCAGCTCCCTTATATCCACTAACCAAAGAGAAAGGGGAATTCACCTGGACCAGAGAACATCAGCTAGCCTTTGAAACTCTCAAAAAGGCACTGCTGCAGGCTCCGGCATTGGCCCTGCCAGATTTAAACAAACCTTTCACCCTATACATTGATGAAAGAAATGGAGTGGCAAGGGGAGTCCTTACCCAGGTTTTGGGACCATGGAAGCGCCCGGTAGCCTACTTATCAAAGAAACTGGACGCTGTGGCCAGTGGATGGCCCTCCTGCCTGCGAGCGATAGCAGCCACGGCTGTGCTAGTAAAAGATGCTGACAAACTGACTATGGGCCAGAATGTTACTATAGTGGCCCCACACTCTCTTGAGAGCATCATCAGGCAACCACCGGACCGCTGGATGACCAACGCCCGAATGACGCACTACCAGAGCCTATTGCTGACAGAGCGAGTAAGTTTTGCACCCCCAGCCATTCTCAACCCCGCCTCCTTACTACCTGAGGCTGACGAGGCCCCTGCACATAAGTGTGAAGAAATACTGGCAGAAGAGACTGGAATCCGGCCAGACCTCACAGACCAACCTTGGCCAGGGGCGATGACTTGGTTCACGGACGGAAGCAGCTTTGTGGTAGAAGGTAAGCGGAAGGCTGGGGCGGCAGTAGTGGATGGAAAGGCTGTCATATGGGCCAGCAGTCTGCCGGAGGGTACATCAGCTCAAAAAGCGGAACTAATCGCATTAATTCAAGCCTTAAGGCTGGCAGAAGGAAGGGCTCTTAATGTCTATACCGACAGCCGGTACGCTTTTGCCACGGCTCATGTACACGGAGCAATATACCGACACCGTGGACTGCTGACGTCTGCCGGCAAAAATATCAAAAATAAAGAAGAAATTCTCAGCTTATTAGAAGCTGTTCATTTGCCCCGTAGGGTGGCAATTATCCATTGCCCAGGACACCAGAAGGGAACTGGGCCCGTTGAAAAGGGAAATCAAATGGCAGACCAAGAAGCTAAAAAAGCAGCCCAAGGGCCAATGACTCTGGTGGTGAGAACCCAACAGCCCGCTGCTGAGGAAATAAATAAAAGAACCCTCACAGAAGAAGAGGGGCGAGATTACTTAGCTAACATACACCATCTGACTCATTTAGGAACTAAAAAATTACTAAAATTGGTTAGTAAGTCCCCCTATTACATTCCTGGATTAAAAGGAATTGTGGAAGAGATAGTAAAAAACTGCCGTGCTTGTGCACTTACCAACGCTGGGTCTAGCAGGCTCCAGGAAGGAAAACGACTGCGAGGAGACAGACCTGGAGCCTACTGGGAAACTGACTTCACTGAGGTGAAACCGGCTAGGTATGGAAATAAATATCTCCTAGTTTTTATAGACACCTTTTCAGGATGGGTCGAAGCGTTCCCCACCAAGAAAGAAACGGCTAATGTAGTGGTCAAGAAGATACTTGAAGAAATCCTTCCCCGCTTTGGGATACCTAAGGTAATGGGGTCAGACAACGGACCTGCCTTCGTCTCCCAGGTAAGTCAGGGATTGGCCAGACAACTGGGGACAAATTGGAAATTACATTGTGCATACAGACCCCAGAGTTCAGGACAGGTAGAAAGGATGAACAGAACGCTAAAGGAGACTCTGACTAAAATAGCCTTAGAATCCGGCGGAAGCGATTGGACAGCCGTTCTCCCTTATGCCTTGTTCAGGGTTCGGAATACACCTGGACCCCTTGGCCTAACTCCATTTGAATTAATGTATGGGGCGCCCCCACCCATTTTTATGACCGTAGGGGATAAGAATCGCCCGGATGTGTCTTTCTCTCCTTCTTCTAGTCTTTTGGCTCGATTAAAAGCTCTCGAAATAGTAAGAAAAGAGGTCTGGGAACAGCTAAAAGAAACCTATGTTGCTGGTGACACACAGGTGCCGCATCAGTTTGAAGTAGGAGACGCAGTCCTGGTGAGGAGACACCGAGCGGGAAACCTAGAACCGAGGTGGAAGGGACCCTACTTGGTGCTACTGACAACGCCCACCGCGGTCAAAGTGGAAGGAATCCCCACTTGGGTCCACGCATCCCACGTTAAGAGAGCACCCCCTGGAGTCAGCCATGATGAGTGGACTTTGGAGAAGACTACTAATCCTTTTAAGTTGCGCCTGCTTCGTAGGAGTGATCCCAAAAGACTTCAACCCCCACAGTCCTGTTCAACAAACGTGGGAGGTACTCAATGAGGGGGGTAGGGCTGTATGGACAATCGCCGAGGTACACCCTCTGTGGACTTGGTGGCCTGATCTTTTCCCTGACATCTGTAAGTTGGCTATAGGAGCCCCTCCTGGATGGGACTTGGAGGGGTACTCTGACATTCAGAGGGCACCTTTAACACCCCCTCCGTACGTAGAAAAACATTCGAGAGACCCATGGGGTGGTTGCTCTAACCAAAGGGATAGAAGTATGCTTCGAACCCATCCCTTCTATGTCTGCCCCGGACCCCACCGAAGTCAGTCCCTCAATCCAACGTGTGGAGGTAAGGCTGACTTCTTTTGTAAGAGCTGGGGTTGCGAGACTTCAGGTACAGCCCGCTGGAAGCCCTCCTCGAGTTGGGACTATATTAGAGTAACAGCCAACTATTCCCTAGCGTCTTATGTACCTGGAGGATTTGACCTAGACGAGTGTACTGACTGGTGCCATCCGCTCCGTGTCACCTTCACTGAACCAGGGAAGAGAGCTCTGGGATGGACAAAAGGGTATACCTGGGGTCTTAGGATTTACAAGGAAAGATATGATGAGGGATTATTGTTCACTATCAGATTAAAAATAGAGACCCCCTACAATCCTTTAGGCCCCCCAACCAAGTTCACACCCCTCACCCATACAATTACTCAGCCTACTCCAGTGATTGCGGACCCCCTTAATATGGCCGCTATCACCCAACCTCCCACTCCTCAGGTACCTCTAACTATTACCCCCGAGATTCCTTCAAGACAGAGGATGTTTAACCTAGTGAGAGGAGCCTTTTATGCCCTTAACAGAACTGATCCAAGCGCTACTGAGGACTGCTGGCTATGCCTGTCCTCGGGTCCGCCTTATTATGAAGGAATCGCCTTCAATGGAGATTTCAACAGAACCAGCAGCCATACTTCCTGCTCTTGGGGTACAGGACAAAAACTGACCCTGACTGAAGTATCCGCGAGGAATCCAGGTCTCTGTATAGGTACCCCACCTTCCACTCACAAACACCTATGCGGACAAATTCAGTCCGTGTCCAGAACGGAAGCTGATTACTATCTTGTACCTTCCCCGGTTGGATGGTGGGCTTGCAATACAGGACTTACTCCCTGTGTATCAACTAAGGTTTTTAATTCATCTCATGATTTTTGTGTCATGATCCAGCTGTTACCCCGTGTATATTATCACCCTGCATCCAGTTTAGAAGAAAGCTATGCGGGCCGGCGGTCAAAAAGAGAACCAATTACTTTAACCCTGGCTGCATTCATGGGAATAGGTATGGCAGTAGGAGTGGGGACGGGAGTGTCAGCTTTGATAGAAGGAAGACAGGGAATTCAGTCTTTGAGGGATGCTGTCAATGAAGACCTAGCGGCAATAGAGAAGTCCATAGACGCTTTAGAAAAATCTTTGACCTCCCTGTCTGAGGTAGTTTTACAGAACAGGAGAGGTCTTGATTTGTTGTTCCTAAAGGAAGGAGGACTGTGTGCTGCCCTTAAAGAAGAGTGCTGCTTCTATGCAGATCATACAGGAATAGTTAGAGACTCTATGCAGAAACTGAGAGAAAGATTAGAGCGAAGGAAACGGGAACGGGATGCTCAACGGGGGTGGTTTGAGTCGTGGTTTGAATCACGACCATCTTGGATAACTTCTTTAATTTCCGCTGTAGCCGGACCAATCCTTATGATATGCTTAGCTTTAGTTTTCGGCCCTTGTATAATAAATAGAGGAATGGCTTTCATCCAGAGTAAAATTGATACAGTAAAACTCATGGTTCTTCAAAGGCAATATCAACCTATAGTTCAGGTAGATGAAGAGTTAAGGGACACCGACCTCTAAAATTCTATGATTAGAATTAGTCTAAACAGAAGAAGAGGGGAATGAAAGGAAATAAAACTGTAATTCATGTAATGTATGTTAAATAGCCCCAAGAGTTGTTTCTGAGCTTTGAAACCTGGGGCTGAGAACATAGCAGAACAGACCAGGACATGCCCGGGCAAGCCCATCACCTCCCTAGCTCCCACCCCTCTGACCTAAGTTAAATGTTACAGGCTGCTGATGTTTAAATGGACCAATCATGTGAAACCGCGCCAATTCCTCCCCCAGCCCCACTCCTTTTCTATAAAACCCCCTAGCTTCCAAGCCTCGTGGTCGAATCCACTGTCTCCTGTTGTGTGAGATACGTTTCGACCCGGAGCTCCGCCATTAAAAAACCTCTTGTTGTTACATCAAGGTGTTGTGTTCTATTCGCGATTCTTGGGTGCACGCCGAATCGGGAGCTGAGTGGGGGTTTCCCCACTGAGTTCTTTCA
>chr10:7474438-7482889
TGAAAGGAAATAAAACTGTAATTCATGTAATGTATGTTAAATAGCCCAAAGAGTTGTTTCTGAGCTTTGAAACCTGGGGCTGAGAACATAGCAGAACAGACCAGGACATGCCCGGGCAAGCCCATCGCCTCCCTAGCTCCCACCCCTCTGACCTAAGTTAAATGTTACAGGCTGCTGATGTTTAAATGGACCAATCATGTGAAACCGCGCCAATTCCTCCCCCAGCCCCACTCCTTTTCTATAAAAACCCCTAGCTTCCAAGCCTCATGGTCGAATCCACTGTCTCCTGTTATGTGAGATACGTTTCGACCCGGAGCTCCGCCATTAAAAAACCTCTTGTTGTTACATCAAGGTGTTGTGTTCTATTCGTGATTCTTGGGTGCACGCCGAATCGGGAGCTGAGTGGGGGTTTCCCCACCGGGGTTTCCCCACTGAGTTCTTTCATTTGGAGGTCCCACCGAGATCTGCGTGACACCCAGGAACCCCGAAGGACCCCTTGGAGGTGCGTTTGTTTGTGTGAGTCTTGTTATGTTGTCTGTTGTCTAAGTGTCTAAGTGTGGCACTGCTGAATTTGTGTCTTAGTTTTTTCAGTTCTGAGATTGTGGGTTTGAGCCCCACCTGTGTTACCAGTTCTGGTATTCTGTATTCTGGCAGCTGCCACTGCGGACCGTAAGGACCCTAGTGGCTGTGGGAAGACGACGGTCTATTTCCCCACAGGCTGCACCCTTGGAAGACATTCCGAGGGAGACCCTGGAGTGCCCGGGGTACGGAACAGTCAGGAGGACCTGGCTGTTGTCTGGCAGAGTGAAGAAGAGTGAGTGCTCTTCCTGCCAGAGGAGTGGAGCGGAATCCCACTCCATCAGAGGTAGCGTTTGGCTGGTTGTGTAAGTCCAGACGCAGACGAGTGTGCTTGGATGTCTTAGTGTTTTCCGTCTCTGTCATTGTGTTGTGTTTACTCTTATTCTTCACTATGGGACAGACCGTGTCTACTCCTTTATCTTTAACTAAGGACCATTGGACGGACGTTAGGGCTAGAGGACAAAATTTGTCAGTAAAAGTGAAGAAAAAGCCATGGATGACTTTCTGTTCCTCAGAATGGCCTGTTTTTGGAGTAGGTTGGCCAGCAGAAGGAACTTTTTACTTACCCACCATAAGGGCTGTGAAGGCCATTGTTTTTCAGGAAGGGCCAGGGTCGCATCCAGACCAACAACCGTACATCATGGTATGGGAGGACTTGGCACGCTACCCACCCCCGTGGGTTCGCCCATTCCTCCCGCCTCTCCGCCCTGGCACCAAGATTCTAGCCATCCGAGAAAATGGTGAGAAAGAGAAACCGAAACCACCGCTCGGGAGAGATGATGATTGCAGCACACCAGTGACGAAACCCCCCAAGATCTATCCAGAGATTGAAGAACCCCCTGAGTGGCCCAACACCCCTCAACCCCCACCGTATGCTCCCCAGCCCCAGCCCCAACCTTTAGCTCCCTCGGGACCCCTGCCTCAGGCCCCGGCCGGAGGAGGGGGTCCCTCCACAGGAACAAGGAGTCGGCGAGGAGTCATCCCTGAGGGGCCTGCGGATTCAACCGTTGCGCTCCCCCTCAGGGCTATTGGGGCTCCCCCTGCCGATCCAAATAGTCTACAGCCCCTACAGTATTGGCCTTTTTCCTCTTCTGACCTTTATAACTGGAAAGCTAATCACCCCCCTTTTTCAGAAAACCCTGCAGGACTCACTGGGTTGGTTGAATCATTAATGTATTCACACCAGCCGACCTGGGATGACTGCCAGCAGCTTCTGCAGACTCTATTCACAACCGAGGAGAGAGAGAGGATTCTCCTTGAGGCTCAGAAAAACGTCCGAGACGAGGCTGGGCGCCCTGTCCAAACTCCAGCTGAGATAGATGAAGGATTTCCGCTAACCCGGCCCCGATGGGATTATAATACGGCATCAGGTAGGGAACGACTGTCCAATTATCGCCGGGTCCTAGTGGCGGGTCTCAGAGGTGCTGCCCAGCAGCCCACGAATCTGGCCAAGGTAAGAGAGGTTATGCAGGGAGTGACTGAGCCCCCCTCAGTCTTCCTTGAAAGGCTCATGGAGGCTTATAGGAGATATACCCCATTCGACCCCACATCTGAGGGTCAAAGGGCCTCAGTAATTATGGCCTTCATTGGCCAGTCAGCTCCTGACATTAGGAAGAAGTTACAGCGAATTGAGGGCTTGCAGGATTACACCATAAGGGATGTAGTTAGAGAGGCAGAGAAAGTGTATCATAGGAGAGAAACAGAAGATAAAAAGTTAGAGAGAGAGAAAAGAGAGAAAAGAGAAGAGGAAGATAGGAGAGACAGGAGGCAAGAAAAGGTTTTGACTAGGATCCTGGCCACAGTAGGAGAAAGAGATAATGGAAGAAGAGGTAGACAGTCAGGGAACCTGGGAGACAAAAGGCAGCAGGGACCAAGGAGACCCAGAGAAGGCGGGCAGCGCCTGGAGAGGAACCAATGCGCGTATTGCAAGGAAATGGGCCACTGGAAGAGCGACTGTCCGAAAAAAAAACAAGAGGTAAAGGTGCTTTCTCTTGGGGAAGATGAAGACTAGGGGGAACGGGGCTCGGCTCCCCTCCCCGAGCCTAGGGTAACTTTAGAAGTGGAGGGGACCCCTGTGGACTTTCTAGTTGACACAGGAGCCGAATTTTCAGTACTCAAAACACCTCTAGGAAAAGTAAAGAAAAATGAAAAAAACCTTGGTGATCGGGGCCACGGGACAAAAATCGTATCCATGGACCACATCCCGAGTAGTAGACATAGGGCGAAATCGAGTAACTCATTCGTTTCTAGTCATTCCAGAGTGTCCTATGCCTTTATTGGGGAGAGACTTACTAACCAAGTTAAAAGCACAAATAACTTTCACCTCTCATCGACCGGAGGTTTTCTGGGGAATAAAAGCACCCCAGACTCTAGAGCTGTCTTTACAACTAGGGGAGGAATATCGACTTTACCAAAATAAAGTAAAGCCCCCTGAGGGATTACAGGACTGGTTGAATCGATACCCTCAGGCGTGGGCAGAGACGGGAGGAGTGGGGATGGCAAAACTGGTCCCCCCTGTGGTGATTGAACTTAAGTCCGGGGCCACCCCTATAGGGGTCCGACAATATCCCATGAGCAGAGAAGCTCAAGAGGGTATACGCCCCCAAATCAACAAACTGCTCCAACAAGGGATTTTGGTCCCATGCAAATCCCCTTGGAACACTCCTCTACTTCCAGTAAAAAAACCAGGGACCAGGGACTACCGTCCAGTACAGGACCTTAGAGAAGTCAACAAGAGAGTTCAGGACATACACCCCACGGTGCCAAATCCTTATAACCTCCTCAGCACCTTGCCACCTGGTCGGACATGGTACACAGTCCTGGATCTCAAAGACGCTTTTTTCTGTTTGAGGTTACACCCCAACAGCCAGCCCTTGTTCGCTTTCGAATGGCGAGACTCCGAGAGCGGACAAGCCGGACAGCTCACATGGACGAGGCTGCCTCAGGGATTCAAGAACTCGCCCACTTTGTTCGATGAAGCCCTACACCGAGATCTTGCTCTTTTCCGAGCCAATAACCCACAGGTGACTCTTCTGCAATATGTAGATGACCTGCTCCTAGCTGCAGAAACACGCGAGGACTGTGAAATTGGGACCCAAAACCTCCTGGGCGAGTTAGGTAAGCTGGGGTATCGGGCCTCTGCTAAAAAGGCTCAGTTATGCCAGATAGAAGTGACCTACCTAGGATATGTCTTGAGAGATGGACAACGGTGGCTCACAGAAGCCAGAAAACAAGCTGTTATGCAGATCCTGACCCCAACCACTGCTCGCCAGGTAAGAGAGTTCCTGGGGACTGCCGGGTTTTGCAGACTCTGGATTCCCGGATTTGCCACACTGGCAGCTCCCTTGTATCCACTAACCAAAGAGAAAGGGGAATTCACCTGGACCAGAGAACATCAGCTAGCCTTTGAAACTCTCAAAAAGGCACTGCTGCAGGCTCCGGCATTGGCCCTGCCAGATTTAAACAAACCTTTCACCCTATACATTGATGAAAGAAATGGAGTGGCAAGGGGAGTCCTTACCCAGGTTTTGGGACCATGGAAGCGCCCGGTAGCCTACTTATCAAAGAAACTGGACGCTGTGGCCAGTGGATGGCCCTCCTGCCTGCGAGCGATAGCAGCCACGGCTGTGCTAGTAAAAGATGCTGACAAACTGACTATGGGCCAGAATGTTACTATAGTGGCCCCACACTCTCTTGAGAGCATCATCAGGCAACCACCGGACCGCTGGATGACCAACGCCCGAATGACGCACTACCAGAGCCTATTGCTGACAGAGCGAGTAAGTTTTGCACCCCCAGCCATTCTCAACCCCGCCTCCTTACTACCTGAGGCTGACGAGGCCCCTGCACATAAGTGTGAAGAAATACTGGCAGAAGAGACTGGAATCCGGCCAGACCTCACAGACCAACCTTGGCCAGGGGCGATGACTTGGTTCACGGACGGAAGCAGCTTTGTGGTAGAAGGTAAGCGGAAGGCTGGGGCTGCAGTAGTGGATGGAAAGGCTGTCATATGGGCCAGCAGTCTGCCGGAGGGTACATCAGCTCAAAAAGCGGAACTAATCGCATTAATTCAAGCCTTAAGGCTGGCAGAAGGAAGGGCTCTTAATGTCTATACCGACAGCCGGTACGCTTTTGCCATGGCTCATGTTCACGGAGCAATATACCGACACCGTGGACTGCTGATGTCTGCCGGCAAAGATATCAAAAATAAAGAAGAAATTCTCAGCTTATTAGAAGCTGTTCATTTGCCCCGTAGGGTGGCAATTATCCATTGCCCAGGACACCAGAAGGGAACTGGGCCCGTTGAAAAGGGAAATCAAATGGCAGACCAAGAAGCTAAAAAAGCAGCCCAAGGGCCAATGACTCTGGTGGTGAGAACCCAACAGCCTGCTGCTGAGGAAATAAATAAAAGAACCCTCACAGAAGAAGAGGGGCGAGATTACTTAGCTAACATACACCATCTGACTCATTTAGGAACTAAAAAATTACTAAAATTGGTTAGTAAGTCCCCCTATTACATTCCTGGATTAAAAGGAATTGTGGAAGAGATAGTAAAAAACTGCCGTGCTTGTGCACTTATCAACGCTGGGTCTAGCAGGCTCCAGGAAGGAAAACGACTGCGAGGAGACAGACCTGGAGCCTACTGGGAAACTGACTTCACTGAGGTGAAACCGGCTAGGTATGGAAATAAATATCTCCTAGTTTTTATAGATACCTTTTCAGGATGGGTCGAAGCGTTCCCCACCAAGAAAGAAACGGCTAATGTAGTGGTCAAGAAGATACTTGAAGAAATCCTTCCCCGCTTTGGGATACCTAAGGTAATGGGGTCAGACAACGGACCTGCCTTCGTCTCCCAGGTAAGTCAGGGATTGGCCAGACAACTGGGGACAAATTGGAAATTACATTGTGCATACAGACCCCAGAGTTCAGGACAGGTAGAAAGGATGAACAGAACGCTAAAGGAGACTCTGACTAAAATAGCCTTAGAATCCGGCGGAAGCGATTGGACAGCCGTTCTCCCTTATGCCTTGTTCAGGGTTCGGAATACACCTGGACCCCTTGGCCTAACTCCATTTGAATTAATGTATGGGGCGCCCCCACCCATTTTTATGACCGTAGGGGATAAGAATCGCCCGGATGTGTCTTTCTCTCCTTCTTCTAGTCTTTTGGCTCGATTAAAAGCTCTCGAAATAGTAAGAAAAGAGGTCTGGGAACAGCTAAAAGAAACCTATGTTGCTGGTGACACACAGGTGCCGCATCAGTTTGAAGTAGGAGACGCAGTCCTGGTGAGGAGACACCGAGCGGGAAACCTAGAACCGAGGTGGAAGGGACCCTACTTGGTGCTACTGACAACGCCCACCGTGGTCAAAGTGGAAGGAATTCCCACTTGGGTCCACGCATCCCACGTCAAGAGAGCACCCCCTGGAGTCAGCCATGATGAGTGGACTTTGGAGAAGACTACTAATCCTTTTAAGTTGCGCCTGCTTCGTAGGAGCGATCCCAAAAGACTTCAACCCCCACAGTCCTGTTCAACAAACGTGGGAGGTACTCAATGAGGGGGGTAGGGCTGTATGGACAATCGCCGAGGTACACCCTCTGTGGACTTGGTGGCCTGATCTTTTCCCTGACATCTGTAAGTTGGCTATAGGAGCCCCTCCTGGATGGGACTTGGAGGGGTACTCTGACATTCAGAGGGCACCTTTAACACCCCCTCCGTACGTAGAAAAACATTCGAGAGACCCATGGGGTGGTTGCTCTAACCAAAGGGATAGAAGTATGCTTCGAACCCATCCCTTCTATGTCTGCCCCGGGCCCCACCGAAGTCAGTCCCTCAATCCAACGTGTGGAGGTAAGGCTGACTTCTTTTGTAAGAGCTGGGGTTGCGAGACTTCAGGTACAGCCCGCTGGAAGCCCTCCTCGAGCTGGGACTATATTAGAGTAACAGCCAACTATTCCCTAGCGTCTTATGTACCTGGAGGATTTGACCTAGACGAGTGTACTGACTGGTGCCATCCGCTCCGTGTCACCTTCACTGAACCAGGGAAGAGAGCTCTGGGATGGACAAAAGGGTATACCTGGGGTCTTAGGATTTACAAGGAAAGATATGATGAGGGATTATTGTTCACCATCAGATTAAAAATAGAGACCCCCTACAATCCTTTAGGCCCCCCAACCAAGTTCACACCCCTCACCCATACAATTACTCAGCCTACTCCAGTGATTGCGGACCCCCTTAATATGGCCGCTATCACCCAACCTCCCACTCCTCAGGTACCTCTAACTATTACCCCCGAGATTCCTTCAAGACAGAGGATGTTTAACCTAGTGAGAGGAGCCTTTTATGCCCTTAACAGAACTGATTCAAGCGCTACTGAGGACTGCTGGCTATGCCTGTCCTTGGGTCCGCCTTATTATGAAGGAATCGCCTTCAATGGAGATTTCAACAGAACCAGCAGCCATACTTCCTGCTCTTGGGGTACAGGACAAAAACTGACCCTGACTGAAGTATCCGCGAGGAATCCAGGTCTCTGTATAAGTACCCCACCTTCCACTCACAAACACCTATGTGGACAAATTCAGTCCGTGTCCAGAACGGAAGCTAATTACTATCTTGTACCTTCCCCGGTTGGATGGTGGGCTTGCAATACAGGACTTACTCCCTGTGTATCAACTAAGGTTTTTAATTCATCTCATGATTTTTGTGTCATGATCCAGCTGTTACCCTGCGTATATTATCACCCTGCATCCAGTTTAGAAGAAAGCTATGCTGGCCGGCGGTCAAAAAGAGAACCAATTACTTTAACCCTGGCTGCATTCATGGGAATAGGTATGGCAGTAGGAGTGGGGACGGGAGTGTCAGCTTTGATAGAAGGAAGACAGGGAATTCAGTCTTTGAGGGATGCTGTCAATGAAGACCTAGCGGCAATAGAGAAGTCCATTGACGCTTTAGAAAAATCTTTGACCTCCCTGTCTGAGGTAGTTTTACAGAACAGGAGAGGTCTTGATTTGTTGTTCCTAAAGGAAGGAGGACTGTGTGCTGCCCTTAAAGAAGAGTGCTGCTTCTATGCAGATCATACAGGAATAGTTAGAGACTCTATGCAGAAACTGAGAGAAAGATTAGAGCGAAGGAAACGGGAATGGGATGCTCAACGGGGGTGGTTTGAGTCGGGGTTTGAATCACGACCATCTTGGATAACTTCTTTAATTTCCGCTGTAGCCGGACCAATCCTTATGATATGCTTAGCTTTAGTTTTCGGCCCTTGTATAATAAATAGAGGAATGGCTTTCATCCAGAGTAAAATTGATACAGTAAAACTCATGGTTCTTCAAAGGCAATATCAACCTATAGTTCAGGTAGATGAAGAGTTAGGGGACACCAATCTCTAAAATTCTATGATTAGAATTAGTCTAAACAGAAGAAGAGGGGAATGAAAGGAAATAAAACTGTAATTCATGTAATGTATGTTAAATAGCCCAAAGAGTTGTTTCTGAGCTTTGAAACCTGGGGCTGAGAACATAGCAGAACAGACCAGGACATGCCCGGGCAAGCCCATCGCCTCCCTAGCTCCCACCCCTCTGACCTAAGTTAAATGTTACAGGCTGCTGATGTTTAAATGGACCAATCATGTGAAACCGCGCCAATTCCTCCCCCAGCCCCACTCCTTTTCTATAAAAACCCCTAGCTTCCAAGCCTCGTGGTCGAATCCACTGTCTCCTGTTATGTGAGATACGTTTCGACCCGGAGCTCCGCCATTAAAAAACCTCTTGTTGTTACATCAAGGTGTTGTGTTCTATTCGTGATTCTTGGGTGCACGCCGAATCGGGAGCTGAGTGGGGGTTTCCCCACCGGGGTTTCCCCACTGAGTTCTTTCA
>chr10:25895610-25904025
TGAAAGGAAATAAAACTGTAATTCATGTAATGTATGTTAAATAGCCCAAAGAGTTGTTTCTGAGCTTTGAAACCTGGGGCTGAGAACATAGCAGAACAGACCAGGACATGCCCGGGCAAGCCCATCGCCTCCCTAGCTCCCACCCCTCTGACCTAAGTTAAATGTTACAGGCTGCTGATGTTTAAATGGACCAATCATGTGAAACCGCGCCAATTCCTCCCCCAGCCCCACTCCTTTTCTATAAAACCCCCTAGCTTCCAAGCCTCGTGGTCGAATCCACTGTCTCCTGTTGTGTGAGATACGTTTCGACCCGGAGCTCCGCCATTAAAAAACCTCTTGTTGTTACATCAAGGTGTTGTGTTCTATTCGCGATTCTTGGGTGCACGCCGAATCGGGAGCTGAGTGGGGGTTTCCCCACTGAGTTCTTTCATTTGGAGGTCCCAGCGAGATCTGCGTGACACCCAGGAACCCCGAAGGACCCCTTGGAGGTGCGTTTGTTTGTGTGAGTCTTGTTATGTTGTCTGTTGTCTAAGTGTCTAAGTGTGGCACTGCTGAATTTGTGTCTTAGTTTTTCAGTTCTGAGATTGTGGGTTTGAGCCCCACCTGTGTTACCAGTTTTGGTATTCTGTATTCTGGCAGCTGCCACTGCGGACCGTAAGGACCCTAGTGGCTGTGGGAAGACGACGGTCTATTTCCCCACAGGCTGCACCCTTGGAAGACATTCCGAGGGAGACCCTGGAGTGCCCGGGGTACGGAACAGTCAGGAGGACCTGGCTGTTGCCTGGCAGAGTGAAGAAGAGTGAGTGCTCTTCCTGCCAGAGGAGTGGAGCGGAATCCCACTCCATCAGAGGTAGCGTTTGGCTGGTTGTGTAAGTCCAGACGCAGACGAGTGTGCTTGGATGTCTTAGTGTTTTCCGTCTCTGTCATTGTGTTGTGTTTACTCTTATTCTTCACTATGGGACAGACCGTGTCTACTCCTTTATCTTTGACTAAGGACCATTGGACGGACGTTAGGGCTAGAGGACAAAATTTGTCAGTAAAAGTGAAGAAAAAGCCATGGATGACTTTCTGTTCCTCAGAATGGCCTGTTTTTGGAGTAGGTTGGCCAGCAGAAGGAACTTTTTACTTACCCACCATAAGGGCTGTGAAGGCCATTGTTTTTCAGGAAGGACCAGGGTCGCATCCAGACCAACAACCGTACATCATGGTATGGGAGGACTTGGCACGCTACCCACCCCCGTGGGTTCGCCCATTCCTCCCGCCTCTCCGCCCTGGCACCAAGATTCTAGCCATCCGAGAAAATGGTGAGAAAGAGAAACCGAAACCACCGCTCGGGAGAGATGATGATCGCAGCACACCAGTGACGAAACCCCCCAAGATCTATTCAGAGATTGAAGAACCCCCTGAGTGGCCCGATACCCCTCAACCCCCACCTTATGCTCCCCAGCCCCAACCTTCAGCTCCCTCGGGACCCCTGCCTCAGGCCCCGGCCGGAGGAGGGGGTCCCTCCACAAGAACAAGGAGCCGGCGAGGAGTCACCCCTGAGGGGCCTGCGGATTCAACTGTGGCGCTCCCCCTCAGGGCTATTGGGGCTCCCCCTGCCGATCCAAATAGTCTACAGCCCCTACAGTATTGGCCTTTTTCCTCTTCTGACCTTTACAACTGGAAAGCTCATCACCCCCCTTTTTCAGAAAACCCTGCAGGACTCACTGGGTTGGTTGAATCATTAATGTATTCACACCAGCCGACCTGGGATGACTGCCAGCAGCTTCTGCAGACTCTATTCACAACCGAGGAGAGAGAGAGGATTCTCCTCGAGGCTCGGAAAAATGTCCGAGACGAGGCTGGGCGCCCTGTCCAAACTCCAGCTGAGATAGATGAAGGATTTCCGCTAACCCGGCCCCGATGGGATTATAATACGGCATCAGGTAGGGAACGACTGTCCAATTACCGCCGGGTCCTAGTGGCGGGTCTCAGAGGTGCTGCCCGGCAGCCCACGAATCTGGCCAAGGTAAGAGAGGTTATGCAGGGAGCGACTGAGCCCCCCTCAGTCTTCCTTGAAAGGCTCATGGAGGCTTATAGGAGATATACCCCATTCGACCCCACGTCTGAGGGTCAAAGGGCCTCAGTAATTATGGCCTTCATTGGCCAGTCAGCTCCTGACATTAGGAAGAAGTTACAGCGAATTGAGGGCTTGCAGGATTACACCATAAGGGATGTAGTTAGAGAGGCAGAGAAAGTGTATCATAGGAGAGAAACAGAAGATGAAAAGTTAGAGAGAGAGAAAAGAGAGAAAAGAGAAGAGGAGGATAGGAGAGACAGGAGGCAAGAAAAGGTTTTGACTAGGATCCTGGCCGCAGTAGGAGAAAGAGATAATGGAAGAAGAGGTAGACAGTCAGGGAACCTGGGAGACAAAAGGCAGCAGGGACCAAGGAGACCCAGAGAAGGCGGGCAGCGCCTGGAGAGGAACCAATGCGCGTATTGCAAGGAAATGGGCCACTGGAAGAGCGACTGTCCGAAAAAAAAACAAGAGGTAAAGGTGCTTTCTCTTGGAGAAGATGAAGACTAGGGGGAACGGGGCTCGGCCCCCCTCCCCGAGCCTAGGGTAACTTTAGAAGTGGAGGGGACCCCTGTGGACTTTCTAGTTGACACGGGAGCCGAATTTTCAGTACTCAAAACACCTCTAGGAAAAGTAAAGAAAAATGAAAAAACCTTGGTGATCGGGGCCACGGGACAAAAATCGTATCCATGGACCACATCCCGAGTAGTAGACATAGGGCGAAATCGAGTAACTCATTCGTTTCTAGTCATTCCAGAGTGTCCTATGCCTTTATTGGGGAGAGACTTACTAACCAAGTTAAAAGCACAAATAACTTTCACCTCTCATCGACCAGAGGTTTTCTGGGGAATAAAAGCGCCCCAGACTCTAGAGCTGTCTTTACAACTAGGGGAGGAATATCGACTTTACCAAAATAAAGTAAAGCCCCCTGAGGGATTACAGGACTGGTTGAATCGATACCCCCAGGCGTGGGCAGAGACAGGAGGAGTGGGGATGGCAAAACTGGTCCCCCCCGTGGTGATTGAACTTAAGTCCGGGGCCACCCCTATAGGGGTCCGACAATATCCCATGAGCAGAGAAGCTCAAGAGGGTATACGCCCCCAAATTAACAAACTGCTCCAACAAGGGATTTTGGTCCCATGCAAATCCCCTTGGAACACTCCTCTACTTCCAGTAAAAAAACCAGGGACCAGGGACTTCCGTCCAGTACAGGACCTTAGAGAAGTCAACAAGAGAGTTCAGGACATACACCCCACGGTGCCAAATCCTTATAACCTCCTCAGCACCTTGCCACCTGGTCGGACATGGTACACAGTCCTGGATCTCAAAGATGCTTTTTTCTGTTTGAGGTTACACCCCAACAGCCAGCCCTTGTTCGCTTTCGAATGGCGAGACTCCGAGAGTGGACAAGCCGGACAGCTCACATGGACGAGGCTGCCTCAGGGATTCAAGAACTCGCCCACTTTGTTCGATGAAGCCCTACACCGAGATCTTGCTCTTTTCCGAGCCAATAACCCACAGGTGACTCTTCTGCAATATGTAGATGATCTGCTCCTAGCTGCAGAAACACGCGAGGACTGTGAAATTGGGACCCAAAACCTCCTGGGCGAGTTAGGTAAGCTGGGGTATCGGGCCTCTGCTAAAAAGGCTCAGTTATGCCAGATAGAAGTGACCTACCTAGGATATGTCTTGAGAGATGGACAGCGGTGGCTCACAGAAGCCAGAAAACAAGCTGTTATGCAGATCCCGGCCCCAACCACTGCTCGCCAGGTAAGAGAGTTCCTGGGGACCGCCGGGTTTTGCAGACTCTGGATTCCCGGATTTGCCACACTGGCAGCTCCCTTATATCCACTAACCAAAGAGAAAGGGGAATTCACCTGGACCAGAGAACATCAGCTAGCCTTTGAAACTCTCAAAAAGGCACTGCTGCAGGCTCCGGCATTGGCCCTGCCAGATTTAAACAAACCTTTCACCCTATACATTGATGAAAGAAATGGAGTGGCAAGGGGAGTCCTTACCCAGGTTTTGGGACCATGGAAGCGCCCGGTAGCCTACTTATCAAAGAAACTGGACGCTGTGGCCAGTGGATGGCCCTCCTGCCTGCGAGCGATAGCAGCCACGGCTGTGCTAGTAAAAGATGCTGACAAACTGACTATGGGCCAGAATGTTACTATAGTGGCCCCACACTCTCTTGAGAGCATCATCAGGCAACCACCGGACCGCTGGATGACCAACGCCCGAATGACGCACTACCAGAGCCTATTGCTGACAGAGCGAGTAAGTTTTGCACCCCCAGCCATTCTCAACCCCGCCTCCTTACTACCTGAGGCTGACGAGGCCCCTGCACATAAGTGTGAAGAAATACTGGCAGAAGAGACTGGAATCCGGCCAGACCTCACAGACCAACCTTGGCCAGGGGCGATGACTTGGTTCACGGACGGAAGCAGCTTTGTGGTAGAAGGTAAGCGGAAGGCTGGGGCGGCAGTAGTGGATGGAAAGGCTGTCATATGGGCCAGCAGTCTGCCGGAGGGTACATCAGCTCAAAAAGCGGAACTAATCGCATTAATTCAAGCCTTAAGGCTGGCAGAAGGAAGGGCTCTTAATGTCTATACCGACAGCCGGTACGCTTTTGCCACGGCTCATGTACACGGAGCAATATACCGACACCGTGGACTGCTGACGTCTGCCGGCAAAGATATCAAAAATAAAGAAGAAATTCTCAGCTTATTAGAAGCTGTTCATTTGCCCCATAGGGTGGCAATTATCCATTGCCCAGGACACCAGAAGGGAACTGGGCCCGTTGAAAAGGGAAATCAAATGGCAGACCAAGAAGCTAAAAAAGCAGCCCAAGGGCCAATGACTCTGGTGGTGAGAACCCAACAGCCCGCTGCTGAGGAAATAAATAAAAGAACCCTCACAGAAGAAGAGGGGCGAGATTACTTAGCTAACATACACCATCTGACTCATTTAGGAACTAAAAAATTACTAAAATTGGTTAGTAAGTCCCCCTATTACATTCCTGGATTAAAAGGAATTGTGGAAGAGATAGTAAAAAACTGCCGTGCTTGTGCACTTACCAACGCTGGGTCTAGCAGGCTCCAGGAAGGAAAACGACTGCGAGGAGACAGACCTGGAGCCTACTGGGAAACTGACTTCACTGAGGTGAAACCGGCTAGGTATGGAAATAAATATCTCCTAGTTTTTATAGACACCTTTTCAGGATGGGTCGAAGCGTTCCCCACCAAGAAAGAAACGGCTAATGTAGTGGTCAAGAAGATACTTGAAGAAATCCTTCCCCGCTTTGGGATACCTAAGGTAATGGGGTCAGACAACGGACCTGCCTTCGTCTCCCAGGTAAGTCAGGGATTGGCCAGACAACTGGGGACAAATTGGAAATTACATTGTGCATACAGACCCCAGAGTTCAGGACAGGTAGAAAGGATGAACAGAACGCTAAAGGAGACTCTGACTAAAATAGCCTTAGAATCCGGCGGAAGCGATTGGACAGCCGTTCTCCCTTATGCCTTGTTCAGGGTTCGGAATACACCTGGACCCCTTGGCCTAACTCCATTTGAATTAATATATGGGGCGCCCCCACCCATTTTTATGACCGTAGGGGATAAGAATCGCCCGGATGTGTCTTTCTCTCCTTCTTCTAGTCTTTTGGCTCGATTAAAAGCTCTCGAAATAGTAAGAAAAGAGGTCTGGGAACAGCTAAAAGAAACCTATGTTGCTGGTGACACACAGGTGCCGCATCAGTTTGAAGTAGGAGACGCAGTCCTGGTGAGGAGACACCGAGCGGGAAACCTAGAACCGAGGTGGAAGGGACCCTACTTGGTGCTACTGACAACGCCCACCGCGGTCAAAGTGGAAGGAATCCCCACTTGGGTCCACGCATCCCACGTTAAGAGAGCACCCCCTGGAGTCAGCCATGATGAGTGGACTTTGGAGAAGACTACTAATCCTTTTAAGTTGCGCCTGCTTCGTAAGAGCGATCCCAAAAGACTTCAACCCCCACAGTCCTGTTCAACAAACGTGGGAGGTACTCAATGAGGGGGGTAGGGCTGTATGGACAATCGCTGAGGTACACCCTCTGTGGACTTGGTGGCCTGATCTTTTCCCTGACATCTGTAAGTTGGCTATAGGAGCCCCTCCTGGATGGGACTTGGAGGGGTACTCTGACATTCAGAGGGCACCTTTAACACCCCCTCCGTACGTAGAAAAACATTCGAGAGACCCATGGGGTGGTTGCTCTAACCAAAGGGATAGAAGTATGCTTCGAACCCATCCCTTCTATGTCTGCCCCGGGCCCCACCGAAGTCAGTCCCTCAATCCAACGTGTGGAGGTAAGGCTGACTTCTTTTGTAAGAGCTGGGGTTGCGAGACTTCAGGTACAGCTCGCTGGAAGCCCTCCTCGAGCTGGGACTATATTAGAGTAACAGCCAACTATTCCCTAGCGTCTTATGTACCTGGAGGATTTGACCTAGACGAGTGTACTGACTGGTGCCATCCGCTCCGTGTCACCTTCACTGAACCAGGGAAGAGAGCTCTGGGATGGACAAAAGGGTATACCTGGGGTCTTAGGATTTACAAGGAAAGATATGATGAGGGATTATTGTTCACTATCAGATTAAAAATAGAGACCCCCTACAATCCTTTAGGCCCCCCAACCAAGTTCACACCCCTCACCCATACAATTACTCAGCCTACTCCAGTGATTGCGGACCCCCTTAATATGGCCGCTATCACCCAACCTCCCACTCCTCAGGTACCTCTAACTATTACCCCCGAGATTCCTTCAAGACAGAGGATGTTTAACCTAGTGAGAGGAGCCTTTTATGCCCTTAACAGAACTGATCCAAGCGCTACTGAGGACTGCTGGCTATGCCTGTCCTCGGGTCCGCCTTATTATGAAGGAATCGCCTTCAATGGAGATTTCAACAGAACCAGCAGCCATACTTCCTGCTCTTGGGGTACAGGACAAAAACTGACCCTGACTGAAGTATCCGCGAGGAATCCAGGTCTCTGTATAGGTACCCCACCTTCCACTCACAAACACCTATGCGGACAAATTCAGTCCGTGTCCAGAACGGAAGCTGATTACTATCTTGTACCTTCCCCGGTTGGATGGTGGGCTTGCAATACAGGACTTACTCCCTGTGTATCAACTAAGGTTTTTAATTCATCTCATGATTTTTGTGTCATGATCCAGCTGTTACCCCGTGTATATTATCACCCTGCATCCAGTTTAGAAGAAAGCTATGCGGGCCGGCGGTCAAAAAGAGAACCAATTACTTTAACCCTGGCTGCATTCATGGGAATAGGTATGGCAGTAGGAGTGGGGACGGGAGTGTCAGCTTTGATAGAAGGAAGACAGGGAATTCAGTCTTTGAGGGATGCTGTCAATGAAGACCTAGCGGCAATAGAGAAGTCCATAGACGCTTTAGAAAAATCTTTGACCTCCCTGTCTGAGGTAGTTTTACAGAACAGGAGAGGTCTTGATTTGTTGTTCCTAAAAGAAGGAGGACTGTGTGCTGCCCTTAAAGAAGAGTGCTGCTTCTATGCAGATCATACAGGAATAGTTAGAGACTCTATGCAGAAACTGAGAGAAAGATTAGAGCGAAGGAAACGGGAACGGGATGCTCAACGGGGGTGGTTTGAGTCGTGGTTTGAATCACGACCATCTTGGATAGCTTCTTTAATTTCCGCTGTAGCCGGACCAATCCTTATGATATGCTTAGCTTTAGTTTTCGGCCCTTGTATAATAAATAGAGGAATGGCTTTCATCCAGAGTAAAATTGATACAGTAAAACTCATGGTTCTTCAAAGGCAATATCAACCTATAGTTCAGGTAGATGAAGAGTTAAGGGACACCGACCTCTAAAATTCTATGATTAGAATTAGTCTAAACAGAAGAAGAGGGGAATGAAAGGAAATAAAACTGTAATTCATGTAATGTATGTTAAATAGCCCAAAGAGTTGTTTCTGAGCTTTGAAACCTGGGGCTGAGAACATAGCAGAACAGACCAGGACATGCCCGGGCAAGCCCATCGCCTCCCTAGCTCCCACCCCTCTGACCTAAGTTAAATGTTACAGGCTGCTGATGTTTAAATGGACCAATCATGTGAAACCGCGCCAATTCCTCCCCCAGCCCCACTCCTTTTCTATAAAACCCCCTAGCTTCCAAGCCTCGTGGTCGAATCCACTGTCTCCTGTTGTGTGAGATACGTTTCGACCCGGAGCTCCGCCATTAAAAAACCTCTTGTTGTTACATCAAGGTGTTGTGTTCTATTCGCGATTCTTGGGTGCACGCCGAATCGGGAGCTGAGTGGGGGTTTCCCCACTGAGTTCTTTCA
>chr10:26926971-26935378
TGAAAGGAAATAAAACTGTAATTCATGTAATGTATGTTAAATAGCCCCAAGAGTTGTTTCTGAGCTTTGAAACCTGGGGCTGAGAACATAGCAGAACAGACCAGGACATGCCCGGGCAAGCCCATCGCCTCCCTAGCTCCCACCCCTCTGACCTAAGTTAAATGTTACAGGCTGCTGATGTTTAAATGGACCAATCATGTGAAACCGCGCCAATTCCTCCCCCAGCCCCACTCCTTTTCTATAAAACCCCCTAGCTTCCAAGCCTCGTGGTCGAATCCACTGTCTCCTGTTGTGTGAGATACGTTTCGACCCGGAGCTCCGCCATTAAAAAACCTGTTGTTGTTACATCAAGGTGTTGTGTTCTATTCGCGATTCTTGGGTGCACGCCGAATCGGGAGCTGAGTGGGGGTTTCCCCACTGAGTTCTTTCATTTGGAGGTCCCACCGAGATCTGCGTGACACCCAGGAACCCCGAAGGACCCCTTGGAGGTACGTTTGTTTGTGTGAGTCTTGTTATGTTGTCTGTTGTCTAAGTGTCTAAGTGTGGCACTGCTGAATTTGTGTCTTAGTTTTTCAGTTCTGAGATTGTGGGTTTGAGCCCCACCTGTGTTACCAGTTCTGGTATTCTGTATTCTGGCAGCTGCCACTGCGGACCGTAAGGACCCTAGTGGCTGTGGGAAGACGACGGTCTATTTCCCCACAGGCTGCACCCTTGGAAGACATTCCGAGGGAGACCCTGGAGTGCCCGGGGTACGGAACAGTCAGGAGGACCTGGCTGTTGTCTGGCAGAGTGAAGAAGAGTGAGTGCTCTTCCTGCCAGAGGAGTGGAGCGGAATCCCACTCCATCAGAGGTAGCGTTTGGCTGGTTGTGTAAGTCCAGACGCAGACGAGTGTGCTTGGATGTCTTAGTGTTTTCCGTCTCTGTCATTGTGTTGTGTTTACTCTTATTCTTCACTATGGGACAGACAGTGTCTACTCCTTTATCTTTGACTAAGGACCATTGGACGGACGTTAGGGCTAGAGGACAAAATTTGTCAGTAAAAGTGAAGAAAAAGCCATGGATGACTTTCTGTTCCTCAGAATGGCCTGTTTTTGGAGTAGGTTGGCCAGCAGAAGGAACTTTTTACTTACCCACCATAAGGGCTGTGAAGGCCATTGTTTTTCAGGAAGGACCAGGGTCGCATCCAGACCAACAACCGTACATCATGGTATGGGAGGACTTGGCACGCTACCCACCCCCGTGGGTTCGCCCATTCCTCCCGCCTCTCCGCCCTGGCACCAAGATTCTAGCCATCCGAGAAAATGGTGAGAAAGAGAAACCGAAACCACCGCTCGGGAGAGATGATGATCGCAGCACACCAGTGACGAAACCCCCCAAGATCTATCCAGAGATTGAAGAACCCCCTGAGTGGCCCGATACCCCTCAACCCCCACCGTATGCTCCCCAGCCCCAACCTTCAGCTCCCTCGGGACCCCTGCCTCAGGCCCCGGCCGGAGGAGGGGGTCCCTCCACAGGAACAAGGAGCCGGCGAGGAGTCACCCCTGAGGGGCCTGCGGATTCAACTGTGGCGCTCCCCCTCAGGGCTATTGGGGCTCCCCCTGCCGATCCAAATAGTCTACAGCCCCTACAGTATTGGCCTTTTTCCTCTTCTGACCTTTACAACTGGAAAGCTCATCACCCCCCTTTTTCAGAAAACCCTGCAGGACTCACTGGGTTGGTTGAATCATTAATGTATTCACACCAGCCGACCTGGGATGACTGCCAGCAGCTTCTGCAGACTCTATTCACAACCGAGGAGAGAGAGAGGATTCTCCTCGAGGCTCGGAAAAATGTCCGAGACGAGGCTGGGCGCCCTGTCCAAACTCCAGCTGAGATAGATGAAGGATTTCCGCTAACCCGGCCCCGATGGGATTATAATACAGCATCAGGTAGGGAACGACTGTCCAATTATCGCCGGGTCCTAGTGGCGGGTCTCAGAGGTGCTGCCTGGCAGCCCACGAATCTGGCCAAGGTAAGAGAGGTTATGCAGGGAGCGACTGAGCCCCCCTCAGTCTTCCTTGAAAGGCTCATGGAGGCTTATAGGAGATATACCCCATTCGACCCCACGTCTGAGGGTCAAAGGGCCTCAGTAATTATGGCCTTCATTGGCCAGTCAGCTCCTGACATTAGGAAGAAGTTACAGCGAATTGAGGGCTTGCAGGATTACACCATAAGGGATGTAGTTAGAGAGGCAGAGAAAGTGTATCATAGGAGAGAAACAGAAGATGAAAAGTTAGAGAGAGAAAAGAGAGAAAAGAGAAGAGGAGGATAGGAGAGACAGGAGGCAAGAAAAGGTTTTGACTAGGATCCTGGCCGCAGTAGGAGAAAGAGATAATGGAAGAAGAGGTAGACAGTCAGGGAACCTGGGAGACAAAAGGCAGCAGGGACCAAGGAGACCCAGAGAAGGCGGGCAGCGCCTGGAGAGGAACCAATGCGCGTATTGCAAGGAAATGGGCCACTGGAAGAGCGACTGTCCGAAAAAAAAACAAGAGGTAAAGGTGCTTTCTCTTGGAGAAGATGAAGACTAGGGGGAACGGGGCTCGGCCCCCCTCCCCGAGCCTAGGGTAACTTTAGAAGTGGAGGGGACCCCTGTGGACTTTCTAGTTGACACGGGAGCCGAATTTTCAGTACTCAAAACACCTCTAGGAAAAGTAAAGAAAAATGAAAAAACCTTGGTGATCGGGGCCACGGGACAAAAATCGTATCCATGGACCACATCCCGAGTAGTAGACATAGGGCGAAATCAAGTAACTCATTCGTTTCTAGTCATTCCAGAGTGTCCTATGCCTTTATTGGGGAGAGACTTACTAACCAAGTTAAAAGCACAAATAACTTTCACCTCTCATCGACCGGAGGTTTTCTGGGGAATAAAAGCGCCCCAGACTCTAGAGCTGTCTTTACAACTAGGGGAGGAATATCGACTTTACCAAAATAAAGTAAAGCCCCCTGAGGGATTACAGGACTGGTTGAATCGATACCCCCAGGCGTGGGCAGAGACGGGAGGAGTGGGGATGGCAAAACTGGTCCCCCCCGTGGTGATTGAACTTAAGTCCGGGGCCACCCCTATAGGGGTCCGACAATATCCCATGAGCAGAGAAGCTCAAGAGGGTATACGCCCCCAAATTAACAAACTGCTCCAACAAGGGATTTTGGTCCCATGCAAATCCCCTTGGAACACTCCTCTACTTCCAGTAAAAAAACCAGGGACCAGGGACTTCCGTCCGGTACAGGACCTTAGAGAAGTCAACAAGAGAGTTCAGGACATACACCCCACGGTGCCAAATCCTTATAACCTCCTCAGCACCTTGCCACCTGGTCAGACATGGTACACAGTCCTGGATCTCAAAGATGCTTTTTTCTGTTTGAGGTTACACCCCAACAGCCAGCCCTTGTTCGCTTTCGAATGGCGAGACTCCGAGAGTGGACAAGCCGGACAGCTCACATGGACGAGGCTGCCTCAGGGATTCAAGAACTCGCCCACTTTGTTCGATGAAGCCCTACACCGAGATCTTGCTCTTTTCCGAGCCAATAACCCACAGGTGACTCTTCTGCAATATGTAGATGATCTGCTCCTAGCTGCAGAAACACGTGAGGACTGTGAAATTGGGACCCAAAACCTCCTGGGCGAGTTAGGTAAGCTGGGGTATCGGGCCTCTGCTAAAAAGGCTCAGTTATGCCAGATAGAAGTGACCTACCTAGGATATGTCTTGAGAGATGGACAACGGTGGCTCACAGAAGCCAGAAAACAAGCTGTTATGCAGATCCCGGCCCCAACCACTGCTCGCCAGGTAAGAGAGTTCCTGGGGACCGCCGGGTTTTGCAGACTCTGGATTCCCGGATTTGCCACACTGGCAGCTCCCTTATATCCACTAACCAAAGAGAAAGGGGAATTCACCTGGACCAGAGAACATCAGCTAGCCTTTGAAACTCTCAAAAAGGCACTGCTGCAGGCTCCGGCATTGGCCCTGCCAGATTTAAACAAACCTTTCACCCTATACATTGATGAAAGAAATGGAGTGGCAAGGGGAGTCCTTACCCAGGTTTTGGGACCATGGAAGCGCCCGGTAGCCTACTTATCAAAGAAACTGGACGCTGTGGCCAGTGGATGGCTCTCCTGCCTGCGAGCGATAGCAGCCACGGCTGTGCTAGTAAAAGATGCTGACAAACTGACTATGGGCCAGAATGTTACTATAGTGGCCCCACACTCTCTTGAGAGCATCATCAGGCAACCACCGGACCGCTGGATGACCAACGCCCGAATGACGCACTACCAGAGCCTATTGCTGACAGAGCGAGTAAGTTTTGCACCCCCAGCCATTCTCAACCCCGCCTCCTTACTACCTGAGGCTGACGAGGCCCCTGCACATAAGTGTGAAGAAATACTGGCAGAAGAGACTGGAATCCGGCCAGACCTCACAGACCAACCTTGGCCAGGGGCGATGACTTGGTTCACGGTCGGAAGCAGCTTTGTGGTAGAAGGTAAGCGGAAGGCTGGGGCGGCAGTAGTGGATGGAAAGGCTGTCATATGGGCCAGCAGTCTGCCGGAGGGTACATCAGCTCAAAAAGCGGAACTAATCGCATTAATTCAAGCCTTAAGGCTGGCAGAAGGAAGGGCTCTTAATGTCTATACCGACAGCCGGTACGCTTTTGCCACGGCTCATGTACACGGAGCAATATACCGACACCGTGGACTGCTGACGTCTGCCGGCAAAAATATCAAAAATAAAGAAGAAATTCTCAGCTTATTAGAAGCTGTTCATTTGCCCCGTAGGGTGGCAATTATCCATTGCCCAGGACACCAGAAGGGAACTGGGCCCGTTGAAAAGGGAAATCAAATGGCAGACCAAGAAGCTAAAAAAGCAGCCCAAGGGCCAATGACTCTGGTGGTGAGAACCCAACAGCCCGCTGCTGAGGAAATAAATAAAAGAACCCTCACAGAAGAAGAGGGGCGAGATTACTTAGCTAACATACACCATCTGACTCATTTAGGAACTAAAAAATTACTAAAATTGGTTAGTAAGTCCCCCTATTACATTCCTGGATTAAAAGGAATTGTGGAAGAGATAGTAAAAAACTGCCGTGCTTGTGCACTTACCAACGCTGGGTCTAGCAGGCTCCAGGAAGGAAAACGACTGCGAGGAGACAGACCTGGAGCCTACTGGGAAACTGACTTCACTGAGGTGAAACCGGCTAGGTATGGAAATAAATATCTCCTAGTTTTTATAGACACCTTTTCAGGATGGGTCGAAGCGTTCCCCACCAAGAAAGAAACGGCTAATGTAGTGGTCAAGAAAATACTTGAAGAAATCCTTCCCTGCTTTGGGATACCTAAGGTAATGGGGTCAGACAACGGACCTGCCTTCGTCTCCCAGGTAAGTCAGGGATTGGCCAGACAACTGGGGACAAATTGGAAATTACATTGTGCATACAGACCCCAGAGTTCAGGACAGGTAGAAAGGATGAACAGAACGCTAAAGGAGACTCTGACTAAAATAGCCTTAGAATCCGGCGTAAGCGATTGGACAGCCGTTCTCCCTTATGCCTTGTTCAGGGTTCGGAATACACCTGGACCCCTTGGCCTAACTCCATTTGAATTAATGTATGGGGCGCCCCCACCCATTTTTATGACCGTAGGGGATAAGAATCGCCCGGATGTGTCTTTCTCTCCTTCTTCTAGTCTTTTGGCTCGATTAAAAGCTCTCGAAATAGTAAGAAAAGAGGTCTGGGAACAGCTAAAAGAAACCTATGTTGCTGGTGACACACAGGTGCCGCATCAGTTTGAAGTAGGAGACGCAGTCCTGGTGAGGAGACACCGAGCGGGAAACCTAGAACCGAGGTGGAAGGGACCCTACTTAGTGCTACTGACAACGCCCACCGCGGTCAAAGTGGAAGGAATCCCCACTTGGGTCCACGCATCCCACGTTAAGAGAGCACCCCCTGGAGTCAGCCATGATGAGTGGACTTTGGAGAAGACTACTAATCCTTTTAAGTTGCGCCTGCTTCGTAGGAGCGATCCCAAAAGACTTCAACCCCCACAGTCCTGTTCAACAAACGTGGGAGGTACTCAATGAGGGGGGTAGGGCTGTATGGACAATCGCCGAGGTACACCCTCTGTGGACTTGGTGGCCTGATCTTTTCCCTGACATCTGTAAGTTGGCTATAGGAGCCCCTCCTGGATGGGACTTGGAGGGGTACTCTGACATTCAGAGGGCACCTTTAACACCCCCTCCGTACGTAGAAAAACATTCGAGAGACCCATGGGGTGGTTGCTCTAACCAAAGGGATAGAAGTATGCTTCGAACCCATCCCTTCTATGTCTGCCCCGGACCCCACCGAAGTCAGTCCCTCAATCCAACGTGTGGAGGTAAGGCTGACTTCTTTTGTAAGAGCTGGGGTTGCGAGACTTCAGGTACAGCCCGCTGGAAGCCCTCCTCGAGTTGGGACTATATTAGAGTAACAGCCAACTATTCCCTAGCGTCTTATGTACCTGGAGGATTTGACCTAGACGAGTGTACTGACTGGTGCCATCCGCTCCGTGTCACCTTCACTGAACCAGGGAAGAGAGCTCTGGGATGGACAAAAGGGTATACCTGGGGTCTTAGGATTTACAAGGAAAGATATGATGAGGGATTATTGTTCACTATCAGATTAAAAATAGAGACCCCCTACAATCCTTTAGGCCCCCCAACCAAGTTCACACCCCTCACCCATACAATTACTCAGCCTACTCCAGTGATTGCGGACCCCCTTAATATGGCCGCTATCACCCAACCTCCCACTCCTCAGGTACCTCTAACTATTACCCCCGAGATTCCTTCAAGACAGAGGATGTTTAACCTAGTGAGAGGAGCCTTTTATGCCCTTAACAGAACTGATCCAAGCGCTACTGAGGACTGCTGGCTATGCCTGTCCTCGGGTCCGCCTTATTATGAAGGAATCGCCTTCAATGGAGATTTCAACAGAACCAGCAGCCATACTTCCTGCTCTTGGGGTACAGGACAAAAACTGACCCTGACTGAAGTATCCGCGAGGAATCCAGGTCTCTGTATAGGTACCCCACCTTCCACTCACAAACACCTATGCGGACAAATTCAGTCCAGAACGGAAGCTGATTACTATCTTGTACCTTCCCCGGTTGGATGGTGGGCTTGCAATACAGGACTTACTCCCTGTGTATCAACTAAGGTTTTTAATTCATCTCATGATTTTTGTGTCATGATCCAGCTGTTACCCCGTGTATATTATCACCCTGCATCCAGTTTAGAAGAAAGCTATGCGGGCCGGCGGTCAAAAAGAGAACCAATTACTTTAACCCTGGCTGCATTCATGGGAATAGGTATGGCAGTAGGAGTGGGGACGGGAGTGTCAGCTTTGATAGAAGGAAGACAGGGAATTCAGTCTTTGAGGGATGCTGTCAATGAAGACCTAGCGGCAATAGAGAAGTCCATAGACGCTTTAGAAAAATCTTTGACCTCCCTGTCTGAGGTAGTTTTACAGAACAGGAGAGGTCTTGATTTGTTGTTCCTAAAGGAAGGAGGACTGTGTGCTGCCCTTAAAGAAGAGTGCTGCTTCTATGCAGATCATACAGGAATAGTTAGAGACTCTATGCAGAAACTGAGAGAAAGATTAGAGCGAAGGAAACGGGAACGGGATGCTCAACGGGGGTGGTTTGAGTCGTGGTTTGAATCACGACCATCTTGGATAACTTCTTTAATTTCCGCTGTAGCCGGACCAATCCTTATGATATGCTTAGCTTTAGTTTTCGGCCCTTGTATAATAAATAGAGGAATGGCTTTCATCCAGAGTAAAATTGATACAGTAAAACTCATGGTTCTTCAAAGGCAATATCAACCTATAGTTCAGGTAGATGAAGAGTTAAGGGACACTGACCTCTAAAATTCTATGATTAGAATTAGTCTAAACAGAAGAAGAGGGGAATGAAAGGAAATAAAACTGTAATTCATGTAATGTATGTTAAATAGCCCCAAGAGTTGTTTCTGAGCTTTGAAACCTGGGGCTGAGAACATAGCAGAACAGACCAGGACATGCCCGGGCAAGCCCATCGCCTCCCTAGCTCCCACCCCTCTGACCTAAGTTAAATGTTACAGGCTGCTGATGTTTAAATGGACCAATCATGTGAAACCGCGCCAATTCCTCCCCCAGCCCCACTCCTTTTCTATAAAACCCCCTAGCTTCCAAGCCTCGTGGTCGAATCCACTGTCTCCTGTTGTGTGAGATACGTTTCGACCCGGAGCTCCGCCATTAAAAAACCTCTTGTTGTTACATCAAGGTGTTGTGTTCTATTCGCGATTCTTGGGTGCACGCCGAATCGGGAGCTGAGTGGGGGTTTCCCCACTGAGTTCTTTCA
>chr10:86676188-86684587
TGAAAGGAAATAAAACTGTAATTCATGTAATGTATGTTAAATAGCCCAAAGAGTTGTTTCTGAGCTTTGAAACCTGGGGCTGAGAACATAGCAGAACAGACCAGGACATGCCCGGGCAAGCCCATCGCCTCCCTAGCTCCCACCCCTCTGACCTAAGTTAAATGTTACAGGCTGCTGATGTTTAAATGGACCAATCATGTGAAACCGCGCCAATTCCTCCCCCAGCCCCACTCCTTTTCTATAAAAACCCCTAGCTTCCAAGCCTCGTGGTCGAATCCACTGTCTCCTGTTATGTGAGATACGTTTCGACCCGGAGCTCCGCCATTAAAAAAACCTCTTGTTGTTACATCAAGGTGTTGTGTTCTATTCGTGATTCTTGGGTGCACGCCGAATCGGGAGCTGAGTGGGGGTTTCCCCACTGAGTTCTTTCATTTGGAGGTCCCACCGAGATCTGCGTGACACCCAGGAACCCCGAAGGACCCCTTGGAGGTGCGTTTGTTTGTGTGAGTCTTGTTATGTTGTCTGTTGTCTAAGTGTGGCACTGCTGAATTTGTGTCTTAGTTTTTCAGTTCTCAGATTGTGGGTTTGAGCCCCACCTGTGTTACCAGTTCTGGTATTCTGTATTCTGGCAGCTGCCACTGCGGACCGTAAGGACCCTAGTGGCTGTGGGAAGACGACGGTCTATTTCCCCACAGGCTGCACCCTTGGAAGACATTCCGAGGGAGACCCTGGAGTGCCCGGGGTACGGAACAGTCAGGAGGACCTGGCTGTTGCCTGGCAGAGTGAAGAAGAGTGAGTGCTCTTCCTGCCAGAGGAGTGGAGCGGAATCCCACTCCATCAGAGGTAGCGTTTGGCTGGTTGTGTAAGTCCAGACGCAGACGAGTGTGCTTGGATGTCTTAGTGTTTTCCGTCTCTGTCATTGTGTTGTGTTTACTCTTATTCTTCACTATGGGACAGACCGTGTCTACTCCTTTATCTTTGACTAAGAACCATTGGACGGACGTTAGGGCTAGAGGACAAAATTTGTCAGTAAAAGTGAAGAAAAAGCCATGGATGACTTTCTGTTCCTCAGAATGGCCTGTTTTTGGAGTAGGTTGGCCAGCAGAAGGAACTTTTTACTTACCCACCATAAGGGCTGTGAAGGCCATTGTTTTTTCAGGAAGGGCCAGGGTCGCATCCAGACCAACAACCGTACATCATGGTATGGGACGCTACCCACCCCCGTGGGTTCACCCATTCCTCCCGCCTCTCCGCCCTGGCACCAAGATTCTAGCCATCCGAGAAAATGGTGAGAAAGAGAAACCGAAACCACCGCTCGGGGGAGATGATGATCGCAGCACACCAGTGACGAAACCCCCCAAGATCTATCCAGAGATTGAAGAACCCCCTGAGTGGCCCGACACCCCTCAACCCCCACCGTATGCTCCCCAGCCCCAACCTTTAGCTCCCTCGGGACCCCTGCCTCAGGCCCCGGCAGGAGGAGGGGGTCCCTCCACAGGAACAAGGAGTCGGCGAGGAGTCACCCCTGAGGGGCCTGCGGATTCAACCGTGGCGCTCCCCCTCAGGGCTATTGGGGCTCCTCCTGCCTATCCAAATAGTCTACAGCCCCTACAGTATTGGCCTTTTTCCTCTTCTGACCTTTATAACTGGAAAGCTAATCACCCCCCTTTTTCAGAAAACCCTGCAGGACTCACTGGGTTGGTTGAATCATTAATGTATTCATACCAGCCGACCTGGGATGACTGCCAGCAGCTTCTGCAGACTCTATTCACAACCGAGGAGAGAGAGAGGATTCTCCTCGAGGCTCGGAAAAACGTCCGAGACGAGGCTGGGCGCCCTGTCCAAACTCCAGCTGAGATAGATGAAGGATTTCCGCTAACCCGGCCCCGATGGGATTATAATACGGCATCAGGTAGGGAACGACTGTCCAATTATCGCCGGGTCCTAGTGGCGGGTCTCAGAGGTGCTGCCCGGCAGCCCACGAATCTGGCCAAGGTAAGAGAGGTTATGCAGGGAGCGACTGAGCCCCCCTCAGTCTTCCTTGAAAGGCTCATGGAGGCTTATAGGAGATATACCCCATTCGACCCCACGTCTGAGGGTCAAAGGGCCTCAGTAATTATGGCCTTCATTGGCCAGTCAGCTCCTGACATTAGGAAGAAGTCACAGCGAATTGAGGGCTTGCAGGATTACACCATAAGGGATGTAGTTAGAGAGGCAGAGAAAGTGTATCATAGGAGAGAAACAGAAGATGAAAAGTTAGAGAGAGAGAAAAGAGAGAAAAGAGAAGAGGAGGATAGGAGAGACAGGAGGCAAGAAAAGGTTTTGACTAGGATCCTGGCCGCAGTAGGAGAAAGAGATAATGGAAGAAGAGGTAGACAGTCAGGGAACCTGGGAGACAAAAGGCAGCAGGGACCAAGGAGACCCAGAGAAGGCGGGCAGCGCCTGGAGAGGAACCATGCGCGTATTGCAAGGAAATGGGCCACTGGAAGAGCGACTGTCCGAAAAAAAAACAAGAGGTAAAGGTGCTTTCTCTTGGGGAAGATGAAGACTAGGGGGAACGGGGCTCGGCTCCCCTCCCCGAGCCTAGGGTAACTTTAGAAGTGGAGGGGACCCCTGTGGACTTTCTAGTTGACACAGGAGCCGAATTTTCAGTACTCAAAACACCTCTAGGAAAAGTAAAGAAAAATGAAAAAACCTTGGTGATCGGGGCCACGGGACAAAAATCGTATCCATGGACCACATCCCGAGTAGTAGACATAGGGCGAAATCGAGTAACTCATTCGTTTCTAGTCATTCCAGAGTGTCCTATGCCTTTATTGGGGAGAGACTTACTAACCAAGTTAAAAGCACAAATAACTTTCACCTCTCATCGACCGGAGGTTTTCTGGGGAATAAAAGCGCCCCAGACTCTAGAGCTGTCTTTACAACTAGGGGAGGAATATCGACTTTACCAAAATAAAGTAAAGCCCCCTGAGGGATTACAGGACTGGTTGAATCGATACCCTCAGGCGTGGGCAGAGACGGGAGGAGTGGGGATGGCAAAACTGGTCCCCCCTGTGGTGATTGAACTTAAGTCCGGGGCCACCCCTATAGGGGTCCGACAATATCCCATGAGCAGAGAAGCTCAAGAGGGTATACGCCCCCAAATCAACAAACTGCTCCAACAAGGGATTTTGGTCCCATGCAAATCCCCTTGGAACACTCCTCTACTTCCAGTAAAAAAACCAGGGACCAGGGACTACCGTCCAGTACAGGACCTTAGAGAAGTCAACAAGAGAGTTCAGGACATACACCCCACGGTGCCAAATCCTTATAACCTCCTCAGCACCTTGCCACCTGGTCGGACATGGTACACAGTCCTGGATCTCAAAGACGCTTTTTTCTGTTTGAGGTTACACCCCAACAGCCAGCCCTTGTTCGCTTTCGAATGGCGAGACTCCGAGAGTGGACAAGCCGGACAGCTCACATGGACGAGGCTGCCTCAGGGATTCAAGAACTCGCCCACTTTGTTCAATGAAGCCCTACACCGAGATCTTGCTCTTTTCCGAGCCAATAACCCACAGGTGACTCTTCTGCAATATGTAGATGACCTGCTCCTAGCTGCAGAAACACGCGAGGACTGTGAAATTGGGACCCAAAACCTCCTGGGCGAGTTAGGTAAGCTGGGGTATCGGGCCTCTGCTAAAAAGGCTCAGTTATGCCAGATAGACGTGACCTACCTAGGATATGTCTTGAGAGATGGACAACGGTGGCTCACAGAAGCCAGAAAACAAGCTGTTATGCAGATCCCGACCCCAACCACTGCTCGCCAGGTAAGAGAGTTCCTGGGGACCGCCGGGTTTTGCAGACTCTGGATTCCCGGATTTGCCACACTGGCAGCTCCCTTGTATCCACTAACCAAAGAGAAAGGGGAATTCACCTGGACCAGAGAACATCAGCTAGCCTTTGAAACTCTCAAAAAGGCACTGCTGCAGGCTCCGGCGTTGGCCCTGCCAGATTTAAACAAACCTTTCACCCTATACATTGATGAAAGAAATGGAGTGGCAAGGGGAGTCCTTACCCAGGTTTTGGGACCATGGAAGCGCCCGGTAGCCTACTTATCAAAGAAACTGGACGCTGTGGCCAGTGGATGGCCCTCCTGCCTGCGAGCGATAGCAGCCACGGCTGTGCTAGTAAAAGATGCTGACAAACTGACTATGGGCCAGAATGTTACTATAGTGGCCCCACACTCTCTTGAGAGCATCATCAGGCAACCACCGGACCGCTGGATGACCAACGCCCGAATGACGCACTACCAGAGCCTATTGCTGACAGAGCGAGTAAGTTTTGCACCCCCAGCCATTCTCAACCCCGCCTCCTTACTACCTGAGGCTGACGAGGCCCCTGCACATAAGTGTGAAGAAATACTGGCAGAAGAGACTGGAATCCGGCCAGACCTCACAGACCAACCTTGGCCAGGGGCGATGACTTGGTTCACGGACGGAAGCAGCTTTGTGGTAGAAGGTAAGCGGAAGGCTGGGGCTGCAGTAGTGGATGGAAAGGCTGTCATATGGGCCAGCAGTCTGCCGGAGGGTACATCAGCTCAAAAAGCGGAACTAATCGCATTAATTCAAGCCTTAAGGCTGGCAGAAGGAAGGGCTCTTAATGTCTATACCGACAGCCGGTACGCTTTTGCCACGGCTCATGTTCACGGAGCAATATACCGACACCATGGACTGCTGACGTCTGCCGGCAAAGATATCAAAAATAAAGAAGAAATTCTCAGCTTATTAGAAGCTGTTCATTTGCCCCGTAGGGTGGCAATTATCCATTGCCCAGGACACCAGAAGGGAACTGGGCCCGTTGAAAAGGGAAATCAAATGGCAGACCAAGAAGCTAAAAAAGCAGCCCAAGGGCCAATGACTCTGGTGGTGAGAACCCAACAGCCCGCTGCTGAGGAAATAAATAAAAGAACCCTCACAGAAGAAGAGGGGCGAGATTACTTAGCTAACATACACCATCTGACTCATTTAGGAACTAAAAAATTACTAAAATTGGTTAGTAAGTCCCCCTATTACATTCCTGGATTAAAAGGAATTGTGGAAGAGATAGTAAAAAACTGCCGTGCTTGTGCACTTACCAACGCTGGGTCTAGCAGGCTCCAGGAAGGAAAACGACTGCGAGGAGACAGACCTGGAGCCTAGTGGGAAACTGACTTCACTGAGGTGAAACCGGCTAGGTATGGAAATAAATATCTCCTAGTTTTTATAGACACCTTTTCAGGATGGGTCGAAGCATTCCCCACCAAGAAAGAAACGGCTAATGTAGTGGTCAAGAAGATACTTGAAGAAATCCTTCCCCGCTTTGGGATACCTAAGGTAATGGGGTCAGACAACGGACCTGCCTTCGTCTCCCAGGTAAGTCAGGGATTGGCCAGACAACTGGGGACAAATTGGAAATTACATTGTGCATACAGACCCCAGAGTTCAGGACAGGTAGAAAGGATGAACAGAACGCTAAAGGAGACTCTGACTAAAATAGCCTTAGAATCCGGCGGAAGCGATTGGACAGCCGTTCTCCCTTATGCCTTGTTCAGGGTTCGGAATACACCTGGACCCCTTGGCCTAACTCCATTTGAATTAATGTATGGGGCGCCCCCACCCATTTTTATGACCGTAGGGGATAAGAATCACCCGGATGTGTCTTTCTCTCCTTCTTCTAGTCTTTTGGCTCGATTAAAAGCTCTCGAAATAGTAAGAAAAGAGGTCTGGGAACAGCTAAAAGAAACCTATGTTGCTGGTGACACACAGGTGCCGCATCAGTTTGAAGTAGGAGACACAGTCCTGGTGAGGAGACACCGAGTGGGAAACCTAGAACCGAGGTGGAAGGGACCCTACTTGGTGCTACTGACAACGCCCACGGCGGTCAAAGTGGAAGGAATCCCCACTTGGGTCCACGCATCCCACGTCAAGAGAACACCCCCTGGAGTCAGCCATGATGAGTGGACTTTGGAGAAGACTACTAATCCTTTTAAGTTGCGCCTGCTTCGTAGGAGCGATCCCAAAAGACTTCAACCCCCACAGTCCTGTTCAACAAACGTGGGAGGTACTCAATGAGGGGGGTAGGGCTGTATGGACAATCGCCGAGGTACACCCTCTGTGGACTTGGTGGCCTGATCTTTTCCCTGACATCTGTAAGTTGGCTATAGGAGCCCCTCCTGGATGGGACTTGGAGGGGTACTCTGACATTCAGAGGGCACCTTTAACACCCCCTCCGTACGTAGAAAAACATTCGAGAGACCCATGGGGTGGTTGCTCTAACCAAAGGGATAGAAGTATGCTTCGAACCCATCCCTTCTATGTCTGCCCCGGGCCCCACCGAAGTCAGTCCCTCAATCCAACGTGTGGAGGTAAGGCTGACTTCTTTTGTAAGAGCTGGGGTTGCGAGACTTCAGGTACAGCCCGCTGGAAGCCCTCCTCGAGCTGGGACTATATTAGAGTAACAGCCAACTATTCCCTAGCGTCTTATGTACCTGGAGGATTTGACCTAGACGAGTGTACTGACTGGTGCCATCCGCTCCGTGTCACCTTCACTGAACCAGGGAAGAGAGCTCTGGGATGGACAAAAGGGTATACCTGGGGTCTTAGGATTTACAAGGAAAGATATGATGAGGGATTATTGTTCACTATCAGATTAAAAATAGAGACCCCCTACAATCCTTTAGGCCCCCCAACCAAGTTTACACCCCTCACCCATACAATTACTCAGCCTACTCCAGTGATTGTGGACCCCCTTAATATGGCCGCTATCACCCAACCTCCCACTCCTCAGGTACCTCTAACTATTACCCCCGCGATTCCTTCAAGACAGAGGATGTTTAACCTAGTGAGAGGAGCCTTTTATGCCCTTAACAGAACTGATCCAAGCGCTACTGAGGACTGCTGGCTATGCCTGTCCTTGGGTCCGCCTTATTATGAAGGAATCGCCTTCAATGGAGATTTCAACAGAACCAGCAGCCATACTTCCTGCTCTTGGGGTACAGGACAAAAACTGACCCTGACTGAAGTATCCGCGAGGAATCCAGGTCTCTGTATAGGTACCCCACCTTCCACTCACAAACACCTATGCGGACAAATTCAGTCCGTGTCCAGAACGGAAGCTAATTACTATCTTGTACCTTCCCCGGTTGGATGGTGGGCTTGCAATACAGGACTTACTCCCTGTGTATCAACTAAGGTTTTTAATTCATCTCATGATTTTTGTGTCATGATCCAGCTGTTACCCCGCGTATATTATCACCCTGCATCCAGTTTAGAAGAGAGCTATGCTGGCCGGCGGTCAAAAAGAGAACCAATTACTTTAACCCTGGCTGCATTCATGGGAATAGGTATGGCAGTAGGAGTGGGGACGGGAGTGTCAGCTTTGATAGAAGGAAGACAGGGAATTCAGTCTTTGAGGGATGCTGTCAATGAAGACCTAGCGGCAATAGAGAAGTCCATTGACGCTTTAGAAAAATCTTTGACCTCCCTGTCTGAGGTAGTTTTACAGAACAGGAGAGGTCTTGATTTGTTGTTCCTAAAGGAAGGAGGACTGTGTGCTGCCCTTAAAGAAGAGTGCTGCTTCTATGCAGATCATACAGGAATAGTTAGAGACTCTATGCAGAAACTGAGAGAAAGATTAGAGCGAAGGAAACGGGAACGGGATGCTCAACGGGGGTGGTTTGAGTCGTGGTTTGAATCACGACCATCTTGGATAACTTCTTTAATTTCCGCTGTAGCCGGACCAATCCTTATGATATGCATAGCTTTAGTTTTCGGCCCTTGTATAATAAATAGAGGAATGGCTTTCATCCAGAGTAAAATTGATACAGTAAAACTCATGGTTCTTCAAAGGCAATATCAACCTATAGTTCAGGTAGATGAAGAGTTAGGGGACACCAATCTCTAAAATTCTATGATTAGAATTAGTCTAAACAGAAGAAGAGGGGAATGAAAGGAAATAAAACTGTAATTCATGTAATGTATGTTAAATAGCCCAAAGAGTTGTTTCTGAGCTTTGAAACCTGGGGCTGAGAACATAGCAGAACAGACCAGGACATGCCCGGGCAAGCCCATCGCCTCCCTAGCTCCCACCCCTCTGACCTAAGTTAAATGTTACAGGCTGCTGATGTTTAAATGGACCAATCATGTGAAACCGCGCCAATTCCTCCCCCAGCCCCACTCCTTTTCTATAAAAACCCCTAGCTTCCAAGCCTCGTGGTCGAATCCACTGTCTCCTGTTATGTGAGATACGTTTCGACCCAGAGCTCCGCCATTAAAAAAACCTCTTGTTGTTACATCAAGGTGTTGTGTTCTATTCGTGATTCTTGGGTGCACGCCGAATCGGGAGCTGAGTGGGGGTTTCCCCACTGAGTTCTTTCA
>chr11:9442592-9451009
TGAAAGGAAATAAAACTGTAATTCATGTAATGTATGTTAAATAGCCCAAAGAGTTGTTTCTGAGCTTTGAAACCTGGGGCTGAGAACATAGCAGAACAGACCAGGACATGCCCGGGCAAGCCCATCGCCTCCCTAGCTCCCACCCCTCTGACCTAAGTTAAATGTTACAGGCTGCTGATGTTTAAATGGACCAATCATGTGAAACCGCGCCAATTCCTCCCCCAGCCCCACTCCTTTTCTATAAAAACCCCTAGCTTCCAAGCCTCGTGGTCGAATCCACTGTCTCCTGTTATGTGAGATACGTTTCGACCCGGAGCTCCGCCATTAAAAAAACCTCTTGTTGTTACATCAAGGTGTTGTGTTCTATTCATGATTCTTGGGTGCACGCCGAATCGGGAGCTGAGTGGGGGTTTCCCCACTGAGTTCTTTCATTTGGAGGTTCCACCGAGATCTGCGTGACACCCAGGAACCCCGAAGGACCCCTTGGAGGTGCGTTTGTTTGTGTGAGTCTTGTTATGTTGTCTGTTGTCTAAGTGTCTAAGTGTGGCACTGCTGAATTTGTGTCTTAGTTTTTCAGTTCTGAGATTGTGGGTTTGAGCCCCACCTGTGTTACCAGTTCTGGTATTCTGTATTCTGGCAGCTGCCACTGCGGACCGTAAGGACCCTAGTGGCTGTGGGAAGACGACGGTCTATTTCCCCACAGGCTGAACCCTTGGAAGACATCCCGAGGGAGACCCTGGAGTGCCCGGGGTACGGAACAGTCAGGAGGACCTGGCTGTTGTCTGGCAGAGTGAAGAAGAGTGAGTGCTCTTCCTGCCAGAGGAGTGGAGCGGAATCCCACTCCATCAGAGGTAGCGTTTGGCCGGTTGTGTAAGTCCAGACGCAGACGAGTGTGCTTGGATGTCTTAGTGTTTTCTGTCTCTGTCATTGTGTTGTGTTTACTCTTATTCTTCACTATGGGACAGACCGTGTCTACTCCTTTATCTTTGACTAAGGACCATTGGACGGACGTTAGGGCTAGAGGACAAAATTTGTCAGTAAAAGTGAAGAAAAAGCCATGGATGACTTTCTGTTCCTCAGAATGGCCTGTTTTTGGAGTAGGTTGGCCAGCAGAAGGAACTTTTTACTTACCCACCATAAGGGCTGTGAAGGCCATTGTTTTTCAGGAAGGGCCAGGGTCGCATCCAGACCAACAACCGTACATCATGGTATGGGAGGACTTGGCACGCTACCCACCCCCGTGGGTTCGCCCATTCCTCCCGCCTCTCCGCCCTGGCACCAAGATTCTAGCCATCCGAGAAAATGGTGAGAAAGAGAAACCGAAACCACCGCCCGGGAGAGATGATGATCGCAGCACACCAGTGACGAAACCCCCCAAGATCTATCCACAGATTGAAGAACCCCCTGAGTGGCCCGACACCCCTCAACCCCCACCGTATGCTCCCCAGCCCCAACCTTTAGCTCCCTCGGGACCCCTGCCTCAGGCCCCGGCCGGAGGAGGGGGTCCCTCCACAGGAACAAAGAGTCGGCGAGGAGTCACCCCTGAGGGGCCTGCGGATTCAACCGTGGCGCTCCCCCTCAGGGCTATTGGGGCTCCCCCTGCCGATCCAAATAGTCTACAGCCCCTACAGTATTGGCCTTTTTCCTCTTCTGACCTTTATAACTGGAAAGCTAATCACCCCCCTTTTTCAGAAAACCCTGCAGGACTCACTGGGTTGGTTGAATCATTAATGTATTCACACCAGCCGACCTGGGATGACTGCCAGCAGCTTCTGCAGACTCTATTCACAACCGAGGAGAGAGAGAGGATTCTCCTCGAGGCTCGGAAAAACGTCCGAGACGAGGCTGGGCGCCCTGTCCAAACTCCAGCTGAGATAGATGAAGGATTTCCGCTAACCCGGCCCCGATGGGATTATAATACGGCATCAGGTAGGGAACGACTGTCCAATTATCGCCGGGTCCTAGTGGTGGGTCTCAGAGGTGCTGCCCGGCAGCCCACGAATCTGGCCAAGGTAAGAGAGGTTATGCAGGGAGCGACTGAGCCCCCCTTAGTCTTCCTTGAAAGGCTCATGGAGGCTTATAGGAGATATACCCCATTCAACCCCACGTCTGAGGGTCAAAGGGCCTCAGTAATTATGGCCTTCATTGGCCAGTCAGCTCCTGACATTAGGAAGAAGTTACAGCGAATTGAGGGCTTGCAGGATTACACCATAAGGGATGTAGTTAGAGAGGCAGAGAAAGTGTATCATAGGAGAGAAACAGAAGATGAAAAGTTAGAGAGAGAGAAAAGAGAGAAAAGAGAAGAGGAGGATAGGAGAGACAGGAGGCAAGAAAAGGTTTTGACTAGGATCCTGGCCGCAGTAGGAGAAAGAGATAATGGAAGAAGAGGTAGACAGTCAGGGAACCTGGGAGACAAAAGGCAGCAGGGACCAAGGAGACCCAGAGAAGGCGGGCAGCGCCTGGAGAGGAACCAATGCGCGTATTGCAAGGAAATGGGCCACTGGAAGAGCGACTGTCCGAAAAAAAAACAAGAGGTAAAGGTGCTTTCTCTTGGGGAAGATGAAGACTAGGGGGAACGGGGCTCGGCTCCCCTCCCCGAGCCTAGGGTAACTTTAGAAGTGGAGGGGACCCCTGTGGACTTTCTAGTTGACACAGGAGCCGAATTTTCAGTACTCAAAACACCTCTAGGAAAAGTAAAGAAAAATGAAAAAACCTTGGTGATCGGGGCCATGGGACAAAAATCGTATCCATGGACCACATCCCGAGTAGTAGACATAGGGCGAAATCGAGTAACTCATTCGTTTCTAGTCATTCCAGAGTGTCCTATGCCTTTATTGGGGAGAGACTTACTAACAAAGTTAAAAGCACAAATAACTTTCACCTCTCATCGACCGGAGGTTTTCTGGGGAATAAAAGCGCCCCAGACTCTAGAGCTGTCTTTACAACTAGGGGAGGAATATCGACTTTACCAAAATAAAGTAAAGCCCCCTGAGGGATTACAGGACTGGTTGAATCGATACCCTCAGGCGTGGGCAGAGACGGGAGGAGTGGGGATGGCAAAACTGGTCCCCCCTGTGGTGATTGAACTTAAGTCCAGGGCCACCCCTATAGGGGTCCGACAATATCCCATGAGCAGAGAAGCTCAAGAGGGTATACGCCCCCAAATCAACAAACTACTCCAACAAGGGATTTTGGTCCCATGCAAATCCCCTTGGAACATTCCTCTACTTCCAGTAAAAAAACCAGTGACCAGGGACTACCGTCCAGTACAGGACCTTAGAGAAGTCAACAAGAGAGTTCAGGACATACACCCCACGGTGCCAAATCCTTATAACCTCCTCAGCACCTTGCCACCTGGTCGGACATGGTACACAGTCCTGGATCTCAAAGACGCTTTTTTCTGTTTGAGGTTACACCCCAACAGCCAGCCCTTGTTCGCTTTCGAATGGCGAGACTCCGAGAGTGGACAAGCCGGACAGCTCACATGGACGAGGCTGCCTCAGGGATTCAAGAACTCGCCCACTTTGTTCGATGAAGCCCTACACCGAGATCTTGCTCTTTTCCGAGCCAATAACCCACAGGTGACTCTTCTACAATATGTAGATGACCTGCTCCTAGCTGCAGAAACACGCGAGGACTGTGAAATTGGGACCCAAAACCTCCTGGGCGAGTTAGGTAAGCTGGGGTATCGGGCCTCTGCTAAAAAGGCTCAGTTATGCCAGATAGAAGTGACCTACCTAGGATATGTCTTGAGAGATGGACAACGGTGGCTCACAGAAGCCAGAAAACAAGCTGTTATGCAGATCCCAACCCCAACCACTGCTCGCCAGGTAAGAGAGTTCCTGGGGACCGCCGGGTTTTGCAGACTCTGGATTCCAGGATTTGCCACACTGGCAGCTCCCTTGTATCCACTAACCAAAGAGAAAGGGGAATTCACCTGGACCAGAGAACATCAGCTTGCCTTTGAAACTCTCAAAAAGGCACTGCTGCAGGCTCCGGCATTGGCCCTGCCAGATTTAAACAAACCTTTCACCCTATACATTGATGAAAGAAATGGAGTGGCAAGGGGAGTCCTTACCCAGGTTTTGGGACCATGGAAGCGCCCGGTAGCCTACTTATCAAAGAAACTGGACGCTGTGGCCAGTGGATGGCCCTCCTGCCTGCGAGCGATAGCAGCCACGGCTGTGCTAGTAAAAGATGCTGACAAACTGACTATGGGCCAGAATGTTACTATAGTGGCCCCACACTCTCTTGAGAGCATCATCAGGCAACCACCGGACCGCTGGATGACCAACGCCCGAATGACGCACTACCAGAGCCTATTGCTGACAGAGCGAGTAAGTTTTGCACCCCCAGCCATTCTCAACCCCGCCTCCTTACTACCTGAGGCTGACGAGGCCCCTGCACATAAGTGTGAAGAAATACTGGCAGAAGAGACTGGAATCCGGCCAGACCTCACAGACCAACCTTGGCCAGGGGCGATGACTTGGTTCACGGACGGAAGCAGCTTTGTGGTAGAAGGTAAGCGGAAGGCTGGGGCTGCAGTAGTGGATGGAAAGGCTGTCATATGGGCCAGCAGTCTGCCGGAGGGTACATCAGCTCAAAAAGTGGAACTAATCGCATTAATTCAAGCCTTAAGGCTGGCAGAAGGAAGGGCTCTTAATGTCTATACCGACAGCCGGTACGCTTTTGCCACGGCTCATGTTCACGGAGCAATATACCGACACCGTGGACTGCTGACGTCTGCCGGCAAAGATATCAAAAATAAAGAAGAAATTCTCAGCTTATTAGAAGCTGTTCATTTGCCCCATAGGGTGGCAATTATCCATTGCCCAGGACACCAGAAGGGAACTGGGCCCGTTGAAAAGGGAAATCAAATGGCAGACCAAGAAGCTAAAAAAGCAGCCCAAGGGCCAATGACTCTGGTGGTGAGAACCCAACAGCCTGCTGCTGAGGAAATAAATAAAAGAACCCTCACAGAAGAAGAGGGGCGAGATTACTTAGCTAACATACACCATCTGACTCATTTAGGAACTAAAAAATTACTAAAATTGGTTAGTAAGTCCCCCTATTACATTCCTGGATTAAAAGGAATTGTGGAAGAGATAGTAAAAAACTGCCGTGCTTGTGCACTTACCAACGCTGGGTCTAGCAGGCTCCAGGAAGGAAAACGACTGCGAGGAGACAGACCTGGAGCCTACTGGGAAACTGACTTCACTGAGGTGAAACCGGCTAGGTATGGAAATAAATATCTCCTAGTTTTTATAGACACCTTTTCAGGATGGGTCGAAGCGTTCCCCACCAAGAAAGAAACGGCTAATGTAGTGGTCAAGAAGATACTTGAAGAAATCCTTCCCCGCTTTGGGATACCTAAGGTAATGGGGTCAGACAACGGACCTGCCTTCGTCTCCCAGGTAAGTCAGGGATTGGCCAGACAACTGGGGACAAATTGGAAATTACATTGTGCATACAGACCCCAGAGTTCAGGACAGGTAGAAAGGATGAACAGAACGCTAAAGGAGACTCTGACTAAAATAGCCTTAGAATCCGGTGGAAGCGATTGGACAGCCGTTCTCCCTTATGCCTTGTTCAGGGTTCGGAATACACCTGGACCCCTTGGCCTAACTCCATTTGAATTAATGTATGGGGCGCCCCCACCCATTTTTATGACCGTAGGGGATAAGAATCGCCCGGATGTGTCTTTCTCTCCTTCTTCTAGTCTTTTGGCTCGATTAAAAGCTCTCGAAATAGTAAGAAAAGAGGTCTGGGAACAGCTAAAAGAAACCTATGTTGCTGGTGACACACAGGTGCCGCATCAGTTTGAAGTAGGAGACGCAGTCCTGGTGAGGAGACACCGAGCGGGAAACCTAGAACCGAGGTGGAAGGGACCCTACTTGGTGCTACTGACAACGCCCACCGCGGTCAAAGTGGAAGGAATCCCCACTTGGGTCCACGCATCCCACGTCAAGAGAGCACCCCCTGGAGTCAGCCATGATGAGTGGACTTTGGAGAAGACTACTAATCCTTTTAAGTTGCGCCTGCTTCGTAGGAGCGATCCCAAAAGACTTCAACCCCCACAGTCCTGTTCAACAAACGTGGGAGGTACTCAATGAGGGGGGTAGGGCTGTATGGACAATCGCCGAGGTACACCCTCTGTGGACTTGGTGGCCTGATCTTTTCCCTGACATCTGTAAGTTGGCTATAGGAGCCCCTCCTGGATGGGACTTGGAGGGGTACTCTGACATTCAGAGGGCACCTTTAACACCCCCTCCGTACGTAGAAAAACATTCGAGAGACCCATGGGGTGGTTGCTCTAACCAAAGGGATAGAAGTATGCTTCGAACCCATCCCTTCTATGTCTGCCCCGGGCCCCACCGAAGTCAGTCCCTCAATCCAACGTGTGGAGGTAAGGCTGACTTCTTTTGTAAGAGCTGGGGTTGCGAGACTTCAGGTACAGCCCGCTGGAAGCCCTCCTCGAGCTGGGACTATATTAGAGTAACAGCCAACTATTCACTAGCGTCTTATGTACCTGGAGGATTTGACCTAGACGAGTGTACTGACTGGTGCCATCCGCTCCGTGTCACCTTCACTGAACCAGGGAAGAGAGCTCTGGGATGGACAAAAGGGTATACCTGGGGTCTTAGGATTTACAAGGAAAGATATGATGAGGGATTATTGTTCACTATCAGATTAAAAATAGAGACCCCCTACAATCCTTTAGGCCCCCCAACCAAGTTCACACCCCTCACCCATACAATTACTCAGCCTACTCCAGTGATTGCGGACCCCCTTAATATGGCCGCTATCACCCAACCTCCCACTCCTCAGGTACCTCTAACTATTACCCCCGAGATTCCTTCAAGACAGAGGATGTTTAACCTAGTGAGAGGAGCCTTTTATGCCCTTAACAGAACTGATCCAAGCGCTACTGAGGACTGCTGGCTATGCCTGTCCTTGGGTCCGCCTTATTATGAAGAAATCGCCTTCAATGGAGATTTCAACAGAACCAGCAGCCATACTTCCTGCTCTTGGGGTACAGGACAAAAACTGACCCTGACTGAAGTATCCGCGAGGAATCCAGGTCTCTGTATAGGTACCCCACCTTCCACTCACAAACACCTATGCAGACAAATTCAGTCCGTGTCCAGAACGGAAGCTAATTACTATCTTGTACCTTCCCCAGTTGGATGGTGGGCTTGCAATACAGGACTTACTCCCTGTGTATCAACTAAGGTTTTTAATTCATCTCATGATTTTTGTGTCATGATCCAGCTGTTACCCCGCGTATATTATCACCCTGCATCCAGTTTAGAAGAAAGCTATGCTGGCCGGCGGTCAAAAAGAGAACCAATTACTTTAACCCTGGCTGCATTCATGGGAATAGGTATGGCAGTAGGAGTGGGGACGGGAGTGTCAGCTTTGATAGAAGGAAGACAGGGAATTCAGTCTTTGAGGGATGCTGTCAATGAAGACCTAGCGGCAATAGAGAAGTCCATTGACGCTTTAGAAAAATCTTTGACCTCCCTGTCTGAGGTAGTTTTACAGAACAGGAGAGGTCTTGATTTGTTGTTCCTAAAGGAAGGAGGACTGTGTGCTGCCCTTAAAGAAGAGTGCTGCTTCTATGCAGATCATACAGGAATAGTTAGAGACTCTATGCAGAAACTGAGAGAAAGATTAGAGCGAAGGAAACGGGAACGGGATGCTCAACGGGGGTGGTTTGAGTCGTGGTTTGAATCACGACCATCTTGGATAACTTCTTTAATTTCCGCTGTAGCCGGACCAATCCTTATGATATGCTTAGCTTTAGTTTTCGGCCCCTGTATAATAAATAGAGGAATGGCTTTCATCCAGAGTAAAATTGATACAGTAAAACTCATGGTTCTTCAAAGGCAATATCAACCTATAGTTCAGGTAGATGAAGAGTTAGGGGACACCAATCTCTAAAATTCTATGATTAGAATTAGTCTAAACAGAAGAAGAGGGGAATGAAAGGAAATAAAACTGTAATTCATGTAATGTATGTTAAATAGCCCAAAGAGTTGTTTCTGAGCTTTGAAACCTGGGGCTGAGAACATAGCAGAACAGACCAGGACATGCCCGGGCAAGCCCATCGCCTCCCTAGCTCCCACCCCTCTGACCTAAGTTAAATGTTACAGGCTGCTGATGTTTAAATGGACCAATCATGTGAAACCGCGCCAATTCCTCCCCCAGCCCCGCTCCTTTTCTATAAAAACCCCTAGCTTCCAAGCCTCGTGGTCGAATCCACTGTCTCCTGTTATGTGAGATATGTTTCGACCCGGAGCTCCGCCATTAAAAAAACCTCTTGTTGTTACATCAAGGTGTTGTGTTCTATTCGTGATTCTTGGGTGCACGCCGAATCGGGAGCTGAGTGGGGGTTTCCCCACTGAGTTCTTTCA
>chr12:41265406-41273814
TGAAAGGAAATAAAACTGTAATTCATGTAATGTATGTTAAATAGCCCAAAGAGTTGTTTCTGAGCTTTGAAACCTGGGGCTAAAAACATAGCAGAACAGACCAGGACATGCCCGGGCAAGCCCATCGCCTCCCTAGCTCCCACCCCTCTGACCTAAGTTAAATGTTACAGGCTGCTGATGTTTAAATGGACCAATCATGTGAAACCGCGCCAATTCCTCCCCCAGCCCCACTCCTTTTCTATAAAAACCCCTAGCTTCCAAGCCTTGTGGTCGAATCCACTGTCTCCTGTTGTGTGAGATACGTTTTGACCCGGAGCTCCGCCATTAAAAAACCTCTTGTTGTTACATCAAGGTGTTGTGTTCTATTCGTGATTCTTGGGTGCACACCGAATCGGGAGCTGAGTGGGGGTTTCCCCACTGAGTTCTTTCATTTGGAGGTCCCACCGAGATCTGCGTGACACCCAGGAACCCCGAAGGACCCCTTGGAGGTGCGTTTGTTTGTGTGAGTCTTGTTATGTTGTCTGTTGTCTAAGTGTCTAAGTGTGGCACTGCTGAATTTGTGTCTTAGCTTTTCAGTTCTGAGATTGTGGGTTTGAGCCCCACCTGTGTTACCAGTTCTGGTATTCTGTATTCTGGCAGCTGCCACTGAGGACCGTAAGGACCCTAGTGGCTGTGGGGAGACGACGGTCTATTTCCCCACAGGCTGCACCCTTGGAAGACATTCCGAGGGAGACCCTGGAGTGCCCGGGGTATGGAACAGTCAGGAGGACCTGGCTGTTGTCTGGCAGAGTGAAGAAGAGTGAGTGCTCTTCCTGCCAGAGGAGTGGAGCGGAATCCCACTCCATCAGAGGTAGCATTTGGCTGGTTGTGTAAGTCCAGACGCAGACGAGTGTGCTTGGATGTCTTAGTGTTTTCCGTCTCTGTCATTGTGTTGTGTTTACTCTTATTCTTCACTATGGGACAGACTGTGTCTACTCCTTTATCTTTGACTAAGGACCATTGGACGGACGTTGGGGCTAGAGGACAAAATTTGTCAGTAAAAGTGAAGAAAAAGCCATGGATGACTTTCTGTTCCTCAGAATGGCCTGTTTTTGGAGTAGGTTGGCCAGCAGAAGGAACTTTTTACTTACCCACCATAAGGGCTGTGAAGGCCATTGTTTTTCAGGAAGGGCCAGGGTCGCATCCAGACCAACAACCGTACATCATGATATGGGAGGACTTGGCACGCTACCCACCCCCGTGGGTTCGCCCATTCCTCCCGCCTCTCCGCCCTGGCACCAAGATTCTAGCCATCCGAGAAAATGGTGAGAAAGAGAAACCGAAACCACCGCTCGGGAGAGATGATGATCTCAGCACACCAGTGAGGAAACCCCCCAAGATCTATCCAGAGATTGAAGAACCCCCTGAGTGGCCCGACACCCCTCAACCTCCACAGTATGCTCCCCAGCCCCAACCTTCAGCTCCCTCGGGACCCCTGCCTCAGGCCCCGGCCGGAGGAGGGGGTCCCTCCACAGGAACAAGGAGCCGGCGAGGAGTCACCCCTGAGGGGCCTGCGGATTCAACCGTGGCGCTCCCCCTCAGGGCTATTGGGGCTCCCCCTGCCGATCCAAATAGTCTACATCCCCTACAATATTGGCCTTTTTCCTCTTCTGACCTTTATAACTGGAAAGCTAATCACCCCCCTTTTTCAGAAAACCCTGCAGGACTCACTGGGTTGGTTGAATCATTAATGTATTCACACCAGCCGACCTGGGATGACTGCCAGCAGCTTCTGCAGACTCTATTCACAACCGAGGAGAGAGAGAGGATTCTCCTCGAGGCTCGGAAAAACGTCCGAGACGAGGCTGGGCGCCCTGTCCAAACTCCAGCTGAGATAGATGAAGGATTTCCGCTAACCCAGCCCCGATGGGATTATAATACGGCATCAGGTAGGGAACGACTGTCCAATTATCGCCGGGTCCTAGTGGCGGGTCTCAGAGGTGCTGCCCGGCAGCCCACGAATCTGGCCAAGGTAAGAGAGGTTATGCAGGGAGCGACTGAGCCCCCCTCAGTCTTCCTTGAAAGGCTCATGGAGGCTTATAGGAGATATACCCCATTCGACCCCACATCTGAGGGTCAAAGGGCCTCAGTAATTATGGCCTTCATTGGCCAGTCAGCTCCTGACATTAGGAAGAAGTTACAGCGAATTGAGGGCTTGCAGGATTACACCATAAGGGATGTAGTTAGAGAGGCAGAGAAAGTGTATCATAGGAGAGAAACAGAAGATGAAAAGTAAGAGAGAGAGAAAAGAGAGAAAAGAGAAGAGGAGGATAGGAGAGACAGGAGGCAAGAAAAGGTTTTGACTAGGATCCTGGCCGCAGTAGGAGAAAGAGATAAGGGAAGAAGAGGTAGACAGTCAGGGAACCTGGGAGACAAAAGGCAGCAGGGACCAAGGAGACCCAGAGAAGGTGGGCAGCGCCTGGAGAGGAACCAATGCGAGTATTGCAAGGAAATGGGCCACTGGAAGAGCGACTGTCCGAAAAAAAACAAGAGGTAAAGGTGCTTTCTCTTGGAGAAGATGAAGACTAGGGGGAACGGGGCTCGGCTCCCCTCCCTGAGCCTAGGGTAACTTTAGAAGTGGAGGGGAACCCCTGTGGACTTTCTAGTTGACATGGGAGCTGAATTTTCAGTACTCAAAACACCTTTAGGAAAAGTAAAGAAAAATGAAAAAACCTTGGTGATCGGGGCCACGGGACAAAAATTGTATCCATGGACCACATTCCGAGTAGTAGACATAGGGCGAAATCGAGTAACTCATTCGTTTCTAGTCATTCCAGAGTGTCCTATGCCTTTATTGGGGAGAGAATTACTAACCAAGTTAAAAGCACAAATAACTTTCACCTCTCATCGACCGGAGGTTTTCTGGGGAATAAAAGCGCCCCAGACTCTAGAGCTGTCTTTACAACTAGGGGAGGAATATCGACTTTACCAAAATAAAGTAAAACCCCCTGAGGGATTACAGGACTGGTTGAATCGATACCCTCAGGCGTGGGCAGAGACGGGAGGAGTGGGGATGGCAAAACTGGTCCCCACTGTGGTGATTGAACTTAAGTCCGGGGCCACCCCTATAGGGGTCCGACAATATCCCATGAGCAGAGAAGCTCAAGAGGGTATACGCCCCCAAATCAACAAACTGCTCCAACAAGGGATTTTGGTCCCATGCAAATCCCCTTGGAACACTCCTCTACTTCCAGTAAAAAAACCAGGGACCAGGGACTACCGTCCAGTACAGGACCTTAGAGAAGTCAACAAGAGAGTTCAGGAAATACACCCCATGGTGCCAAATCCTTATAACCTCCTCAGCACCTTGCCACCTGGTCGGACATGGTACACAGTCCTGGATCTCAAAGACGCTTTTTTCTGTTTGAGGTTACACCCCAACAGCCAGCCCTTGTTCGCTTTCGAATGGCGAGACTCCGAGAGTGGACAAGCCGGACAGCTCACATGGACGAGGCTGCCTCAGGGATTCAAGAACTCGCCCACTTTGTTCGATGAAGCCCTACACCGAGATCTTGCTCTTTTCCGAGCCAATAACCCACAGGTGACTCTTCTGCAATATGTAGATGACCTGCTCCTAGCTGCAGAAACACGCGAGGACTGTGAAATTGGGACCCAAAACCTCCTGGGCGAGTTAGGTAAGCTGGGGTATCGGGCCTCTGCTAAAAAGGCTCAGTTATGCCAGATAGAAGTGACCTACCTAGGATATGTCTTGAGAGATGGACAACGGTGGCTCACAGAAGCCAGAAAACAAGCTGTTATGCAGATCCCGACCCCAACCACTGCTCGCCAGGTAAGAGAGTTCCTGGGGACCGCCGGGTTTTACAGACTCTGGATTCCCGGATTTGCCACACTGGCAGCTCCCTTGTATCCACTAACCAAAGAGAAAGGGGAATTCACCTGGACCAGAGAACATCAGCTAGCCTTTGAAACTCTCAAAAAGGCACTGCTGCAGGCTCCGGCATTGGCCCTGCCAGATTTAAACAAACCTTTCACCCTATACATTGATGAAAGAAATGGAGTGGCAAGGGGAGTCCTTACCCAGGTTTTGGGACCATGGAAGCGCCCGGTAGCCTACTTATCAAAGAAACTGGACGCTGTGGCCAGTGGATGGCCCTCCTGCCTGCGAGCGATAGCAGCCACGGCTGTGCTAGTAAAAGATGCTGACAAACTGACTATGGGCCAGAATGTTACTATAGTGGCCCCACACTCTCTTGAGAGCATCATCAGGCAACCACCGGACCGCTGGATGACCAACGCCCGAATGACGCACTACCAGAGCCTATTGCTGACAGAGCGAGTAAGTTTTGCACCCCCAGCCATTCTCAACCCCGCCTCCTTACTACCTGAGGCTGACGAGGCCCCTGCACATAAGTGTGAAAAAATACTGGCAGAAGAGACTGGAATCCGGCCAGACCTCACAGACCAACCTTGGCCAGGGGCGATGACTTGGTTCACGGACGGAAGCAGCTTTGTGGTAGAAGGTAAGCGGAAGGCTGGGGTGGCAGTAGTGGATGGAAAGGCTGTCATATGGGCCAGCAGTCTGCCGGAGGGTACATCAGCTCAAAAAGCGGAACTAATCGCATTAATTCAAGCCTTAAGGCTGGCAGAAGGAAGGGCTCTTAATGTCTATACCGACAGCCGGTATGCTTTTGCCACGGCTCATGTTCACAGAGCAATATACCGACACCGTGGACTGCTGACGTCTGCCGGCAAAGATATCAAAAATAAAGAAGAAATTCTCAGCTTATTAGAAGCTGTTCATTTGCCCCGTAGGGTGGCAATTATCCATTGCCCAGGACACCAGAAGGGAACTGGGCCCATTGAAAAGGGAAATCAAATGGCAGACCAAGAAGCTAAAAAAGCAGCCCAAGGGCCAATGACTCTGGTGGTGAGAACCCAACAGCCCGCTGCTGAGGAAATAAATAAAAGAACCCTCACAGAAGAAGAGGGGCGAGATTACTTAGCTAACATACACCATCTGACTCATTTAGGAACTAAAAAATTACTAAAATTGGTTAGTAAGTCCCCCTATTACATTCCTGGATTAAAAGGAATTGTGGAAGAGATAGTAAAAAACTGCCATGCTTGTGCACTTACCAACGCTGGGTCTAGCAGGCTCCAGGAAGGAAAACGACTGCGAGGAGACAGACCTGGAGCCTACTGGGAAACTGACTTCACTGAGGTGAAACCGGCTAGGTATGGAAATAAATATCTCCTAGTTTTTATAGACACCTTTTCAGGATGGGTCGAAGCGTTCCCCACCAAGAAAGAAACGGCTAATGTAGTGGTCAAGAAGATACTTGAAGAAATCCTTCCCCGCTTTGGGATACCTAAGGTAATGGGGTCAGACAACGGACCTGCCTTCGTCTCCCAGGTAAGTCAGGGATTGGCCAGACAACTGGGGACAAATTAGAAATTACATTGTGCATACAGACCCCAGAGTTCAGGACAGGTAGAAAGGATGAACAGAACGCTAAAGGAGACTCTGACTAAAATAGCCTTAGAATCCGGCGGAAGTGATTGGACAGCCGTTCTCCCTTATGCCTTGTTCAGGGTTCGGAATACACCTGGACCCCTTGGCCTAACTCCATTTGAATTAATGTATGGGGCGCCCCCACCCATTTTTATGACCGTAGGGGATAAGAATCGCCCCGATGTGTCTTTCTCTCCTTCTTCTAGTCTTTTGGCTCGATTAAAAGCTCTCGAAATAGTAAGAAAAGAGGTCTGGGAACAGCTAAAAGAAACCTATGTTGCTGGTGACACACAGGTGCCGCATCAGTTTGAAGTAGGAGACGCAGTCCTGGTGAGGAGACACCGAGCGGGAAACCTAGAACCGAGGTGGAAGGGACCCTACTTGGTGCTACTGACAACGCCCACCGCGGTCAAAGTGGAAGGAATCCCCACTTGGGTCCACGCATCCCACGTCAAGAGAGCACCCCCTGGAGTCAGCCATGATGAGTGGACTTTGGAGAAGACTACTAATCCTTTTAAGTTGCGCCTGCTTCGTAGGAGCGAACCCAAAAGACTTCAACCCCCACAGTCCTGTTCAACAAACGTGGGAGGTACTCAATGAGGTGGGTAGAGCTGTATGGACAATCGCCGAGGTACACCCTCTGTGGACTTGGTGATCTTTTCCCTGACATCTGTAAGTTGGCTATAGGAGCCCCTCCTGGATGGGACTTGGAGGGGTACTCTGACATTCAGAGGGCACCTTTAACACCCCCTCCGTATGTAGAAAAACATTCGAGAGACCCATGGGGTGGTTGCTCTAACCAAAGGGATAGAAGTATGCTTCGAACCCATCCCTTCTATGTCTGCCCCGGGCCCCACCGAAGTCAGTCCCTCAATCCAACGTGTGGAGGTAAGGCTAACTTCTTTTGTAAGAGCTGGGGTTGCGAGACTTCAGGTACAGCCCGCTGGAAGCCCTCCTCGAGCTGGGACTATATTAGAGTAACAGCCAACTATTCCCTAGCGTCTTATGTACCTGGAGGATTTGACCTAGACGAGTGTACTGACTGGTGCCATCCGCTCCGTGTCACCTTCACTGAACCAGGGAAGAGAGCTCTGGGATGGACAAAAGGGTATACCTGGGGTCTTAGGATTTACAAGGAAAGATATGATGAGGGATTATTGTTCACTATCAGATTAAAAATAGAGACCCCCTACAATCCTTTAGGCCCCCCAACCAAGTTCACACCCCTCACCCATACAATTACTCAGCCTACTCCAGTGATTGCGGACCCCCTTAATATGGCCGCTATCACCCAACCTCCCACTCCTCAGTTACCTCTAACTATTACCCCCGCGATTCCTTCAAGACAGAGGATGTTTAACCTAGTGAGAGGAGCCTTTTATGCCCTTAACAGAACTGATCCAAGCGCTACTGAGGACTGCTGGCTATGCCTGTCCTCGGGTCCGCCTTATTATGAAGGAATCGCCTTCAATGGAGATTTCAACAGAACCAGCAGCCATACTTCCTGCTCTTGGGGTACAGGACAAAAACTGACCCTGACTGAAGTATCCGCAAGGAATCCAGGTCTCTGTATAGGTACCCCACCTTCCACTCACAAACACCTATGCGGACAAATTCAGTCCGTGTCCAGAACGGAAGCTAATTACTATCTTGTACCTTCCCCGGTTGGATGGTGGGCTTGCAATACAGGACTTACTCCCTGTGTATCAACTAAGGTTTTTAATTCATCTCATGATTTTTGTGTCATGATCCAGCTGTTACCCCGCGTATATTATCACCCTGCATCCAGTTTAGAAGAAAGCTATGCTGGCCGGCGGTCAAAAAGAGAACCAATTACTTTAACCCTGGCTGCATTCATGGGAATAGGTATGGCAGTAGGAGTGGGGACGGGAGTGTCAGCTTTGATAGAAGGAAGACAGGGAATTCAGTCTTTGAGGGATGCTGTCAATGAAGACCTAGCGGCAATAAAGAAGTCCATTGACGCTTTAGAGAAATCTTTGACATCCCTGTCTGAGGTAGTTTTACAGAACAGGAGAGGTCTTGATTTGTTGTTCCTAAAGGAAGGAGGACTGTGTGCTGCCCTTAAAGAAGAGTGCTGCTTCTATGCAGATCATACAGGAATAGTTAGAGACTCTATGCAGAAACTGAGAGAAAGAATAGAGCGAAGGAAACGGGAACGGGATGCTCAACGGGGGTGGTTTGAGTCGTGGTTTGAATCACGACCATCTTGGATAACTTCTTTAATTTCCGCTGTAGCCGGACCAATCCTTATGATATGCTTAGCTTTAGTTTTCGGCCCTTGTATAATAAATAGAGGAATGGCTTTCATCCAGAGTAAAATTGATACAGTAAAACTCATGGTTCTTCAAAGGCAATATCAACCTATAGTTCAGGTAGATGAAGAGTTAGGGGACACCAATCTCTAAAATTCTATGATTAGAATTAGTCTAAACAGAAGAAGAGGGGAATGAAAGGAAATAAAACTGTAATTCATGTAATGTATGTTAAATAGCCCAAAGAGTTGTTTCTGAGCTTTGAAACCTGGGGCTGAAAACAGCAGAACAGACCAGGACATGCCCGGGCAAGCCCATCGCCTCCCTAGCTCCCACCCCTCTGACCTAAGTTAAATGTTACAGGCTGCTGATGTTTAAATGGACCAATCATGTGAAACCGCGCCAATTCCTCCCCCAGCCCCACTCCTTTTCTATAAAAACCCCTAGCTTCCAAGCCTCGTGGTCGAATCCACTGTCTCCTGTTGTGTGAGATACGTTTCGACCCGGAGCTCCGCCATTAAAAAACCTCTTGTTGTTACATCAAGGTGTTGTGTTCTATTCGTGATTCTTGGGTGCACGCCGAATCGGGAGCTGAGTGGGGGTTTCCCCACTGAGTTCTTTCA
>chr12:43953462-43961877
TGAAAGGAAATAAAACTGTAATTCATGTAATATATGTTAAATAGCCCAAAGAGTTGTTTCTGAGCTTTGAAACCTGGGGCTGAGAACATAGCAGAACAGACCAGGACATGCCCGGGCAAGCCCATCGCCTCCCTAGCTCCCACCCCTCTGACCTAAGTTAAATGTTACAGGCTGCTGATGTTTAAATGGACCAATCATGTGAAACCGCGCCAATTCCTCCCCCAGCCCCACTCCTTTTCTATAAAACCCCCTAGCTTCCAAGCCTCGTGGTCGAATCCACTGTCTCCTGTTGTGGGAGATACGTTTCGACCCGGAGCTCCGCCATTAAAAAACCTCTTGTTGTTACATCAAGGTGTTGTGTTCTATTCGCGATTCTTGGGTGCACGCCGAATCGGGAGCTGAGTGGGGGTTTCCCCACTGAGTTCTTTCATTTGGAGGCCCCAGCGAGATCTGCGTGACACCCAGGAACCCCGAAGGACCCCTTGGAGGTGCGTTTGTTTGTGTGAGTCTTGTTATGTTGTCTGTTGTCTAAGTGTCTAAGTGTGGCACTGCTGAATTTGTGTCTTAGTTTTTCAGTTCTGAGATTGTGGGTTTGAGCCCCACCTGTGTTACCAGTTCTGGTATTCTGTATTCTGGCAGCTGCCACTGCGGACCATAAGGACCCTAGTGGCTGTGGGAAGACGACGGTCTATTTCCCCACAGGCTGCACCCTTGGAAGACATTCCGAGGGAGACCCTGGAGTGCCCGGGGTATGGAACAGTCAGGAGGACCTGGCTGTTGCCTGGCAGAGTGAAGAAGAGTGAGTGCTCTTCCTGCCAGAGGAGTGGAGCGGAATCCCACTCCATCAGAGGTAGCGTTTGGCTGGTTGTGTAAGTCCAGACGCAGACGAGTGTGCTTGGATGTCTTAGTGTTTTCCGTCTCTGTCATTGTGTTGTGTTTACTCTTATTCTTCACTATGGGACAGACCGTGTCTACTCCTTTATCTTTGACTAAGGACCATTGGACAGACGTTAGGGCTAGAGGACAAAATTTGTCAGTAAAAGTGAAGAAAAAGCCATGGATGACTTTCTGTTCCTCAGAATGGCCTGTTTTTGGAGTAGGTTGGCCAGCAGAAGGAACTTTTTACTTACCCACCATAAGGGCTGTGAAGGCCATTGTTTTTCAGGAAGGACCAGGGTCGCATCCAGACCAACAATCGTACATCATGGTATGGGAGGACTTGGCACGCTACCCACCCCCGTGGGTTCGCCCATTCCTCCCGCCTCTCCGCCCTGGCACCAAGATTCTAGCCATCCAAGAAAATGGTGAGAAAGAGAAACCAAAACCACCGCTCGGGAGAGATGATGATCGCAGCACACCAGTGACGAAACCCCCCAAGATCTATTCAGAGATTGAAGAACCCCCTGAGTGGCCCGATACCCCTCAACCCCCACCTTATGCTCCCCAGCCCCAACCTTCAGCTCCCTCGGGACCCCTGCCTCAGGCCCCGGCCGGAGGAGGGGGTCCCTCCACAGGAACAAGGAGCCGGCGAGGAGTCACCCCTGAGGGGCCTGCGGATTCAACTGTGGCGCTCCCCCTCAGGGCTATTGGGGCTCCCCCTGCCGATCCAAATAGTCTACAGCCCCTACAGTATTGGCCTTTTTCCTCTTCTGACCTTTACAACTGGAAAGCTCATCACCCCCCTTTTTCAGAAAACCCTGCAGGACTCACTGGGTTGGTTGAATCATTAATGTATTCACACCAGCCGACCTGGGATGACTGCCAGCAGCTTCTGCAGACTCTATTCACAACCGAGGAGAGAGAGAGGATTCTCCTCGAGGCTCGGAAAAATGTCCGAGACGAGGCTGGGCGCCCTGTCCAAACTCCAGCTGAGATAGATGAAGGATTTCCGCTAACCCGGCCCCGATGGGATTATAATACGGCATCAGGTAGGGAACGACTGTCCAATTATCGCCGGGTCCTAGTGGCGGGTCTCAGAGGTGCTGCCCGGCAGCCCACGAATCTGGCCAAGGTAAGAGAGGTTATGCAGGGAGCGACTGAGCCCCCCTCAGTCTTCCTTGAAAGGCTCATGGAGGCTTATAGGAGATATACCCCATTCGACCCCACGTCTGAGGGTCAAAGGGCCTCAGTAATTATGGCCTTCATTGGCCAGTCAGCTCCTGACATTAGGAAGAAGTTACAGCGAATTGAGGGCTTGCAGGATTACACCATAAGGGATGTAGTTAGAGAGGCAGAGAAAGTGTATCATAGGAGAGAAACAGAAGATGAAAAGTTAGAGAGAGAGAAAAGAGAAAAAAGAGAAGAGGAGGATAGGAGAGACAGGAGGCAAAAAAAGGTTTTGACTAGGATCCTGGCCGCAGTAGGAGAAAGAGATAATAGAAGAAGAGGTAGACAGTCAGGGAACCTGGGAGACAAAAGGCAGCAGGGACCAAGGAGACCCAGAGAAGGCGGGCAGCGCCTGGAGAGGAACCAATGCGCGTATTGCAAGGAAATGGGCCACTGGAAGAGCGACTGTCCGAAAAAAAAACAAGAGGTAAAGGTGCTTTCTCTTGGAGAAGATGAAGACTAGGGGGAATGGGGCTCGGCCCCCCTCCCCGAGCCTAGGGTAACTTTAGAAGTGGAGGGGACCCCTGTGGACTTTCTAGTTGACACGGGAGCCGAATTTTCAGTACTCAAAACACCTCTAGGAAAAGTAAAGAAAAATGAAAAAACCTTGGTGATCGGGGCCACGGGACAAAAATCGTATCCATGGACCACATCCCGAGTAGTAGACATAGGGCAAAATCGAGTAACTCATTCGTTTCTAGTCATTCCAGAGTGTCCTATGCCTTTATTAGAGAGAGACTTACTAACCAAGTTAAAAGCACAAATAACTTTCACCTCTCATCGACCGGAGGTTTTCTGGGGAATAAAAGCGCCCCAGACTCTAGAGCTGTCTTTACAACTAGGGGAGGAATATCGACTTTACCAAAATAAAGTAAAGCCCCCTGAGGGATTACAGGACTGGTTGAATCGATACCCCCAGGCGTGGGCAGAGACGGGAGGAGTGGGGATGGCAAAACTGGTCCCCCCCGTGGTGATTGAACTTAAGTCCGGGGCCACCCCTATAGGGGTCCGACAATATCCCATGAGCAGAGAAGCTCAAGAGGGTATACGCCCCCAAATTAACAAACTGCTCCAACAAGGGATTTTGGTCCCATGCAAATCCCCTTGGAACACTCCTCTACTTCCAGTAAAAAAACCAGGGACCAGGGACTTCCGTCCAGTACAGGACCTTAGAGAAGTCAACAAGAGAGTTCAGGACATACACCCCACGGTGCCAAATCCTTATAACCTCCTCAGCACCTTGCCACCTGGTCGGACATGGTACACAGTCCTGGATCTCAAAGATGCTTTTTTCTGTTTGAGGTTACACCCCAACAGCCAGCCCTTGTTCGCTTTCGAATGGCGAGACTCCGAGAGTGGATAAGCCGGACAGCTCACATGGACGAGGCTGCCTCAGGGATTCAAGAACTCGCCCACTTTGTTCGATGAAGCCCTACACCGAGATCTTGCTCTTTTCCGAGCCAATAACCCACAGGTGACTCTTCTGCAATATGTAGATGATCTGCTCCTAGCTGCAGAAACACGCGAGGACTGTGAAATTGGGACCCAAAACCTCCTGGGCGAGTTAGGTAAGCTGGGGTATTGGGCCTCTGCTAAAAAGGCTCAGTTATGCCAGATAGAAGTGACCTACCTAGGATATGTCTTGAGAGATGGACAACGGTGGCTCACAGAAGCCAGAAAACAAGCTGTTATGCAGATCCCGGCCCCAACCACTGCTCGCCAGGTAAGAGAGTTCCTGGGGACCGCCGGGTTTTGCAGACTCTGGATTCCCGGATTTGCCACACTGGCAGCTCCCTTATATCCACTAACCAAAGAGAAAGGGGAATTCACCTGGACCAGAGAACATCAGCTAGCCTTTGAAACTCTCAAAAAGGCACTGCTGCAGGCTCCGGCATTGGCCCTGCCAGATTTAAACAAACCTTTCACCCTATACATTGATAAAAGAAATGGAGTGGCAAGGGGAGTCCTTACCCAGGTTTTGGGACCATGGAAGCGCCCGGTAGCCTACTTATCAAAGAAACTGGACACTGTGGCCAGTGGATGGCCCTCCTGCCTGCGAGCGATAGCAGCCACGGCTGTGCTAGTAAAAGATGCTGACAAACTGACTATGGGCCAGAATGTTACTATAGTGGCCCCACACTCTCTTGAGAGCATCATCAGGCAACCACCGGACCGCTGGATGACCAACGCCCGAATGACGCACTACCAGAGCCTATTGCTGACAGAGCGAGTAAGTTTTGCACCCCCAGCCATTCTCAACCCCGCCTCCTTACTACCTGAGGCTGACGAGGCCCCTGCACATAAGTGTGAAGAAATACTGGCAGAAGAGACTGGAATCCGGCCAGACCTCACAGACCAACCTTGGCCAGGGGCGATGACTTGGTTCACGGACGGAAGCAGCTTTGTGGTAGAAGGTAAGCGGAAGGCTGGGGCGGCAGTAGTGGATGGAAAGGCTGTCATATGGGCCAGCAGTCTGCCGGAGGGTACATCAGCTCAAAAAGCGGAACTAATCGCATTAATTCAAGCCTTAAGGCTGGCAGAAGGAAGGGCTCTTAATGTCTATACCGACGGCCGGTACGCTTTTGCCACGGCTCATGTACACGGAGCAATATACCGACACCGTGGACTGCTGACGTCTGCCGGCAAAGATATCAAAAATAAAGAAGAAATTCTCAGCTTATTAGAAGCTGTTCATTTGCCCCGTAGGGTGGCAATTATCCATTGCCCAGGACACCAGAAGGGAACTGGGCCCGTTGAAAAGGGAAATCAAATGGCAGACCAAGAAGCTAAAAAAGCAGCCCAAGGGCCAATGACTCTGGTGGTGAGAACCCAACAGCCCGCTGCTGAGGAAATAAATAAAAGAACCCTCACAGAAGAAGAGGGGCGAGATTACTTAGCTAACATACACCATCTGACTCATTTAAGAACTAAAAAATTACTAAAATTGGTTAGTAAGTCCCCCTATTACATTCCTGGATTAAAAGGAATTGTGGAAGAGATAGTAAAAAACTGCCGTGCTTGTGCACTTACCAACGCTGGGTCTAGCAGGCTCCAGGAAGGAAAACGACTGCGAGGAGACAGACCTGGAGCCTACTGGGAAACTGACTTCACTGAGGTGAAACCGGCTAGGTATGGAAATAAATATCTCCTAGTTTTTATAGACACCTTTTCAGGATGGGTCGAAGCGTTCCCCACCAAGAAAGAAACGGCTAATGTAGTGGTCAAGAAGATACTTGAAGAAATCCTTCCCCGCTTTGGGATACCTAAGGTAATGGGGTCAGACAACGGACCTGCCTTCGTCTCCCAGGTAAGTCAGGGATTGGCCAGACAACTGGGGACAAATTGAAAATTACATTGTGCATACAGACCCCAGAGTTCAGGACAGGTAGAAAGGATGAACAGAACGCTAAAGGAGACTCTGACTAAAATAGCCTTAGAATCCGGCGGAAGCGATTGGATAGCCGTTCTCCCTTATGCCTTGTTCAGGGTTCGGAATACACCTGGACCCCTTGGCCTAACTCCATTTGAATTAATGTATGGGGCGCCCCCACCCATTTTTATGACCGTAGGGGATAAGAATCGCCCGGATGTATCTTTCTCTCCTTCTTCTAGTCTTTTGGCTCGATTAAAAGCTCTCGAAATAGTAAGAAAAGAGGTCTGGGAACAGCTAAAAGAAACCTATGTTGCTGGTGACACACAGGTGCCGCATCAGTTTGAAGTAGGAGACGCAGTCCTGGTGAGGAGACACCGAGCGGGAAACCTAGAACCGAGGTGGAAGGGACCCTACTTGGTGCTACTGACAACGCCCACCGCGGTCAAAGTGGAAGGAATCCCCACTTGGGTCCACGCATCCCACGTTAAGAGAGCACCCCCTGGAGTCAGCCATGATGAGTGGACTTTGGAGAAGACTACTAATCCTTTTAAGTTGCGCCTGCTTCGTAGGAGCGATCCCAAAAGACTTCAACCCCCACAGTCCTGTTCAACAAACGTGGGAGGTACTCAATGAGGGGGGTAGGGCTGTATGGACAATCGCCGAGGTACACCCTCTGTGGACTTGGTGGCCTGATCTTTTCCCTGACATCTGTAAGTTGGCTATAAGAGCCCCTCCTGGATGGGACTTGGAGGGGTACTCTGACATTCAGAGGGCACCTTTAACACCCCCTCCGTACGTAGAAAAACATTCGAGAGACCCATGGGGTGGTTGCTCTAACCAAAGGGATAAAAGTATGCTTCGAACCCATCCCTTCTATGTCTGCCCCGGGCCCCACCGAAGTCAGTCCCTCAATCCAACGTGTGGAGGTAAGGCTGACTTCTTTTGTAAAGAGCTGGGGTTGCGAGACTTCAGGTACAGCCCGCTGGAAGCCCTCCTCGAGTTGGGACTATATTAGAGTAACAGCCAACTATTCCCTAGCGTCTTATGTACCTGGAGGATTTGACCTAGACGAGTGTACTGACTGGTGCCATCCGCTCCGTGTCACCTTCACTGAACCAGGAAAGAGAGCTCTGGGATGGACAAAAGGGTATACCTGGGGTCTTAGGATTTACAAGGAAAGATATGATGAGGGATTATTGTTCACTATCAGATTAAAAATAGAGACTCCCTACAATCCTTTAGGCCCCCCAACCAAGTTCACACCCCTCACCCATACAATTACTCAGCCTACTCCAGTGATTGCGGACCCCCTTAATATGGCCGCTATCACCCAACCTCCCACTCCTCAGGTACCTCTAACTATTACCCCCGAGATTCCTTCAAGACAGAGGATGTTTAACCTAGTGAGAGGAGCCTTTTATGCCCTTAACAGAACTGATCCAAGCGCTACTGAGGACTGCTGGCTATGCCTGTCCTCGGGTCCGCCTTATTATGAAGGAATCGCCTTCAATGGAGATTTCAACAGAACCAGCAGCCATACTTCCTGCTCTTGGGGTACAGGACAAAAACTGACCCTGACTGAAGTATCCGTGAGGAATCCAGGTCTCTGTATAGGTACCCCACCTTCCACTCACAAACACCTATGCGGACAAATTCAGTCCGTGTCCAGAACGGAAGCTGATTACTATCTTGTACCTTCCCCGGTTGGATGGTGGGCTTGCAATACAAGACTTACTCCCTGTGTATCAACTAAGGTTTTTAATTCATCTCATGATTTTTGTGTCATGATCCAGCTGTTACCCCGTGTATATTATCACCCTGCATCCAGTTTAGAAGAAAGCTATGCGGGCCGGCGGTCAAAAAGAGAACCAATTACTTTAACCCTGGCTGCATTCATGGGAATAGGTATGGCAGTAGGAGTGGGGACGGGAGTGTCAGCTTTGATAGAAGGAAGACAGGGAATTCAGTCTTTGAGGGATGCTGTCAATGAAGACCTAGCGGCAATAGAGAAGTCCATAGACGCTTTAGAAAAATCTTTGACCTCCCTGTCTGAGGTAGTTTTACAGAACAGGAGAGGTCTTGATTTGTTGTTCCTAAAGGAAGGAGGACTGTGTGCTGCCCTTAAAGAAGAGTGCTGCTTCTATGCAGATCATACAGGAATAGTTAGAGACTCTATGCAGAAACTGAGAGAAAGATTAGAGCGAAGGAAACGGGAACGGGATGCTCAACGGGGGTGGTTTGAGTCGTGGTTTGAATCACGACCATCTTAGATAACTTCTTTAATTTCCGCTGTAGCCGGACCAATCCTTATGATATGCTTAGCTTTAGTTTTCGGCCCTTGTATAATAAATAGAGGAATGGCTTTCATCCAGAGTAAAATTGATACAGTAAAACTCATGGTTCTTCAAAGGCAATATCAACCTATAGTTCAGGTAGATGAAGAGTTAAGGGACACCGACCTCTAAAATTCTATGATTAGAATAGTCTAAACAGAAGAAGAGGGGAATGAAAGGAAATAAAACTGTAATTCATGTAATATATGTTAAATAGCCCAAAGAGTTGTTTCTGAGCTTTGAAACCTGGGGCTGAGAACATAGCAGAACAGACCAGGACATGCCCGGGCAAGCCCATCGCCTCCCTAGCTCCCACCCCTCTGACCTAAGTTAAATGTTACAGGCTGCTGATGTTTAAATGGACCAATCATGTGAAACCGCGCCAATTCCTCCCCCAGCCCCACTCCTTTTCTATAAAACCCCCTAGCTTCCAAGCCTCGTGGTCGAATCCACTGTCTCCTGTTGTGGGAGATACGTTTCGACCCGGAGCTCCGCCATTAAAAAACCTCTTGTTGTTACATCAAGGTGTTGTGTTCTATTCGCGATTCTTGGGTGCACGCCGAATCGGGAGCTGAGTGGGGGTTTCCCCACTGAGTTCTTTCA
>chr13:67641590-67649940
TGAAAGGAAATAAAACTGTAATTCATGTAATGTATGTTAAATAGCCCAAAGAGTTGTTTCTGAGCTTTGAAACCTGGGGCTGAGAACATAGCAGAACAGACCAGGACATGCCCGGGCAAGCCCATCGCCTCCCTAGCTCCCACCCCTCTGACCTAAGTTAAATGTTACAGGCTGCTGATGTTTAAATGGACCAATCATGTGAAACCGCGCCAATTCCTCCCCCAGCCCCACTCCTTTTCTATAAAACCCCCTAGCTTCCAAGCCTCTTGGTCGAATCCACTGTCTCCTGTTATGTGAGATACGTTTCTACCCGGAGCTCCGCCATTAAAAACCTCTTGTTGTTACATCAAGGTGTTGTGTTCTATTCGTGATTCTTGGGTGCACGCCGAATCGGGAGCTGAGTGGGGGTTTCCCCACTGAGTTCTTTCATTTGGAGGTTCCACCGAGATCTGCGTGACACCCAGGAACCCCGAAGGACCCCTTGGAGGTGCGTTTGTTTGTGTGAGTCTTGTTATGTTGTCTGTTGTCTAAGTGTCTAAGTGTGGCACTGCTGAATTTGTGTCTTAGTTTTTCAGTTCTGAGATTGTGGGTTTGAGCCCCACCTGTGTTACCAGTTCTGGTATTCTGTATTCTGGCAGCTGCCACTGCGGACCGTAAGGACCCTAGTGGCTGTGGGAAGACGACGGTCTATTTCCCCACAGGCTGCACCCTTGGAAGACATTCCGAGGGAGACCCTGGAGTGCCCGGGGTACGGAACAGTCAGGAGGACCTGGCTGTTGTCTGGCAGAGTGAAGAAGAGTGAGTGCTCTTCCTGCCAGAGGAGTGGAGCGGAATCCCACTCCATCAGAGGTAGCGTTTGGCTGGTTGTGTAAGTCCAGACGCAGACGAGTGTGCTTGGATGTCTTAGTGTTTTCCGTCTCTGTCATTGTGTTGTGTTTACTCTTATTCTTCACTATGGGACAGACCGTGTCTACTCCTTTATCTTTAACTAAGGACCATTGGACGGACGTTAGGGCTAGAGGACAAAATTTGTCAGTAAAAGTGAAGAAAAAGCCATGGATGACTTTCTGTTCCTCAGAATGGCCTGTTTTTGGAGTAGGTTGGCCAGCAGAAGGAACTTTTTACTTACCTACCATAAGGGCTGTGAAGGCCATTGTTTTTCAGGAAGGGCCAGGGTCGCATCCAGACCAACAACCGTACATCATGGTATGGGAGGACTTGGCACGTTACCCACCCCCGTGGGTTCGCCCATTCCTCCCGCCTCTCCGCCCTGGCACCAAGATTCTAGCCATCCGAGAAAATGGTGAGAAAGAGAAACCGAAACCACCGCTCGGGGGAGATGATGATCGCAGCACACCAGTGACGAAACCCCCCAAGATCTATCCAGAGATTGAAGAACCCCCTGAGTGGCCCGACACCCCTCAACCCCCACCGTATGCTCCCCAGCCCCAACCTTTAGCTCCTTCGGGACCCCTGCCTCAGGCCCCGGCCGGAGGAGGGGGTCCCTCCACAGGAACAAGGAGTCGGCGAGGAGTCACCCCTGAGGGGCCTGCGGATTCAACCGTGGCGCTCCCCCTCAGGGCTATTGGGGCTCCTCCTGCCGATCCAAATAGTCTACAGCCCCTACAGTATTGGCCTTTTTCCTCTTCTGACCTTTATAACTGGAAAGCTAATCACCCCCCTTTTTCAGAAAACCCTGCAGGACTCACTGGGTTGGTTGAATCATTAATGTATTCACACCAGCCGACCTGGGATGACTGCCAGCAGCTTCTGCAGACTCTATTCACAACCGAGGAGAGAGAGAGGATTCTCCTCGAGGCTCGGAAAAACGTCCGAGATGAGGCTGGGCGCCCTGTCCAAACTCCAGCTGAGATAGATGAAGGATTTCCGCTAACCCGGCCCCGATGGGATTATAATACGGCATCAGGTAGGGAACGACTGTCCAATTATCGCCGGGTCCTAGTGGCGGGTCTCAGAGGTGCTGCCCGTCAGCCCACGAATCTGGCCAAGGTAAGAGAGGTTATGCAGGGAGCGACTGAGCCCCCCTCAGTCTTCCTTGAAAGGCTCATGGAGGCTTATAGGAGATATACCCCATTCGACCCCACGTCTGAGGGTCAAAGGGCCTCAGTAATTATGGCCTTCATTGGCCAGTCAGCTCCTGACATTAGGAAGAAGTTACAGCGAATTGAGGGCTTGCAGGATTACACCATAAGGGATGTAGTTAGAGAGGCAGAGAAAGTGTATCATAGGAGAGAAACAGAAGATGAAAAGTTAGAGAGAGAGAAAAGAGAGAAAAGAGAAGAGGAGGATAGGAGAGACAGGAGGCAAGAAAAGGTTTTGACTAGGATCCTGGCCGCAGTAGGAGAAAGAGATAATGGAAGAAGAGGTAGACAGTCAGGGAACCTGGGAGACAAAAGGCAGCAGGGACCAAGGAGACCCAGAGAAGGCGGGCAGCGCCTGGAGAGGAACCAATGCGCGTATTGCAAGGAAATGGGCCACTGGAAGAGCGACTGTCCGAAAAAAAAATAAGAGGTAAAGGTGCTTTCTCTTGGGGAAGATGAAGACTAGGGGGAACGGGGCTCGGCTCCCCTCCCCGAGCCTAGGGTAACTTTAGAAGTGGAGGGGACCCCTGTGGACTTTCTAGTTGACACAGGAGCCGAATTTTCAGTACTCAAAACACCTCTAGGAAAAGTAAAGAAAAATGAAAAAATCTTGGTGATCGGGGCCACGGGACAAAAATCGTATCCATGGACCACATCCCGAGTAGTAGACATAGGGCGAAATCGAGTAACTCATTCGTTTCTAGTCATTCCAGAGTGTCCTATGCCTTTATTGGGGAGAGACTTACTAACCAAGTTAAAAGCACAAATAACTTTCACCTCTCATCGACCGGAGGTTTTCTGGGGAATAAAAGCACCCCAGACTCTAGAGCTGTCTTTACAACTAGGGGAGGAATATCGACTTTACCAAAATAAAGTAAAGCCCCCTGAGGGATTACAGGACTGGTTGAATTGATACCCTCAGGCGTGGGCAGAGACGGGAGGAGTGGGGATGGCAAAACTGGTCCCCCCTGTGGTGATTGAACTTAAGTCCGGGGCCACCCCTATAGGGGTCCGACAATATCCCATGAGCAGAGAAGCTCAAGAGGGTATACGCCCCCAAATCAACAAACTGCTCCAACAAGGGATTTTGGTCCCATGCAAATCCCCTTGGAACACTCCTCTACTTCCAGTAAAAAAACCAGGGACCAGGGACTATCGTCCAGTACAGGACCTTAGAGAAGTCAACAAGAGAGTTCAGGACATACACCCCACGGTGCCAAATCCTTATAACCTCCTCAGCACCTTGCCACCTGGTCGGACATGGTACACAGTCCTGGATCTCAAAGACGCTTTTTTCTGTTTGAGGTTACACCCCAACAGCCAGCCCTTGTTCGCTTTCGAATGGCGAGACTCCGAGAGTGGACAAGCCGGACAGCTCACATGGACGAGGCTGCCTCAGGGATTCAAGAACTCGCCCACTTTGTTCGATGAAGCCCTACACCGAGATCTTGCTCTTTTCCGAGCCAATAACCCACAGGTGACTCTTCTGCAATATGTAGATGACCTGCTCCTAGCTGCAGAAACACTCGAGGACTGTGAAATTGGGACCCAAAACCTCCTGGGCGAGTTAGGTAAGCTGGGGTATCGGGCCTCTGCTAAAAAGGCTCAGTAATGCCAGATAGAAGTGACCTACCTAGGATATGTCTTGAGAGATGGACAAAGGTGGCTCACAGAAGCCAGAAAACAAGCTGTTATGCAGATCCCGACCCCAACCACTGCTCGCCAGGTAAGAGAGTTCCTGGGGACCGCCGGGTTTTGCAGACTCTGGATTCCCGGATTTGCCACACTGGCAGCTCTCTTGTATCCACTAACCAAAGAGAAAGGGGAATTCACCTGGACCAGAGAACATCAGCTAGCCTTTGAAACTCTCAAAAAGGCACTGCTGCAGGCTCCGGCATTGGCCCTGCCAGATTTAAACAAACCTTTCACCCTATACATTGATGAAAGAAATGGAGTGGCAAGGGGATTCCTTACCCAGGTTTTGGGACCATGGAAGCGCCCGGTAGCCTACTTATCAAAGAAACTGGACGCTGTGGCCAGTGGATGGCCCTCCTGCCTGCGAGCGATAGCAGCCACAGCTGTGCTAGTAAAAGATGCTGACAAACTGACTATGGGCCAGAATGTTACTATAGTGGCCCCACACTCTCTTGAGAGCATCATCAGGCAACCACCGGACCGCTGGATGACCAACGCCCGAATGACGCACTACCAGAGCCTATTGCTGACAGAGCGAGTAAGTTTTGCACCCCCAGCCATTCTCAACCCCGCCTCCTTACTACCTGAGGCTGACGAGGCCCCTGCACATAAGTGTGAAGAAATACTGGCAGAAGAGACTGGAATCCGGCCAGACCTCACAGACCAACCTTGGCCAGGGGCGATGACTTGGTTCACGGACGGAAGCAGCTTTGTGGTAGAAGGTAAGCGGAAGGCTGGGGCTGCAGTAGTGGATGGAAAGGCTGTCATATGGGCCAGCAGTCTGCCGGAGGGTACATCAGCTCAAAAAGCGGGACTAATCGCATTAATTCAAGCCTTAAGGCTGGCAGAAGGAAGGGCTCTTAATGTCTATACCGACAGCCGGTACGCTTTTGCCACGGCTCATGTTCACGGAGCAATATACCGACACCGTGGACTGCTGACGTCTGCCGGCAAAGATATCAAAAATAAAGAAGAAATTCTCAGCTTATTAGAAGCTGTTCATTTGCCCCGTAGGGTGGCAATTATCCATTGCCCAGGACACCAGAAGGGAACTGGGCCCGTTGAAAAGGGAAATCAAATGGCAGACCAAGAAGCTAAAAAAGCAGCCCAAGGGCCAATGACTCTGGTGGTGAGAACCCAACAGCCCGCTGCTGAGGAAATAAATAAAAGAACCCTCACAGAAGAAGAGGGGCGAGATTACTTAGCTAACATACACCATCTGACTCATTTAGGAACTAAAAAATTACTAAAATTGGTTAGTAAGTCCCCCTATTACATTCCTGGATTAAAAGGAATTGTGGAAGAGATAGTAAAAAACTGCCGTGCTTGTGCACTTACCAACGCTGGGTCTAGCAGGCTCCAGGAAGGAAAACGACTGCGAGGAGACAGGCCTGGAGCCTACTGGGAAACTGACTTCACTGAGGTGAAACCGGCTAGGTATGGAAATAAATATCTCCTAGTTTTTATAGACACCTTTTCAGGATGGGTCGAAGCGTTCCCCACCAAGAAAGAAACGGCTAATGTAGTGGTCAAGAAGATACTTGAAGAAATCCTTCCCCGCTTTGGGATACCTAAGGTAATGGGGTCAGACAACGGACCTGCCTTCGTCTCCCAGGTAAGTCAGGGATTGGCCAGACAACTGGGGACAAATTGGAAATTACATTGTGCATACAGACCCCAGAGTTCAGGACAGGTAGAAAGGATGAACAGAACGCTAAAGGAGACTCTGACTAAAATAGCCTTAGAATCCGGCAGAAGCGATTGGACAGCCGTTCTCCCTTATGCCTTGTTCAGGGTTCGGAATACACCTGGACCCCTTGGCCTAACTCCATTTGAATTAATGTATGGGGCGCCCCCACCCATTTTTATGACCGTAGGGGATAAGAATCGCCCGGATGTGTCTTTCTCTCCTTCTTCTAGTCTTTTGGCTCGATTAAAAGCTCTCGAAATAGTAAGAAAAGAGGTCTGGGAACAGCTAAAAGAAACCTATGTTGCTGGTGACACACAGGTGCCGCATCAGTTTGAAGTAGGAGACGCAGTCCTGGTGAGGAGACACCGAGTGGGAAACCTAGAACCGAGGTGGAAGGGACCCTACTTGGTGCTACTGACAACGCCCACCGCGGTCAAAGTGGAAGGAATCCCCACTTGGGTCCACGCATCCCACGTCAAGAGAGCACCCCCTGGAGTCAGCCATGATGAGTGGACTTTGGAGAAGACTACTAATCCTTTGAAGTTGCGCCTGCTTCGTAGGAGCGATCCCAAAAGACTTTAACCCCCACAGTCCTGTTCAACAAATGTGGGAGGTACTCAATGAGGGGGGTAGGGCTGTATGGACAATCGCCGAGGAACACCCTCTGTGGACTTGGTGGCCTGATCTTTTCCCTGACATCTGTAAGTTGGCTATAGGAGCCCCTCCTGGATGGGACTTGGAGGGGTACTTTGACATTCAGAGGGCACCTTTAACACCCCCTCCGTACGTAGAAAAACATTCGAGAGACCCATGGGGTGGTTGCTCTAACCAAAGGGATAGAAGTATGCTTCGAACCCATCCCTTCTATGTCTGCCCCGGGCCCCACCGAAGTCAGTCCCTCAATCCAACGTGTGGAGGTAAGGCTGACTTCTTTTGTAAGAGCTGGGGTTGCGAGACTTCAGGTACAGCCCGCTGGAAGCCCTCCTCGAGCTGGGACTATATTAGAGTAACAGCCAACTATTCCCTAGCGTCTTATGTACCTGGAGGATTTGACCTAGACGAGTGTACTGACTGGTGCCATCCGCTCCGTGTCACCTTCACTGAACCAGGGAAGAGAGCTCTGGGATGGACAAAAGGGTATACCTGGGGTCTTAGGATTTACAAGGAAAGATATGATGAGGGATTATTGTTCACTATCAGATTAAAAATAGAGACCCCCTACAATCCTTTAGGCCCCCCAACCAAGTTCACACCCCTCACCCATACAATTACTCAGCCTACTCCAGTGATTGCGGACCCCCTTAATATGGCCGCTATCACCCAACCTCCCACTCCTCAGGTACCTCTAACTATTACCCCCGAGATTCCTTCAAGACAGAGGATGTTTAACCTAGTGAGAGGAGCCTTTTATGCCCTTAACAGAACTGATCCAAGCGCTACTGAGGACTGCTGGCTATGCCTGTCCTTGGGTCCGCCTTATTATGAAGGAATCGCCTTCAATGGAGATTTCAACAGAACCAGCAGCCATACTTCCTGCTCTTGGGGTACAGGACAAAAACTGACCCTGACTGAAGTATCCGCAAGGAATCCAGGTCTCTGTATAGGTACCCCACCTTCCACTCACAAACACCTATGCGGACAAATTCAGTCCGTGTCCAGAACGGAAGCTAATTACTATCTTGTACCTTCCCCGGTTGGATGGTGGGCTTGCAATACAGGACTTACTCCCTGTGTATCAACTAAGGTTTTTAGTTCATCTCATGATTTTTGTGTCATGATCCAGCTGTTACCCCGCGTATATTATCACCCTGCATCCAGTTTAGAAGAAAGCTATGCTGGCCGGCGGTCAAAAAGAGAACCAATTACTTTAACCCTGGCTGCATTCATGGGAATAGGTATGGCAGTAGGAGTGGGGACGGGAGTGGCAGCTTTGATAGAAGGAAGACAGGGAATTCAGTCTTTGAGGGATGCTGTCAATGAAGACCTAGCGGCAATAGAGAAGTCCATTGACGCTTTAGAAAAATCTTTGACCTCCCTGTCTGAGGTAGTTTTACAGAACAGGAGAGGTCTTGATTTGTTGTTCCTAAAGGAAGGAGGACTGTGTGCTGCCCTTAAAGAAGAGTGCTGCTTCTATGCAGATCATACAGGAATAGTTAGAGACTCTATGCAGAAACTGAGAGAAAGATTAGAGCGAAGGAAACGGGAACGGGATGCTCAACGGGGGTGGTTTGAGTCGTGGTTTGAATCACGACCATCTTGGATAACTTCTTTAATTTCCGCTGTAGCCGGACCAATCCTTATGATATGCTTAGCTTTAGTTTTCGGCCCTTGTATAATAAATAGAGGAATGGCTTTCATCCAGAGTAAAATTGATACAGTAAAACTCATGGTTCTTCAAAGGCAATATCAACCTATAGTTCAGGTAGATGAAGAGTTAGGGGACACCAATCTCTAAAATTCTATGATTAGAATTAGTCTAAACAGAAGAAGAGGGGAATGAAAGGAAATAAAACTGTAATTCATGTAATGTATGTTAAATAGCCCAAAGAGTTGTTTCTGAGCTTTGAAACCTGGGGCTGAGAACATAGCAGAACAGACCAGGACATGCCCGGGCAAGCCCATCGCCTCCCTAGCTCCCACCCCTCTGACCTAAGTTAAATGTTACAGGCTGCTGATGTTTAAATGGACCAATCATGTGAAACCGCGCCAATTCCTCCCCCAGCCCCACTCCTTTTCTATAAAACCCCCTAGCTTCCAAGCCTCTTGGTCGAATCCACTGTCTCCTGTTATGTGAGATACGTTTCTACCCGGAGCTCCGCCATTAAAAACCTCTTGTTGTTACATCAAGGTGTTGTGTTTTTTT
>chr13:103712451-103720851
TGAAAGGAAATAAAACTGTAATTCATGTAATGTATGTTAAATAGCCCAAAGAGTTGTTTCTGAGCTTTGAAACCTGGGGCTGAGAACATAGCAGAACAGACCAGGACATGCCCGGGCAAGCCCATCGCCTCCCTAGCTCCCACCCCTCTGACCTAAGTTAAATGTTACAGGCTGCTGATGTTTAAATGGACCAATCATGTGAATCCGCGCCAATTCCTCCCCCAGCCCCACTCCTTTTCTATAAAAACCCCTAGCTTCCAAGCCTCGTGGTCGAATCCACTGTCTCCTGTTATGTGAGATACGTTTCGACCCGGAGCTCCGCCATTAAAAAACCTCTTGTTGTTACATCAAGGTGTTGTGTTCTATTCGTGATTCTTGGGTGCACGCCGAATCGGGAGCTGAGTGGGGGTTTCCCCACTGAGTTCTTTCATTTGGAGGTTCCACCGAGATCTGCGTGACACCCAGGAACCCCGAAGGACCCCTTGGAGGTGCGTTTGTTTGTGTGAGTCTTGTTATGTTGTCTGTTGTCTAAGTGTGGCACTGCTGAATTTGTGTCTTAGTTTTTCAGTTCTGAGATTGTGGGTTTGAGCCCCACCTGTGTTACCAGTTTTGGTATTCTGTATTCTGGCAGCTGCCACTGCGGACCGTAAGGACCCTAGTGGCTGTGGGAAGACGACGGTCTATTTCCCCACAGGCTGCACCCTTGGAAGACATTCCGAGGGAGACCCTGGAGTGCCCGGGGTACGGAACAGTCAGGAGGACCTGGCTGTTGTCTGGCAGAGTGAAGAAGAGTGAGTGCTCTTCCTGCCAGAGGAGTGGAGCGGAATCCCACTCCATCAGAGGTAGCGTTTGGCTGGTTGTGTAAGTCCAGACGCAGACGAGTGTGCTTGGATGTCTTAGTGTTTTCCGTCTCTGTCATTGTGTTGTGTTTACTCTTATTCTTCACTATGGGACAGACCGTGTCTACTCCTTTATCTTTGACTAAGGACCATTGGACGGACGTTAGGGCTAGAGGACAAAATTTGTCAGTAAAAGTGAAGAAAAAGCCATGGATGACTTTCTGTTCCTCAGAATGGCCTGTTTTTGGAGTAGGTTGGCCAGCAGAAGGAACTTTTTACTTATCCACCATAAGGGCTGTGAAGGCCATTGTTTTTCAGGAAGGGCCAGGGTCGCATCCAGACCAACAACCGTACATCATGGTATGGGAGGACTTGACACGCTACCCACCCCCGTGGGTTCGCCCATTCCTCCCGCCTCTCCGCCCTGGCACCAAGATTCTAGCCATTCGAGAAAATGGTGAGAAAGAGAAACCGAAACCACCGCTCGGGAGAGATGATGATCGCAGCACACCAGTGACGAAACCCCCCAAGACCTATCCAGAGATTGAAGAACCCCCTGAGTGGCCCGACACCCCTCAACCCCCACCGTATGCTCCCCAGCCCCAACCTTTAGCTCCCTCGGGACCCCTGCCTCAGGCCCCGGCCGGAGGAGGGGGTCCCTCCACAGGAACAAGGAGTCAGCGAGGAGTCACCCCTGAGGGGCCTGCGGATTCAACCGTGGCGCTCCCCCTCAGGGCTATTGGGGCTCCCCCTGCCGATCCAAATAGTCTACAGCCCCTACAGTATTGGCCTTTTTCCTCTTCTGACCTTTATAACTGGAAAGCTAATCACCCCCCTTTTTCAGAAAACCCTGCAGGACTCACTGGGTTGGTTGAATCATTAATGTATTCACACCAGCCGACCTGGGATGACTGCCAGCAGCTTCTGCAGACTCTATTCACAACCGAGGAGAGAGAGAGGATTCTCCTCGAGGCTCGGAAAAACATCCGAGACGAGGCTGGGCGCCCTGTCCAAACTCCAGCTGAGATAGATGAAGGATTTCCGCTAACCCGGCCCCGATGGGATTATAATACGGCATCAAGTAGGGAACGACTGTCCAATTATCGCCGGGTCCTAGTGGCGGGTCTCAGAGGTGCTGCCCGGCAGCCCACGAATCTGGCCAAGGTAAGAGAGGTTATGCAGGGAGCGACTGAGCCCCCCTCAGTCTTCCTTGAAAGGCTCATGGAGGCTTATAGGAGATATACCCCATTCGACCCCACGTCTGAGGGTCAAAGGGCCTCAGTAATTATGGCCTTCATTGGCCAGTCAGCTCCTGACATTAGGAAAAAGTTACAGCGAATTGAGGGCTTGCAGGATTACACCATAAGGGATGTAGTAAGAGAGGCAGAGAAAGTGTATCATAGGAGAGAAACAGAAGATGAAAAGTTAGAGAGAGAGAAAAGAGAGAAAAGAGAAGAGGAGGATAGGAGAGACAGGAGGCAAGAAAAGGTTTTGACTAGGATCCTGGCCGCAGTAGGAGAAAGAGATAATGGAAGAAGAGGTAGACAGTCAGGGAACCTGGGAGACAAAAGGCAGCAGAGACCAAGGAGACCCAGAGAAGGCGGGCAGCGTCTGGAGAGGAACCAATGCGCGTATTGCAAGGAAATGGGCCACTGGAAGAGCGACTGTCCGAAAAAAAAACAAGAGGTAAAGGTGCTTTCTCTTGGGGAAGATGAAGACTAGGGGGAACGGGGCTCGGCTCCCCTCCCCGAGCCTAGGGTAACTTTAGAAGTGGAGGGGACCCCTGTGGACTTTCTAGTTGACACGGGAGCTGAATTTTCAGTACTCAAAACACATCTAGGAAAAGTAAAGAAAAATGAAAAAACCTTGGTGATCGGGGCCACGGGACAAAAATCGTATCCATGGACCACATCCCGAGTAGTAGACATAGGGCGAAATCGAGTAACTCATTCGTTTCTAGTCATTCCAGAGTGTCCTATGCCTTTATTGGGGAGAGACTTACTAACCAAGTTAAAAGCACAAATAACTTTCACCTCTCATCGACCGGAGGTTTTCTGGGGAATAAAAGCGCCCCAGACTCTAGAGCTGTCTTTACAACTAGGGGAGGAATATCGACTTTACCAAAATAAAGTAAAGCCCCCTGAGGGATTACAGGACTGGTTGAATCGATACCCTCAGGCGTGGGCAGAGACGGGAGGAGTGGGGATGGCAAAACTGGTCCCCCCTGTGGTGATTGAACTTAAGTCCGGGGCCACCCCTATAGGGGTCCGACAATATCCTATGAGCAGAGAAGCTCAAGAGGGTATACGCCCCCAAATCAACAAACTGCTCCAACAAGGGATTTTGGTCCCATGCAAATCCCCTTGGAACACTCCTCTACTTCCAGTAAAAAAACCAGGGACCAGGGACTACCGTCCAGTACAGGTCCTTAGAGAAGTCAACAAGAGAGTTCAGGACATACACCCCACGGTGCCAAATCCTTATAACCTCCTCAGCACCTTGCCACCTGGTCAGACATGGTACACAGTCCTGGATCTCAAAGACGCTTTTTTCTGTTTGAGGTTACACCCCAACAGCCAGCCCTTGTTCACTTTCGAATGGCGAGACTCCGAGAGTGGACAAGCCGGACAGCTCACATGGACGAGGCTGCCTCAGGGATTCAAGAACTCGCCCACTTTGTTCGATGAAGCCCTACACCGAGATCTTGCTCTTTTCTGAGCCAATAACCCACAGGTGACTCTTCTGCAATATGTAGATGACCTGCTCCTAGCTGCAGAAACACGTGAGGACTGTAAAATTGGGACCCAAAACCTCCTGGGCGAGTTAGGTAAGCTGGGGTATCGGGCCTCTGCTAAAAAGGCTCAGTTATGCCAGATAGAAGTGACCTACCTAGGATATGTCTTGAGAGATGGACAACGGTGGCTCACAGAAGCCAGAAAACAAGCTGTTATGCAGATCCCGACCCCAACCACTGCTCGCCAGGTAAGAGAGTTCCTGGGGACCGCCGGGTTTTGCAGACTCTGGATTCCCGGATTTGCCACACTGGCAGCTCCCTTGTATCCACTAACCAAAGAGAAAGGGGAATTCACCTGGACCAGAGAACATCAGCTAGCCTTTGAAACTCTCAAAAAGGCACTGCTGCAGGCTCCGGCATTGGCCCTGCCAGATTTAAACAAACCTTTCACCCTATACATTGATGAAAGAAATGGAGTGGCAAGGGGAGTCCTTACCCAGGTTTTGGGACCATGGAAGCGCCCGGTAGCCTACTTATCAAAGAAACTGGACGCTGTGGCCAGTGGATGGCCCTCCTGCCTGCGAGCGATAGCAGCCACGGCTGTGCTAGTAAAAGATGCTGACAAACTGACTATGGGCCAGAATGTTACTATAGTGGCCCCACACTCTCTTGAGAGCATCATCAGGCAACCACCGGACCGCTGGATGACCAACGCCCGAATGACGCACTACCAGAGCCTATTGCTGACAGAGCGAGTAAGTTTTGCACCCCCAGCCATTCTCAACCCCGCCTCCTTACTACCTGAGGCTGACGAGGCCCCTGCACATAAGTGTGAAGAAATACTGGCAGAAGAGACTGGAATCCGGCCAGACCTCACAGACCAACCTTGGCCAGGGGCGATGACTTGGTTCACGGACGGAAGCAGCTTTGTGGTAGAAGGTAAGCGGAGGGCTGGGGCGGCAGTAGTGGATGGAAAGGCTGTCATATGGGCCAGCAGTCTGCCGGAGGGTACATCAGCTCAAAAAGCGGAACTAATCGCATTAATTCAAGCCTTAAGGCTGGCAGAAGGAAGGGCTCTTAATGTCTATACCGATAGCCGGTACGCTTATGCCACGGCTCATGTTCACGGAGCAATATACCGACACCGTGGACTGCTGACGTCTGCCGGCAAAGATATCAAAAATAAAGAAGAAATTCTCAGCTTATTAGAAGCTGTTCATTTGCCCCATAGGGTGGCAATTATCCATTGCCCAGGACACCAGAAGGGAACTGGGCCCGTTGAAAAGGGAAATCAAATGGCAGACCAAGAAGCTAAAAAAGCAGCCCAAGGGCCAATGACTCTGGTGGTGAGAACCCAACAGCCCGCTGCTGAGGAAATAAATAAAAGAACCCTCACAGAAGAAGAGGGGCGAGATTACTTAGCTAACATACACCATCTGACTCATTTAGGAACTAAAAAATTACTAAAATTGGTTAGTAAGTCCCCCTATTACATTCCTGGATTAAAAGGAATTGTGGAAGAGATAGTAAAAAACTGCCGTGCTTGTGCACTTACCAACGCTGGGTCTAGCAGGCTCCAGGAAAGAAAACGACTGCGAGGAGACAGACCTGGAGCCTACTGGGAAACTGACTTCACTGAGGTGAAACCGGCTAGGTATGGAAATAAATATCTCCTAGTTTTTATAGACACCTTTTCAGGATGGGTCGAAGCGTTCCCCACCAAGAAAGAAACGGCTAATGTAGTGGTCAAGAAGATACTTGAAGAAATCCTTCCCCGCTTTGGAATACCTAAGGTAATGGGGTCAGACAACGGACCTGCCTTCGTCTCCCAGGTAAGTCAGGGATTGGCCAGACAACTGGGGACAAATTGGAAATTACATTGTGCATACAGACCCCAGAGTTCAGGACAGGTAGAAAGGATGAACAGAACGCTAAAGGAGACTCTGACTAAAATAGCCTTAGAATCCGGCGGAAGCGATTGGACAGCCGTTCTCCCTTATGCCTTGTTCAGGGTTCGGAATACACCTGGACCCCTTGGCCTAACTCCATTTAAATTAATGTATGGGGCGCCCCCACCCATTTTTATGACCGTAGGGGATAAGAATCGCCCGGATGTGTCTTTCTCTCCTTCTTCTAGTCTTTTGGCTCGATTAAAAGCTCTCGAAATAGTAAGAAAAGAGGTCTGGGAACAGCTAAAAGAAACCTATGTTGCTGGTGACACACAAGTGCCGCATCAGTTTGAAGTAGGAGACGCAGTCCTGGTGAGGAGACACCGAGCGGGAAACCTAGAACCGAGGTGGAAGGGACCCTACTTGGTGCTACTGACAACGCGGTCAAAGTGGAAGGAATCCCCACTTGGGTCCACGCATCCCACGTCAAGAGAGCACCCCCTGGAGTCAGCCATGATGAGTGGACTTTGGAGAAGACTACTAATCCTTTTAAGTTGCGCCTGCTTCGTAGGAGCGATCCCAAAAGACTTCAACCCCCACAGTCCTGTTCAACAAACGTGGGAGGTACTCAATGAGGGGGGTAGGGCTGTATGGACAATCGCCGAGGTACACCCTCTGTGGACTTGGTGGCCTGATCTTTTCCCTGACATCTGTAAGTTGGCTATAGGAGCCCCTCCTAGATGGGACTTGGAGGGGTACTCTGACATTCAGAGGGCACCTTTAACACCCCCTCCGTACGTAGAAAAACATTCGAGAGACCCATGGGGTGGTTGCTCTAACCAAAGGGATAGAAGTATGCTTCGAACCCATCCCTTCTATGTCTGCCCCGGGCCCCACCGAAGTCAGTCCCTCAATCCAACGTGTGGAGGTAAGGCTGACTTCTTTTGTAAGAGCTGGGGTTGCGAGACTTCAGGTACAGCCCGCTGGAAGCCCTCCTCGAGCTGGGACTATATTAGAGTAACAGCCAACTATTCCCTAGCGTCTTATGTACCTGGAGGATTTGACCTAGACGAGTGTACTGACTGGTGCCATCCGCTCCGTGTCACCTTCACTGAACCAGGGAAGAGAGCTCTGGGATGGACAAAAGGGTATACCTGGGGTCTTAGGATTTACAAGGAAAGATATGATGAGGGATTATTGTTCACTATCAGATTAAAAATAGAGACCCCCTACAATCCTTTAGGCCCCCCAACCAAGTTCACACCCCTCACCCATACAATTACTCAGCCTACTCCAGTGATTGCGGACCCCCTTAATATGGCCGCTATCACCCAACCTCCCACTCCTCAGGTACCTCTAACTATTACCCCCGTGATTCCTTCAAGACAGAGGATGTTTAACCTAGTGAGAGGAGCCTTTTATGCCCTTAACAGAACTGATCCAAGCGCTACTGAGGACTGCTGGCTATACCTGTCCTTGGGTCCGCCTTATTATGAAGGAATCGCCTTCAATGGAGATTTCAACAGAACCAGCAGCCATACTTCCTGCTCTTGGGGTACAGGACAAAAACTGACCCTGACTGAAGTATCCGCGAGGAATCCAGGTCTCTGTATAGGTACCCCACCTTCCACTCACAAACACCTATGCGGACAAATTCAGTCCGTGTCTAGAAAGGAAGCTAATTACTATCTTGTACCTTCCCCGGTTGGATGGTGGGCTTGCAATACAGGACTTACTCCCTGTGTATCAACTAAGGTTTTTAATTCATCTCATGATTTTTGTGTCATGATCCAGCTGTTACCCCGCGTATATTATCACCCTGCATCCAGTTTAGAAAAAAGCTATGCTGGCCGGCGGTTAAAAAGAGAACCAATTACTTTAACCCTGGCTGCATTCATGGGAATAGGTATGGCAGTAGGAGTGGGGACGGGAGTGTTAGCTTTGATAGAAGGAAGACAGGGAATTCAGTCTTTGAGGGATGCTGTCAATGAAGACCTAGCGGCAATAGAGAAGTCCATTGACGCTTTAGAAAAATCTTTGACCTCCCTGTCTGAGGTAGTTTTACAGAACAGGAGAGGTCTTGATTTGTTGTTCCTAAAGGAAGGAGGACTGTGTGCTGCCCTTAAAGAAGAGTGCTGCTTCTATGCAGATCATACAGGAATAGTTAGAGACTCTATGCAGAAACTGAGAGAAAGATTAGAGCGAAGGAAACGGGAACGGGATGCTCAACGGGGGTGGTTTGAGTCGTGGTTTGAATCACGACCATCTTGGATAACTTCTTTAATTTCCGCTGTAGCCGGACCAATCCTTATGATATGCTTAGCTTTAGTTTTCGGCCCTTGTATAATAAATAGAGGAATGGCTTTCATCCAGAGTAAAATTGATACAGTAAAACTCATGGTTCTTCAAAGGCAATATCAACCTATAGTTCAGGTAGATGAAGAGTTAGGGGACACCAATCTCTAAAATTCTATGATTAGAATTAGTCTAAACAGAAGAAGAGGGGAATGAAAGGAAATAAAACTGTAATTCATGTAATGTATGTTAAATAGCCCAAAGAGTTGTTTCTGAGCTTTGAAACCTGGGGCTGAGAACATAGCAGAACAGACCAGGACATGCCCGGGCAAGCCCATCGCCTCCCTAGCTCCCACCCCTCTGACCTAAGTTAAATGTTACGGGCTGCTGATGTTTAAATGGACCAATCATGTGAAACCGCGCCAATTCCTCCCCCAGCCCCACTCCTTTTCTATAAAAACCCCTAGCTTCCAAGCCTCGTGGTCGAATCCACTGTCTCCTGTTATGTGAGATACGTTTCGACCCGGAGCTCCGCCATTAAAAAACCTCTTGTTGTTACATCAAGGTGTTGTGTTCTATTCGTGATTCTTGGGTGCACGCCGAATCGGGAGCTGAGTGGGGGTTTCCCCACTGAGTTCTTTCA
>chr13:117165318-117173766
TGAAAGGAAATAAAACTGTAATTCATGTAATGTATGTTAAATAGCCCAAAGAGTTGTTTGTGAGCTTTGAAACCTGGGGATGAGAACACAGCAGAACAGACCAGGACATGCCCGGGCAAGCCCATCGCCTCCCTAGCTCCCACCCCTCTGACCTAAGTTAAATGTTACAGGCTGCTGATGTTTAAATGGACCAATCATGTGAAACCGCGCCAATTCCTCCCCCAGCCCCACTCCTTTTCTATAAAAACCCCTAGCTTCCAAGCCTCGTGGTCGAATCCACTGTCTCCTGTTGTGTGAGATACGTTTCGACCCGGAGCTCCGCCATTAAAAAACCTCTTGTTGTTACATCAAGGTGTTGTGTTCTATTCGCGATTCTTGGGTGCACGCCGAATCGGGAGCTGAGTGGGGGTTTCCCCACTGAGTTCTTTCATTTGGAGGTTCCACCAAGATCTGCGTGACACCCAGGAACCCTGAAGGACCCCTTGGAGGTGCGTTTGTTTGTGTGAGTCTTGTTATGTTGTCTGTTGTCTAAGTGTCTAAGTGTGGCACTGCTGAATTTGTGTCTTAGTTTTTCAGTTCTGAGATTGTGGGTTTGAGCCCCACCTGTGTTACCAGTTCTGGTATTCTGTATTCTGGCAGCTGCCACTGCGGACCGTAAGGACCCTAGTGACTGTGGGAAGACGACGGTCTATTTCCCCACAGGCTGCACCCTTGGAAGACATTCCGAGGGAGACCCTGGAGTGCCCGGGGTATGGAACAGTCAGGAGGACCTGGCTGTTGCCTGGCAGAGTGAAGAAGAGTGAGTGCTCTTCCTGCCAGAGGAGTGGAGCGGAATCCCACTCCATCAGAGGTAGCGTTTGGCTGGTTGTGTAAGTCCAGACGCAGACGAGTGTGCTTGGATGTCTTAGTGTTTTCCGTCTCTGTCATTGTGTTGTGTTTACTCTTATTCTTCACTATGGGACAGACCGTGTCTACTCCTTTATCTTTGACTAAGGACCATTGGACGGACGTTAGGGCTAGAGGACAAAATTTGTCAGTAAAAGTAAAGAAAAAGCCATGGATGACTTTCTGTTCCTCAGAATGGCCTGTTTTTAGAGTAGGTTGGCCAGCAGAAGGAACTTTTTACTTACCCACCATAAGGGCTGTGAAGGCCATTGTTTTTCAGGAAGGACCAGGGTCGCATCCAGACCAACAACCGTACATCATGGTATGGGAGGACTTGGCACGCTACCCACCCCCGTGGGTTCGCCCATTCCTCCCGCCTCTCCGCCCTAACACCAAGATTCTAGCCATCCGAAAAAATGGTGAGAAAGAGAAACCGAAACCACCGCTCGGGAGAGATGATGATCGCAGCACACCAGTGACGAAACCCCCCAAGATCTATCCAGAGATTGAAGAACCCCCTGAGTGGCCCGATACCCCTCAACCCCCACCGTATGCTCCCCAGCCCCAACCTTCAGCTCCCTCGGGACCCCTGCCTCAGGCCCCGGCCGGAGGAGGGGGTCCCTCCACAGGAACAAGGAGCCGGCAAGGAGTCACCCCTGAGGGGCCTGCGGATTCAACTGTGGCACTCCCCCTCAGGGCTATTGGGGCTCCCCCTGCCGATCCAAATAGTCTACAGCCCCTACAGTATTGGCCTTTTTCCTCTTCTGACCTTTACAACTGGAAAGCTCATCACCCCCCTTTTTCAGAAAACCCTGCAGGACTCACTGGGTTGGTTAAATCATTAATGTATTCACACCAGCCGACCTGGGATGACTGCCAGCAGCTTCTGCAGACTCTATTCACAACTGAGGAGAGAGAGAGGATTCTCCTCGAGGCTCGGAAAAACGTCCGAGATGAGGCTGGGCGCCCTGTCCAAACTCCAGCTGAGATAGATGAAGGATTTCCGCTAACCCGGCCCCGATGGGATTATAATACGGCATCAGGTAGGGAAGATGGGATTATAATACGGCATCAGGTAGGGAACGACTGTCCAATTATCGCCGGGTCCTAGTGGAGGGTCTCAGAGGTGCTGCCCAGCAGCCCACAAATCTGGCCAAGGTAAGAGAGGTTATGCAGGGAGCGACTGAGCCCCCCTCAGTCTTCCTTAAAAGGCTCATGGAGGCTTATAGGAGATATACCCCATTCGACCCCACGTCTGAGGGTCAAAGGGCCTCAGTAATTATGGCCTTCATTGGCCAGTCAGCTCCTGACATTAAGAAGAAGTTACAGCGAATTGAGGGCTTGCAGGATTACACCATAAGGGATGTAGTTAGAGAGGCAGAGAAAGTGTATCATAGGAGAAAAACAGAAGATAAAAAGTTAGAGAGAGAGAAAAGAGAGAAAAGAGAAGAGGAAGATAGGAGAGACAGGAGGCAAAAAAAGGTTTTGACTAGGATCCTGGCCGCAGTAGGAGAAAGAGATAATGGAAGAAGAGGTAGACAGTCAGGGAACCTGGGAGACAAAAGGCAGCAGGGACCAAGGAGACCCAGAGAAGGTGGACAGCGCCTGGAGAGGAACCAATGCGCGTATTGCAAGAAAATGGGCCACTGGAAGAGCGACTGTCCGAATAAAAAACAAGAGGTAAAGGTGCTTTCTCTTAGAAAAGATGAAGACTAGGGGAAACGGGGCTTGGCCCCCCTCCCCGAGCCTAGGGTAACTTTAGAAGTGGAGGGGACCCCTGTGGACTTTCTAGTTGACACGGGAGCCGAATTTTCAGTACTCAAAACACCTCTAAGAAAAGTAAAAAAAAAATGAAAAAACCTTGGTGATCGGGGCCACGGGACAAAAATCGTATCCATGGACCACATCCCGAGTAGTAGACATAGGGCGAAATCGAGTAACTCATTCGTTTCTAGTCATTCCAGAGTGTCCTATGCCTTTATTGGAGAGAGACTTACTAACCAAGTTAAAAGCACAAATAACTTTCACCTCTCATCGACCAGAGGTTTTCTGGGGAATAAAAGCGCCCCAGACTCTAGAGCTGTCTTTACAACTAGGGGAGAAATATCGACTTTATCAAAATAAAGTAAAGCCCCCTGAGGGATTACAGGACTGGTTAAATCAATACCCTCAGGCGTGGGCAGAGACGGGAGGAGTAGAGATGGCAAAACTGGTCCCCCCTGTGGTGATTGAACTTAAGTCCGGGGCCACCCCTATAGGGGTCCGACAATATCCCATGAGCAGAGAAGCTCAAGAGGGTATACGCCCCCAAATTAACAAACTGCTCCAACAAGGGATTTTGGTCCCATGCAAATCCCCTTGGAACACTCCTCTACTTCCAGTAAAAAAACCAGGGACCAGAGACTACCGTCCAGTACAGGACCTTAGAGAAGTCAACAAGAGAGTTCAGGACATACACCCCACGGTGCCAAATCCTTATAACCTCCTCAGCACCTTGCCACCTGGTCGGACATGGTACACAGTCCTGGATCTCAAAGACGCTTTTTTCTGTTTGAGGTTACACCCCAACAGCCAGCCCTTGTTCGCTTTCGAATGGCGAGACTCTGAGAGCGGACAAGCCGGACAGCTCACATGGACGAGGCTGCCTCAGGGATTCAAGAACTCGCCCACTTTGTTCGATGAAGCCCTACACCGAGATCTTGCTCTTTTCCGAGCCAATAACCCACAGGTGACTCTTCTGCAATATGTAGATGACCTGCTCCTAGCTGCAGAAACACGCGAGGACTGTAAAATTGGGACCCAAAACCTCCTGGGTGAGTTAGATAAGCTGGGGTATCGGGCCTCTGCTAAAAAGGCTCAGTTATGCCAGATAAAAGTGACCTACCTAGGATATGTCTTGAGAGATGGACAACGGTGGCTCACAGAAGCCAGAAAACAAGCTGTTATGCAGATCCCGACCCCAACCACTGCTCGCCAGGTAAGAGAGTTCCTGGGGACCGCCGGGTTTTGCAGACTCTGGATTCCCGGATTTGCCACACTGGCAGCTCCCTTGTATCCACTAACCAAAGAGAAAGGGGAATTCACCTGGACCAGAGAACATCAGCTAGCCTTTGAAACTCTCAAAAAGGCACTGCTGCAGGCTCCGGCATTGGCCCTGCCAGATTTAAACAAACCTTTCACCCTATACATTGATGAAAGAAATGGAGTGACAAGAGGAGTCCTTACCCAGGTTTTGGGACCATAGAAGCGCCCGGTAGCCTACTTATCAAAGAAACTGGACGCTGTGGCCAGTGGATGGCCCTCCTGCCTGCGAGTGATAGCAGCCACGGCTGTGCTAGTAAAAGATGCTGACAAACTGACTATGGGCCAGAATGTTACTATAGTGGCCCCACACTCTCTTGAGAGCATCATCAGGCAACCACCGGACCGCTAGATGACCAACGCCCGAATGACGCACTACCAGAGCCTATTGCTGACAGAGCGAGTAAGTTTTGCACCCCCAGCCATTCTCAACCCCGCCCCCTTACTACCTGAGGCTGACGAGGCCCCTGCACATAAGTGTGAAGAAATACTGGCAGAAGAGACTGGAATCCGGCCAGACCTCACAGACCAACCTTGGCCAGGGGCGATGACTTGGTTCACGGACGGAAGCAGCTTTGTGGTAGAAGGTAAGCGGAAGGCTGGGGCGACAGTAGTGGATAAAAAGGCTGTCATATGGGCCAGCAGTCTGCCGGAGGGTACATCAGCTCAAAAAGCGGAACTAATCGCATTAATTCAAGCCTTAAGGCTGGCAGAAGAAAGGGCTCTTAATGTCTATACCGACAGCCAGTATGCTTTTGCCACGGCTCATGTTCACGGAGCAATATACCGACACCGTGGACTGCTGACGTCTGCCGGCAAAGATATCAAAAATAAAAAAGAAATTCTCAGCTTATTAGAAGCTGTTCATTTGCCCCGTAGGGTGGCAATTATCCATTGCCCAGGACACCAGAAGGGAACTGGGCCCGTTAAAAAGAGAAATCAAATGGCAGACCAAGAAGCTAAAAAAGCAGCCCAAGGGCCAATGACTCTGGTGGTGAGAACCCAACAACCCGCTGCTGAGGAAATAAATAAAAGAACCCTCACAGAAGAAGAGGGGCGAGATTACTTAGCTAACATACACCATCTAACTCATTTAGGAACTAAAAAATTACTAAAATTGGTTAGTAAGTCCCCCTATTACATTCCTAGATTAAAAGAAATTGTGGAAGAGATAGTAAAAAACTGCCGTGCTTGTGCACTTACCAACGCTGGGTCTAGCAGGCTCCAGGAAGAAAAACGACTGCGAGGAGACAGACCTGGAGCCTACTGGGAAACTGACTTCACTGAGGTGAAACCGGCTAGGTATGAAAATAAATATCTTCTAGTTTTTATAGACACCTTTTCAGGATGGGTCGAAGCGTTCCCCACCAAGAAAGAAACGGCTAATGTAGTGGTCAAGAAGATACTTGAAAAAATCCTTCCCCGCTTTGGGATACCTAAGGTAATGGGGTCAGACAACGGACCTGCCTTCGTCTCCCAGGTAAGTCAGGGATTGGCCAGACAACTGGGGACAAATTAGAAATTACATTGTGCATACAGACCCCAGAGTTCAGGACAGGTAAAAAGGATGAACAGAACGCTAAAGGAAACTCTGACTAAAATAGCCTTAGAATCCGGCGGAAGCGATTGGACAGCCGTTCTCCCTTATGCCTTGTTCAGGGTTCGGAATACACCTGGACCCCTTGGCCTAACTCCATTTAAATTAATGTATGGGGCGCCCCCACCCATTTTTATGACCGTAGGGGATAAGAATCGCCCGGATGTGTCTTTCTCTCCTTCTTCTAGTCTTTTGGCTCGATTAAAAGCTCTCAAAATAGTAAGAAAAGAGGTCTGGGAACAGCTAAAAGAAACCTATGTTGCTGGTGACACACAGGTGCCGCATCAGTTTGAAGTAAGAGACGCAGTCCTGGTGAGGAGACACCGAGCGGGAAACCTAGAACCGAGGTAGAAGGGACCCTACTTGGTGCTACTGACAACGCCCACCGCGGTCAAAGTGGAAGAAATCCCCACTTGGGTCCACGCATCCCACGTAAAGAGAGCACCCCCTGAAGTCAGCCATGATAAGTGGACTTTGGAGAAGACTACTAATCCTTTTAAGTTGCGCCTGCTTCGTAGGAGCGATCCCAAAAGACTTCAACCCCCATAGTCCTGTTCAACAAACGTGACAGGTACTCAATGAGGGGGGTAGGGCTGTATGGACAATCGCCGAGGTACACCCTCTGTGGACTTGGTGGCCTGATCTTTTCCCTGACATCTGTAAGTTGGCTATAGGAGCCCCTCCTGGATGGGACTTGGAGGGGTACTCTGGCATTCAGAGGGCACCTTTAACACCCCCTCCGTATGTAAAAAAACATTCGAGAGACCCATGGGGTGGTTGCTCTAACCAAAGAGATAGAAGTATGCTTCGAACCCATCCCTTCTATGTCTGCCCCGGGCCCCACCGAAGTCAGTCCCTCAATCCAACGTGTGGAGGTAAGGCTGACTTCTTTTGTAAGAGCTGGGGTTGCGAGACTTCAGGTACAACCCGCTGGAAGCCCTCCTCGAGTTGAGACTATATTAGAGTAACAGCCAACTATTCCCTAACGTCTTATGTACCTGGAAGATTTGACCTAGACGAGTGTACTGACTGGTGCCATCCGCTCCGTGTCACCTTCACTGAACCAGGAAAGAGAGCTCTGGGATGGACAAAAGGGTATACCTGGGGTCTTAGGATTTACAAGGAAAGATATGATGAGAAATTATTGTTCACTATCAGATTAAAAATAGAGACCCCCTACAATCCCTTAGGCCCCCCAACCAAGTTCACACCCCTCACCCATACAATTACTCAGCCTACTCCAGTGATTGCGGACCCCCTTAATATGGCCGCTATCACCCAACCTCCCACTCCTCAGGTACCTCTAACTATTACCCCCGAGATTCCTTCAAGACAGAGGATGTTTAACCTAGTGAGAGGAGCCTTTTATGCCCTTAACAGAACTGATCCAAGCGCTACTGAGGACTGCTGGCTATGCCTGTCCTCGGGTCCGCCTTATTATAAAGGAATCGCCTTCAATGGAAATTTCAACAGAACCAGCAGCCATACTTCCTGCTCTTGGGGTACAGGACAAAAACTGACCCTGACTGACGTATCCGCGAGGAATCCAGGTCTCTGTATAGGTACCCCACCTTCCACTCACAAACACCTATGCGGACAAATTCAGTCCGTGTCCAGAACGGAAGCTGATTACTATCTTGTACCTTCCCCGGTTGGATGGTGGGCTTACAATACAGGACTTACTCCCTGTGTATCAACTAAGGTTTTTAATTCATCTCATGATTTTTGTGTCATGATCCAGCTGTTACCCCGTGTATATTATCACCCTGCATCCAGTTTAGAAAAAAGCTATGCGGGCCGGCGGTCAAAAAGAGAACCAATTACTTTAACCCTGGCTGCATTCATGAAAATAGGTATGGCAGTAGGAGTGGGGACAGGAGTGTCAGCTTTGATAGAAAGAAGACAGGGAATTCAGTCTTTGAGGGATGCTGTCAATGAAGACCTAGCGGCAATAGAGAAGTCCATTGACGCTTTAGAAAAATCTTTGACCTCCCCGTCTGAGGTAGTTTTACAGAACAGGAGAGGTCTTGATTTGTTGTTCCTAAAGAAAGGAGGACTGTGTGCTGCCCTTAAAAAAGAGTGCTGCTTCTATGCAGATCATACAGGAATAGTTAGAGACTCTATGCAGAAACTGAGAGAAAGATTAGAGCGAAGGAAATGGGAACGGGATGCTCAACGGGGGTAGTTTGAGTCGTGGTTTGAATCACGACCATCTTGGATAACTTCTTTAATTTCCGCTGTAGCCGGACCAATCCTTATGATATGCTTAGCTTTAGTTTTCGGCCCTTATATAATAAATAGAGGAATGGCTTTCATCCAGAGTAAAATTGATACAGTAAAACTCATGGTTCTTCAAAGGCAATATCAACCTATAGTTCAGGTAGATAAAGAGTTAGGGGACACCAATCTCTAAGATTCTATGATTAAAATTAGTCTAAACAGAAAAAGAGGGGAATGAAAGGAAATAAAACTGTAATTCATGTAATGTATGTTAAATAGCCCAAAGAGTTGTTTGTGAGCTTTGAAACCTGGGGATGAGAACACAGCAGAACAGACCAGGACATGCCCGGGCAAGCCCATCGCCTCCCTAGCTCCCACCCCTCTGACCTAAGTTAAATGTTACAGGCTGCTGATGTTTAAATGGACCAATCATGTGAAACCGCGCCAATTCCTCCCCCAGCCCCACTCCTTTTCTATAAAAACCCCTAGCTTCCAAGCCTCGTGGTCGAATCCACTGTCTCCTGTTGTGTGAGATACGTTTCGACCCGGAGCTCCGCCATTAAAAAACCTCTTGCTGTTACATCAAGGTGTTGTGTTCTATTCGCGATTCTTGGATGCACGCCAAATCGGGAGCTGAGTGGGGGTTTCCCCACTGAGTTCTTTCA
>chr14:53563636-53572013
TGAAAGGAAATAAAACTGTAATTCATGTAATGTATGTTAAATAGCCCAAAGAGTTGTTTGTGAGCTTTGAAACCTGGGGCTGAGAACACAGCAGAACAGACCAGGACATGCCCGGGCAAGCCCATCGCCTCCCTAGCTCCCACCCCTCTGACCTAAGTTAAATGTTACAGGCTGCTGATGTTTAAATGGACCAATCATGTGAAACCGCGCCAATTCCTTCCCCAGCCCCACTCCTTTTCTATAAAAACCCCTAGCTTCCAAGCCTCGTGGTCGAATCCACTGTCTCCTGTTATGTGAGATACGTTTCGACCCGGAGCTCCGCCATTAAAAAACCTCTTGTTGTTACATCAAGGTGTTGTGTTCTATTCGTGATTCTTGGGTGCACGCCGAATCGGGAGCTGAGTGGGGGTTTCCCCGCTGAGTTCTTTCATTTGGAGGCCCCAGCGAGATCTGCGTGACACCCAGGAACCCCGAAGGACCCCTTGGAGGTGCGTTTGTTTGTGTGAGTCTTGTTATGTTGTCTGTTGTCTAAGTGTCTAAGTGTGGCACTGCTGAATTTGTGTCTTAGTTTTTCAGTTCTGAGATTGTGGGTTTGAGCCCCACCTGTGTTACCAGTTCTGGTATTCTGTATTCTGGCAGCTGCCACTGCGGACCGTAAGGACCCTAGTGGCTGTGGGAAGACGACGGTCTATTTCCCCACAGGCTGCACCCTTGGAAGACATTCCGAGGGAGACCCTGGAGTGCCCGGGGTACGGAACAGTCAGGAGGACCTGGCTGTTGCCTGGCAGAGTGAAGAAGAGTGAGTGCTCTTCCTGCCAGAGGAGTGGAGCGGAATCCCACTCCATCAGAGGTAGCGTTTGGCTGGTTGTGTAAGTCCAGACGCAGACGAGTGTGCTTGGATGTCTTAGTGTTTTCCGTCTCTGTCATTGTGTTGTGTTTACTCTTATTCTTCACTATGGGACAGACCGTGTCTACTCCTTTATCTTTGACTAAGGACCATTGGACGGACGTTAGGGCTAGAGGACAAAATTTGTCAGTAAAAGTGAAGAAAGAGCCATGGATGACTTTCTGTTCCTCAGAATGGCCTGTTTTTGGAGTAGGTTGGCCAGCAGAAGGAACTTTTTACTTACCCACCATAAGGGCTGTGAAGGCCATTGTTTTTCAGGAAGGACCAGGGTCGCATCCAGACCAACAACCGTACATCATGGTATGGGAGGACTTGGCACGCTACCCACCCCCGTGGGTTCGCCCATTCCTCCCGCCTCTCCGCCCTGGCACCAAGATTCTAGCCATCGAGAAAATGGTGAGAAAGAGAAACCGAAACCACCGCTCGGGAGAGATGATGATCGCAGCACACCAGTGACGAAACCCCCCAAGATCTATCCAGAGATTGAAGAACCCCCTGAGTGGCCCGATACCCCTCAACCCCCACCGTATGCTCCCCAGCCCCAACCTTTAGCTCCCTCGGGACCCCTGCCTCAGGCCCCGGCCGGAGGAGGGGGTCCCTCCACAGGAACAAGGAGCCGGCGAGGAGTCACCCCTGAGGGGCCTGCGGATTCAACTGTGGCGCTCCCCCTCAGGGCTATTGGGGCTCCCCCTGCCGATCCAAATAGTCTACAGCCCCTACAGTATTGGCCTTTTTCCTCTTCTGACCTTTACAACTGGAAAGCTCATCACCCCCCTTTTTCAGAAAACCCTGCAGGACTCACTGGGTTGGTTGAATCATTAATGTATTCACACCAGCCGACCTGGGATGACTGCCAGCAGCTTCTGCAGACTCTATTCACAACCGAGGAGAGAGAGAGGATTCTCCTCGAGGCTCGGAAAAACGTCCGAGATGAGGCTGGGCGCCCTGTCCAAACTCCAGCTGAGATAGATGAAGGATTTCCGCTAACCCGGCCCCGATGGGATTATAATACGGCATCAGGTAGGGAACGACTGTCCAATTATCGCCGGGTCCTAGTGGCGGGTCTCAGAGGTGCTGCCCAGCAGCCCACGAATCTGGCCAAGGTAAGAGAGGTTATGCAGGGAGCGACTGAGCCCCCCTCAGTCTTCCTTGAAAGGCTCATGGAGGCTTATAGGAGATATACCCCATTCGACCCCACGTCTGAGGGTCAAAGGGCCTCAGTAATTATGGCCTTCATTGGCCAGTCAGCTCCTGACATTAGGAAGAAGTTACAGCGAATTGAGGGCTTGCAGGATTACACCATAAGGGATGTAGTTAGAGAGGCAGAGAAAGTGTATCATAGGAGAGAAACAGAAGATGAAAAGTTAGAGAGAGAGAAAAGAGAGAAAAGAGAAGAGGAGGATAGGAGAGACAGGAGGCAAGAAAAGGTTTTGACTAGGATCCTGGCCGCAGTAGGAGAAAGAGATAATGGAAGAAGAGGTAGACAGTCAGGGAACCTGGGAGACAAAAGGCAGCAGGGACCAAGGAGACCCAGAGAAGGCGGGCAGCGCCTGGAGAGGAACCAATGCGCATATTGCAAGGAAATGGGCCACTGGAAGAGCGACTGTCCGAAAAAAAAAAACAAGAGGTAAAGGTGCTTTCTCTTGGAGAAGATGAAGACTAGGGGGAACGGGGCTCGGCCCCCCTCCCCGAGCCTAGGGTAACTTTAAAAGTGGAGGGGACCCCTGTGGACTTTCTAGTTGACACGGGAGCCGAATTTTCAGTACTCAAAACACCTCTAGGAAAAGTAAAGAAAAATGAAAAAACCTTGGTGATCGGGGCCACGGGACAAAAATCGTATCCATGGACCACATCCCGAGTAGTAGACATAGGGCGAAATCGAGTAACTCATTCGTTTCTAGTCATTCCAGAGTGTCCTATGCCTTTATTGGGAAGAGACTTACTAACCAAGTTAAAAGCACAAATAACTTTCACCTCTCATCGACCGGAGGTTTTCTGGGGAATAAAAGCGCCCCAGACTCTAGAGCTGTCTTTACAACTAGGGGAGAAATATCGACTTTACCAAAATAAAGTAAAGCCCCCTGAGGGATTACAGGACTGGTTGAATCGATACCCCCAGGCGTGGGCAGAGACGGGAGGAGTGGGGATGGCAAAACTGGTCCCCCCCGTGGTGATTGAACTTAAGTCCGGGGCCACCCCTATAGGGGTCCGACAATATCCCATGAGCAGAGAAGCTCAAGAGGGTATACGCCCCCAAATTAACAAACTGCTCCAACAAGGGATTTTGGTCCCATGCAAATCCCCTTGGAACACTCCTCTACTTCCAGTAAAAAAACCAGGGACCAGGGACTACCGTCCAGTACAAGACCTTAGAGAAGTCAACAAGAGAGTTCAGGACATACACCCCACGGTGCCAAATCCTTATAACCTCCTCAGCACCTTGCCACCTGGTCGGACATGGTACACAGTCCTGGATCTCAAAGACGCTTTTTTCTGTTTGAGGTTACACCCCAACAGCCAGCCCTTGTTCGCTTTCGAATGGCGAGACTCCGAGAGTGGACAAGCCGGACAGCTCACATGGACGAGGCTGCCTCAGGGATTCAAGAACTCGCCCACTTTGTTCGATGAAGCCCTACACCGAGATCTTGCTCTTTTCCGAGCCAATAACCCACAGGTGACTCTTCTGCAATATGTAGATGACCTGCTCCTAGCTGCAGAAACACGCGAGGACTGTGAAATTGGGACCCAAAACCTCCTGGGCGAGTTAGGTAAGCTGGGGTATCGGGCCTCTGCTAAAAAGGCTCAGTTATGCCAGATAGAAGTGACCTACCTAGGATATGTCTTGAGAGATGGACAACGGTGGCTCACAGAAGCCAGAAAACAAGCTGTTATGCAGATCCCGACCCCAACCACTGCTCGCCAGGTAAGAGAGTTCCTGGGGACCGCCGGGTTTTGCAGACTCTGGATTCCCGGATTTGCCACACTGGCAGCTCCCTTGTATCCACTAACCAAAGAGAAAGGGGAATTCACCTGGACCAGAGAACATCAGCTAGCCTTTGAAACTCTCAAAAAGGCACTGCTGCAGGCTCCGGCATTGGCCCTGCCAGATTTAAACAAACCTTTCACCCTATACATTGATGAAAGAAATGGAGTGGCAAGGGGAGTCCTTACCCAGGTTTTGGGACCATGGAAGCGCCCGGTAGCCTACTTATCAAAGAAACTGGACGCTGTGGCCAGTGGATGGCCCTCCTGCCTGCGAGCGATAGCAGCCACGGCTGTGCTAGTAAAAGATGCTGACAAACTGACTATGGGCCAGAATGTTACTATAGTGGCCCCACACTCTCTTGAGAGCATCATCAGGCAACCACCGGACCGCTGGATGACCAACGCCCGAATGACGCACTACCAGAGCCTATTGCTGACAGAGCGAGTAAGTTTTGCACCCCCAGCCATTCTCAACCCCGCCTCCTTACTACCTGAGGCTGACGAGGCCCCTGCACATAAGTGTAAAGAAATACTGGCAGAAGAGACTAGAATCCGGCCAGACCTCACAGACCAACCTTGGCCAGGGGCGATGACTTGGTTCACGGACGGAAGCAGCTTTGTGGTAGAAGGTAAGCGGAAGGCTGGGGCGGCAGTAGTGGATGGAAAGGCTGTCATATGGGCCAGCAGTCTGCCGGAGGGTACATCAGCTCAAAAAGCGGAACTAATCGCATTAATTCAAGCCTTAAGGCTGGCAGAAGGAAGGGCTCTTAATGTCTATACCGACAGCCGGTACGCTTTTGCCACGGCTCATGTTCACGGAGCAATATACCGACACCGTGGACTGCTGACGTCTGCCGGCAAAGATATCAAAAATAAAGAAGAAATTCTCAGCTTATTAGAAGCTGTTCATTTGCCCCGTAGGGTGGCAATTATCCATTGCCCAGGACACCAGAAGGGAACTGGGCCTGTTGAAAAGGGAAATCAAATGGCAGACCAAGAAGCTAAAAAAGCAGCCCAAGGGCCAATGACTCTGGTGGTGAGAACCCAACAGCCCGCTGCTGAGGAAATAAATAAAAGAACCCTCACAGAAGAAGAGGGGCGAGATTACTTAGCTAACATACACCATCTGACTCATTTAGGAACTAAAAAATTACTAAAATTGGTTAGTAAGTCCCCCTATTACATTCCTGGATTAAAAGGAATTGTGGAAGAGATAGTAAAAAACTGCCGTGCTTGTGCACTTACCAACGCTGGGTCTAGCAGGCTCCAGGAAGGAAAACGACTGCGAGGAGACAGACCTGGAGCCTACTGGGAAACTGACTTCACTGAGGTGAAACCGGCTAGGTATGGAAATAAATATCTCCTAGTTTTTATAGACACCTTTTCAGGATGGGTCGAAGCGTTCCCCACCAAGAAAGAAACGGCTAATGTAGTGGTCAAGAAGATACTTGAAGAAATCCTTCCCCGCTTTGGGATACCTAAGGTAATGGGGTCAGACAACGGACCTGCCTTCGTCTCCCAGGTAAGTCAGGGATTGGCCAGACAACTGGGGACAAATTGGAAATTACATTGTGCATACAGACCCCAGAGTTCAGGACAGGTAGAAAGGATGAACAGAACGCTAAAGGAGACTCTGACTAAAATAGCCTTAGAATCCGGCGGAAGCGATTGGACAGCCGTTCTCCCTTATGCCTTGTTCAGGGTTCGGAATACACCTGGACCCCTTGGCCTAACTCCATTTGAATTAATGTATGGGGCGCCCCCACCCATTTTAATGACCGTAGGGGATAAGAATCGCCCGGATGTGTCTTTCTCTCCTTCTTCTAGTCTTTTGGCTCGATTAAAAGCTCTCGAAATAGTAAGAAAAGAGGTCTGGGAACAGCTAAAAGAAACCTATGTTGCTGGTGACACACAGGTGCCGCATCAGTTTGAAGTAGGAGACGCAGTCCTGGTGAGGAGACACCGAGCGGGAAACCTAGAACCGAGGTGGAAGGGACCCTACTTGGTGCTACTGACAACGCCCACCGCGGTCAAAGTGGAAGGAATCCCCACTTGGGTCCACGCATCCCACGTCAAGAGAGCACCCCCTGGAGTCAGCCATGATGAGTGGACTTTGGAGAAGACTACTAATCCTTTTAAGTTGCGCCTGCTTCGTAGGAGCGATCCCAAAAGACTTCAACCCCCACAGTCCTGTTCAACAAACGTGGGAGGTACTCAATGAGGGGGGTAGGGCTGTATGGACAATCGCCGAGGTACACCCTCTGTGGACTTGGTGGCCTGATCTTTTCCCTGACATCTGTAAGTTGGCTATAGGAGCCCCTCCTGGATGGGACTTGGAGGGGTACTCTGACATTCAGAGGGCACCTTTAACACCCCCTCCGTATGTAGAAAAACATTCGAGAGACCCATGGGGTGGTTGCTCTAACCAAAGGGATAGAAGTATGCTTCGAACTCATCCCTTCTATGTCTGCCCCGGGCCCCACCGAAGTCAGTCCCTCAATCCAACGTGTGGAGGTAAGGCTGACTTCTTTTGTAAGAGCTGGGGTTGCGAGACTTCAGGTACAGCCCGCTGGAAGCCCTCCTCGAGTTGGGACTATATTAGAGTAACAGCCAACTATTCCCTAGCGTCTTATGTACCTGGAGGATTTGACTTAGACGAGTGTACTGACTGGTGCCATCCGCTCCGTGTCACCTTCACTGAACCAGGGAAGAGAGCTCTGGGATGGACAAAAGGGTATACCTGGGGTCTTAGGATTTACAAGGAAAGATATGATGAGGGATTATTGTTCACTATCAGATTAAAAATAGAGACCCCCTACAATCCCTTAGGCCCCCCAACCAAGTTCACACCCCTCACCCATACAATTACTCAGCCTACTCCAGTGATTGTGGACCCCCTTAATATGGCCGCTATCACCCAACCTCCCACTCCTCAGGTACCTCTAACTATTACCCCTGAGATTCCTTCAAGACAGAGGATGTTTAACCTAGTGAGAGGAGCCTTTTATGCCCTATGCCTGTCCTCGGGTCCGCCTTATTATGAAGGAATCGCCTTCAATGGAAATTTCAACAGAACCAGCAGCCATACTTCCTGCTCTTGGGGTACAGGACAAAAACTGACCCTGACTGAAGTATCCGCGAGGAATCCAGGTCTCTGTATAGGTACCCCACCTTCCACTCACAAACACCTATGTGGACAAATTCAGTCCGTGTCCAGAACGGAAGCTGATTACTATCTTGTACCTTCCCCGGTTGGATGGTGGGCTTGCAATACAGGACTTACTCCCTGTGTATCAACTAAGGTTTTTAATTCATCTCATGATTTTTGTGTCATGATCCAGCTGTTACCCCGTGTATATTATCACCCTGCATCCAGTTTAGAAGAAAGCTATGCGGGCCGGCGGTCAAAAAGAGAACCAATTACTTTAACCCTGGCTGCATTCATGGGAATAGGTATGGCAGTAGGAGTGGGGACGGGAGTGTCAGCTTTGATAGAAGGAAGACAGGGAATTCAGTCTTTGAGGGATGCTGTCAATGAAGACCTAGCGGCAATAGAGAAGTCCATTGACGCTTTAGAAAAATCTTTGACCTCCCTGTCTGAGGTAGTTTTACAGAACAGGAGAGGTCTTGATTTGTTGTTCCTAAAGGAAGGAGGACTGTGTGCTGCCCTTAAAGAAGAGTGCTGCTTCTATGCAGATCATACAGGAATAGTTAGAGACTCTATGCAGAAACTGAGAGAAAGATTAGAGCGAAGGAAACGGGAACGGGATGCTCAACGGGGGTGGTTTGAGTCGTGGTTTGAATTACGACCATCTTGGATAACTTCTTTAATTTCCGCTGTAGCCGGACCAATCCTTATGATATGCTTAGCTTTAGTTTTCGGCCCTTGTATAATAAATAGAGAAATGGCTTTCATCCAGAGTAAAATTGATACAGTAAAACTCATGGTTCTTCAAAGGCAATATCAACCTATAGTTCAGGTAGATGAAGAGTTAGGGGACACCAATCTCTAAGATTCTATGATTAGAATTAGTCTAAACAGAAGAAGAGGGGAATGAAAGGAAATAAAACTGTAATTCATGTAATGTATGTTAAATAGCCCAAAGAGTTGTTTGTGAGCTTTGAAACCTGGGGCTGAGAACACAGCAGAACAGACCAGGACATGCCCGGGCAAGCCCATCGCCTCCCTAGCTCCCACCCCTCTGACCTAAGTTAAATGTTACAGGCTGCTGATGTTTAAATGGACCAATCATGTGAAACCGCGCCAATTCCTTCCCCAGCCCCACTCCTTTTCTATAAAAACCCCTAGCTTCCAAGCCTCGTGGTCGAATCCACTGTCTCCTGTTATGTGAGATACGTTTCGACCCGGAGCTCCGCCATTAAAAAACCTCTTGTTGTTACATCAAGGTGTTGTGTTCTATTCGTGATTCTTGGGTGCACGCCGAATCGGGAGCTGAGTGGGGGTTTCCCCGCTGAGTTCTTTCA
>chr14:55978732-55987140
TGAAAGGAAATAAAACTGTAATTCATGTAATGTATGTTAAATAGCCCAAAGAGTTGTTTCTGAGCTTTGAAACCTGGGGCTGAGAACATAGCAGAACAGACCAGGACATGCCCGGGCAAGCCCATCACCTCCCTAGCTCCCACCCCTCTGACCTAAGTTAAATGTTACAGGCTGCTGATGTTTAAATGGACCAATCATGTGAAACCGCGCCAATTCCTCCCCCAGCCCCACTCCTTTTCTATAAAAACCCCTAGCTTCCAAGCCTCGTGGTCGAATCCACTGTCTCCTGTTATGTGAGATACGTTTTGACCCGGAGCTCCGCCATTAAAAAACCTCTTGTTGTTACATCAAGGTGTTGTGTTCTATTCGTGATTCTTGGGTGCACGCCGAATCGGGAGCTGAGTGGGGGTTTCCCCACTGAGTTCTTTCATTTGGAGGTCCCACCGAGATCTGCGTGACACCCAGGAACCCCGAAGGACCCCTTGGAGGTGCGTTTGTTTGTGTGAGTCTTGTTATGTTGTCTGTTGTCTAAGTGTCTAAGTGTGGCACTGCTGAATTTGTGTCTTAGTTTTTCAGTTCTGAGATTGTGGGTTTGAGCCCCACCTGTGTTACCAGTTCTGGTATTCTGTATTCTGGCAGCTGCCACTGCGGACCGTAAGGACCCTAGTGGCTGTGGGAAGACGACGGTCTATTTCCCCACAGGCTGCACCCTTGGAAGACATTCCGAGGGAGACCCTGGAGTGCCCGGGGTACGGAACAGTCAGGAGGACCTGGCTGTTGCCTGGCAGAGTGAAGAAGAGTGAGTGCTCTTCCTGCCAGAGGAGTGGAGCGGAATCCCACTCCATCAGAGGTAGCGTTTGGCTGGTTGTGTAAGTCCAGACGCAGACGAGTGTGCTTGGATGTCTTAGTGTTTTCCGTCTCTGTCATTGTGTTGTGTTTACTCTTATTCTTCACTATGGGACAGACCGTGTCTACTCCTTTATCTTTGACTAAGGACCATTGGACGGACGTTAGGGCTAGAGGACAAAATTTGTCAGTAAAAGTGAAGAAAAAGCCATGGATGACTTTCTGTTCCTCAGAATGGCCTGTTTTTGGGGTAGGTTGGCCAGCAGAAGGAACTTTTTACTTACCCACCATAAGGGCTGTGAAGGCCATTGTTTTTCAGGAAGGGCCAGGGTCGCATCCAGACCAACAACCGTACATCATGGTATGGGAGGACTTGGCACGCTACCCACCCCAGTGGGTTCGCCCATTCCTCCCGCCTCTCCGCCCTGGCACCAAGATTCTAGCCATCCGAGAGAATGGTGAGAAAGAGAAACCGAAACCACCGCTCGGGAGAGATGATGATCGCAGCACACCAGTGACGAAACCCCCCAAGATCTATCCAGAGATTGAAGAACTCCCTGAGTGGCCCAACACCCCTCAACCCCCACCGTATGCTCCCCAGCCCCAACCTTTAGCTCCCTCGGGACCCCTGCCTCAGGCCCCGGCCGGAGGAGGGGGTCCCTCCACAGGAAGAAGGAGTCGGCGAGGAGTCACCCCTGAGGGGCCTGCGGATTCAACCATGGCGCTCCCCCTCAGGGCTATTGGGGCTCCCCCTGCCGATCCAAATAGTCTACAGCCCCTACAGTATTGGCCTTTTTCCTCTTCTGACCTTTATAACTGAAAAGCTAATCACCCCCCTTTTTCAGAAAACCCTGCAGGACTCACTGGGTTGGTTGAATCATTAATGTATTCACACCAGCCGACCTGGGATGACTGCCAGCAGCTTCTGCAGACTCTATTCACAACCGAGGAGAGAGAGAGGATTCTCCTCGAGGCTCGGAAAAACGTCCGAGACGAGGCTGGGCGCCCTGTCCAAACTCCAGCTGAGATAGATGAAGGCTTTCTGCTAACACGGCCCCGATGGGATTATAATACGGCATCAGGTAGGGAACGACTGTCCAATTATCGCCGGGTCCTAGTGGCGGGTCTCAGAGGTGCTGCCCGGCAGCCCACAAATCTGGCCAAGGTAAGAGAGGTTATGCAGGGAGCGACTGAGCCCCCCTCAGTCTTCCTTGAAAGGCTCATGGAGGCTTATAGGAGATATACCCCATTCGACCCCACGTCTGAGGGTCAAAGGGCCTCAGTAATTATGGCCTTCATTGGCCAGTCAGCTCCTGACATTAGGAAGAAGTTACAGCAAATTGAGGGCTTGCAGGATTACACCATAAGGGATGTAGTTAGAGAGGCAGAAAAAGTGTATCATAAGAGAGAAACAGAAGATGAAACGTTAGAGAAAGAGAAAAGAGAGAAAAAAGAAGAGGAGGATAGGAGAGACAGGAGGCAAGAAAAGGTTTTGACTAGGATCCTGGCCGCAGTAGGAGAAAGAGATAATGGAAGAAGAGGTAGACAGTCAAGGAACCTGGGAGACAAAAGGCAGCAGGGACCAAGGAGACCCAGAAAAGGCGGGCAGCGCCTAGAGAGGAACCAATGCGCATATTGCAAGGAAATGGGCCACTGGAAGAGCGACTGTCCGAAAAAAAAAACAAGAGGTAAAGGTGCTTTCTCTTGGAGAAGATGAAGACTAGGGGGAACGGGGCTCGGCCCCCCTCCCCGAGCCTAGGGTAACTTTAGAAGTGGAGGGGACCCCTGTGGACTTTCTAGTTGACACGGGAGCCGAATTTTCAGTACTCAAAACACCTCTAGAAAAAGTAAAAAAAAAAATAAAAAAACCTTGGTGATCGGGGCCACGGGACAAAAATCGTATCCATGGACCACATCCCGAGTAGTAGACATAGGGCGAAATCGAGTAACTCATTCGTTTCTAGTCATTCCAGAGTGTCCTATGCCTTTATTGGGGAGAGACTTACTAACCAAGTTAAAAGCACAAATAACTTTCACCTCTCATCGACCAGAGGTTTTCTGGGGAATAAAAGCGCCCCAGACTCTAGAGCTGTCTTTACAACTAGGGTAAGAATATCGACTTTACCAAAATAAAGTAAAGCCCCCTGAGGGATTACAGGACTGGTTAAATCGATACCCTCAGGCGTGGGCAGAGACGGGAGGAGTGGAGATGGCAAAACTGGTCCCCCCTGTGGTGATTGAACTTAAGTCCGGGGCCACCCCTATAGGGTCCGACAATATCCCATGAGCAGAAAAGCTCAAGAGGGTATACGCCCCCAAATCAACAAACTGCTCCAACAAGGGATTTTGGTCCCATGCAAATCCCCTTGGAACACTCCTCTACTTCCAGTAAAAAAACCAGGGACCAGGGACTACCGTCCAGTACAGGACCTTAGAGAAGTCAACAAGAGAGTTCAGGACATACACCCCACGGTGCCAAATCCTTATAACCTCCTCAGCACCTTGCCACCTGGTCGGACATGGTACACAGTCCTGGATCTCAAAGACGCTTTTTTTCTGTTTGAGGTTACACCCCAACAGCCAGCCCTTGTTCGCTTTCGAATGGTGAGACTCCGAGAGTGGACAAGCCGGACAGCTCACATGGACGAGGCTGCCTCAGGGATTCAAGAACTCGCCCACTTTGTTCGATGAAGCCCTACACCGAGATCTTGCTCTTTTCCAAGCCAATAACCCACAGGTGACTCTTCTGCAATATGTAGATGACCTGCTCCTAGCTGCAGAAACACGTGAGGACTGTGAAATTGGGACCCAAAACCTCCTGGGCGAGTTAGGTAAGCTGGGGTATCGGGCCTCTGCTAAAAAGGCTCAGTTATGCCAGATAAAAGTGACCTACCTAGGATATGTCTTGAGAGATGGACAACGGTGGCTCACAAAAACCAGAAAACAAGCTGTTATGCAGATCCCGACCCCAACCACTGCTCGCCAGGTAAGAGAGTTCCTGGGGACCGCCGGGTTTTGCAGACTCTGGATTCCCGGATTTGCCACACTAGCAGCTCCCTTGTATCCACTAACCAAAGAGAAAGGGGAATTCACCTGGATAGAGAACATCAGCTAGCCTTTGAAACTCTCAAAAAGGCACTGCTGCAGGCTCCGGCATTGGCCCTGCCAGATTTAAACAAACCTTTCACCCTATACATTGATGAAAGAAATGGAGTGGCAAGGGGAGTCCTTACCCAGGTTTTGGGACCATGGAAGCGCCCGGTAGCCTACTTATCAAAGAAACTGGACGCTGTGGCCAGTGGATGGCCCTCCTGCCTGCGAGCGATAGCAGCCACGGCTGTGCTAGTAAAAGATGCTGACAAACTGACTATGGGCCAGAATGTTACTATAGTGGCCCCACACTCTCTTGAGAGCATCATCAGGCAACCACCGGACCGCTGGATGACCAACGCCTGAATGACGCACTACCAGAGCCTATTGCTGACAGAGCGAGTAAGTTTTGCACCCCCAGCCATTCTCAACCCCGCCTCCTTACTACCTGAGGCTGACGAGGCCCCTGCACATAAGTGTGAAGAAATACTGGCAGAAGAGACTGGAATCCGGCCAGACCTCACAGACCAACCTTGGCCAGGGGCGATGACTTGGTTCACGGACGGAAGCAGCTTTGTGGTAGAAGGTAAGCGGAAGGCTAGGGCGGCAGTAGTAGATGGAAAGGCTGTCATATGGGCCAGCAGTCTGCCGGAGGGTACATCAGCTCAAAAAGCAGAACTAATCGCATTAATTCAAGCCTTAAGGCTGGCAGAAGAAAGGGCTCTTAATGTCTATACCGACAGCCGGTACGCTTTTGCCACGGCTCATGTTCACGGAGCAATATACCGACACCGTGGACTGCTGACGTCTGCCGGCAAAGATATCAAAAATAAAGAAGAAATTCTCAGCTTATTAGAAGCTGTTCATTTGCCCCGTAGGGTGGCAATTATCCATTGCCCAGGACACCAGAAGGGAACTGGGCCCGTTGAAAAGGAAAATCAAATGGCAGACCAAGAAGCTAAAAAAGCAGCCCAAGGGCCAATGACTCTGGTGGTGAGAACCCAACAGCCCGCTGCTGAGGAAATAAATAAAAAAACCCTCACAGAAGAAGAGGGGCGAGATTACTTAGCTAACATACACCATCTGACTCATTTAGGAACTAAAAAATTACTAAAATTGGTTAGTAAGTCCCCCTATTACATTCCTGGATTAAAAGAAATTGTAAAAGAGATAGTAAAAAACTGCCGTGCTTGTGCACTTACCAACGCTGGGTCTAGCAGGCTCCAGGAAGGAAAACGACTGCGAGGAGACAGACCTGGAGCCTACTGGGAAACTGACTTCACTGAGGTGAAACCGGCTAGGTATGAAAATAAATATCTCCTAGTTTTTATAGACACCTTTTCAGGATGGGTCGAAGCGTTCCCCACCAAGAAAGAAACGGCTAATGTAGTGGTCAAGAAGATACTTGAAGAAATCCTTCCCCGCTTTGGGATACCTAAGGTAATGGGGTCAGACAACGGACCTGCCTTCGTCTCCCAGGTAAGTCAGGGATTGGCCAGACAACTGGGGACAAATTGAAAATTACATTGTGCATACAGACCCCAGAGTTCAGGACAGGTAGAAAGGATGAACAGAACGCTAAAGGAGACTCTGACTAAAATAGCCTTAAAATCCGGCGGAAGCGATTGGACAGCCGTTCTCCCTTATGCCTTGTTCAGGGTTCGAAATACACCTGGACCCCTTGGCCTAACTCCATTTGAATTAATGTATGGGGCGCCCCCACCCATTTTTATGACCGTAGGGGATAAGAATCGCCCGGATGTGTCTTTCTCTCCTTCTTCTAGTCTTTTGGCTCGATTAAAAGCTCTCGAAATAGTAAGAAAAGAGGTCTGGGAACAGCTAAAAAAACCTATGTTACTGGTGACACACAGGTGCCGCATCAGTTTAAAGTAGGAGACACAGTCCTGGTGAGGAGACACCGAGCGGGAAACCTAGAACCGAGGTGGAAGGGACCCTACTTGGTGCTACTGACAACGCCCACCGCGGTCAAAGTGGAAGGAATCCCCACTTGGGTCCACGCATCCCACGTCAAGAGAGCACCCCCTGGAGTCAGCCATGATGAGTGGACTTTAGAGAAGACTACTAATCCTTTTAAGTTGCGCCTGCTTCGTAGAAGCGATCCCAAAAGACTTCAACCCCCACAGTCCTGTTCAACAAACGTGGGAGGTACTCAATGAGGGGGGTAGGGCTGTATGGACAATCGCCGAGGTACACCCTCTGTGGACTTGGTGGCCTGATCTTTTCCCTGACATCTGTAAGTTGGCTATAGGAGCCCCTCCTAGATGGGACTTGGAGGGGTACTCTGACATTCAGAGGGCACCTTTAACACCCCCTCCGTACGTAAAAAAAACATTCGAGAGACCCATGGGGTGGTTGCTCTAACCAAAGGGATAAAAGTATGCTTCGAACCCATCCCTTCTATGTCTGCTCCGGGCCCCACCGAAGTCAGTCCCTCAATCCAACGTGTGGAGGTAAGGCTGACTTCTTTTATAAGAGCTGGGGTTTCGAGACTTCAGGTACAGCCCGCTGGAAGCCCTCCTCAAGCTGGGACTATATTAGAGTAACAGCCAACTATTCCCTAGCGTCTTATGTACCTAGAGGATTTGACCTAGACGAGTGTACTGACTGGTGCCATCCGCTCCGTGTCACCTTCACTGAACCAGGGAAGAAAGCTCTGGGATGGACAAAAGGGTATACCTGGGGTCTTAGGATTTACAAGAAAAGATATGATGAGGGATTATTGTTCACTATCAGATTAAAAATAGAGACCCCCTACAATCCTTTAGGCCCCCCAACCAAATTCACACCCCTCACCCATACAATTACTCAGCCTACTCCAGTGATTGCGGACCCCCTTAATATCACCCAACCTCCCACTCTTCAGGTACCTCTAACTATTACCCCCGCGATTCCTTCAAGACAGAGGATGTTTAACCTAGTGAGAGGAGCCTTTTATGCCCTTAACAGAACTGATCCAAGCGCTACTGAGGACTGCTGGCTATGCCTGTCCTTGGGTCCGCCTTATTATGAAGGAATCGCCTTCAATGGAGATTTCAACAGAACCAGCAGCCATACTTCCTGCTCTTGGGGTACAGGACAAAAACTGACCCTGACTGAAGTATCCGCGAGGAATCCAGGTCTCTGTATAGGTACCCCACCTTCCACTCACAAACACCTATGCGGTCAAATTCAGTCCGTGTCCAGAACGGAAGCTAATTACTATCTTGTACCTTCCCCGGTTGGATGGTGGGCTTGCAATACAGGACTTACTCCCTGTGTATCAACTAAGGTTTTTAATTCATCTCATGATTTTTGTGTCATGATCCAGCTGTTACCCCGAGTATATTATCACCCTGCATCCAGTTTAGAAGAAAGCTATGCTGGCCGGCGGTCAAAAAGAGAACCAATTACTTTAACCCTGGCTGCATTCATGGAAATAGGTATGGCAGTAGGAGTGGGGACGAGAGTGTCAGCTTTGATAGAAGGAAGACAGGGAATTCAGTCTTTGAGGGATGCTGTCAATGAAGACCTAGCGGCAATAGAGAAGTCCATTGACGCTTTAGAAAAATCTTTGACCTCCCTGTCTGAGGTAGTTTTACAGAACAGGAGAGGTCTTGATTTGTTGTTCCTAAAGGAAGGAGGACTGTGTGCTGCCCTTAAAGAAGAGTGCTGCTTCTATGCAGATCATACAGGAATAGTTAGAGACTCTATGCAGAAACTGAGAGAAAGATTAGAGCGAAGGAAACGGGAACGGGATGCTCAATGGGGGTGGTTTGAGTCGTGGTTTGAATCACGACCATCTTGGATAACTTCTTTAATTTCCGCTGTAGCCGGACCAATCCTTATGATATGCTTAGCTTTAGTTTTCGGCCCTTGTATAATAAATAGAAGAATGGCTTTCATCCAGAGTAAAATTGATGCAGTAAAACTCATGGTTCTTCAAAGGCAATATCAACCTATAGTTCAGGTAGATGAAGAGTTAGGGGACACCAATCTCTAAAATTCTATGATTAGAATTAGTCTAAACAGAAGAAGAGGGGAATGAAAGGAAATAAAACTGTAATTCATGTAATGTATGTTAAATAGCCCAAAGAGTTGTTTCTGAGCTTTGAAACCTGGGGCTGAGAACATAGCAGAACAGACCAGGACATGCCCGGGCAAGCCCATCACCTCCCTAGCTCCCACCCCTCTGACCTAAGTTAAATGTTACAGGCTGCTGATGTTTAAATGGACCAATCATGTGAAACCGCGCCAATTCCTCCCCCAGCCCCACTCCTTTTCTATAAAAACCCCTAGCTTCCAAGCCTCGTGGTCGAATCCACTGTCTCCTGTTATGTGAGATACGTTTTGACCCAGAGCTCCGCCATTAAAAAACCTCTTGTTGTTACATCAAGGTGTTGTGTTCTATTCGTGATTCTTGGGTGCACGCAGAATTGGGAGCTGAGTGGGGGTTTCCCCACTGAGTTCTTTCA
>chr14:114094815-114103232
TGAAAGGAAATAAAACTGTAATTCATGTAATGTATGTTAAATAGCCCAAAGAGTTGTTTCTGAGCTTTGAAACCTGGGGCTGAGAACATAGCAGAACAGACCAGGACATGCCCGGGCAAGCCCATCGCCTCCCTAGCTCCCACCCCTCTGACCTAAGTTAAATGTTACAGGCTGCTGATGTTTAAATGGACCAATCATGTGAAACCGCGCCAATTCCTCCCCCAGCCCCACTCCTTTTCTATAAAAACCCCTAGCTTCCAAGCCTCGTGGTCGAATCCACTGTCTCCTGTTATGTGAGATACGTTTCGACCCGGAGCTCCGCCATTAAAAAAACCTCTTGTTGTTACATCAAGGTGTTGTGTTCTATTCGTGATTCTTGGGTGCACGCCGAATCAGGAGCTGAGTGGGGGTTTCCCCACTGAGTTCTTTCATTTGGAGGTCCCACCGAGATCTGCGTGACACCCAGGAACCCCGAAGGACCCCTTGGAGGTGCGTTTGTTTGTGTGAGTCTTGTTATGTTGTCTGTTGTCTAAGTGTCTAAGTGTGGCACTGCTGAATTTGTGTCTTAGTTTTTCAGTTCTGAGATTGTGGGTTTGAGCCCCACCTGTGTTACCAGTTCTGGTATTCTGTATTCTGGCAGCTGCCACTGCGGACCATAAGGACCCTAGTGGCTGTGGGAAGACGACGGTCTATTTCCCCACAGGCTGCACCCTTGGAAGACATTCCGAGGGAGACCCTGGAGTGCCCGGGGTACGGAACAGTCAGGAGGACCTGGCTGTTGCCTGGCAGAGTGAAGAAGAGTGAGTGCTCTTCCTGCCAGAGGAGTGGAGCGGAATCCCACTCCATCAGAGGTAGCGTTTGGCTGGTTGTGTAAGTCCAGACGCAGACGAGTGTGCTTGGATGTCTTAGTGTTTTCCGTCTCTGTCATTGTGTTGTGTTTACTCTTATTCTTCACTATGGGACAGACCGTGTCTACTCCTTTATCTTTGACTAAGGACCATTGGACGGACGTTAGGGCTAGAGGACAAAATTTGTCAGTAAAAGTGAAGAAAAAGCCATGGATGACTTTCTGTTCCTCAGAATGGCCTGTTTTTGGAGTAGGTTGGCCAGCAGAAGGAACTTTTTACTTACCCACCATAAGGGCTGTGAAGGCCATTGTTTTTCAGGAAGGGCCAGGGTTGCATCCAGACCAACAACCGTACATCATGGTATGGGAGGACTTGGCATGCTACCCACCCCCGTGGGTTCGCCCATTCCTCCCGCCTCTCCGCCCTGGCACCAAGATTCTAGCCATCCGAGAAAATGGTGAGAAAGAGAAACCGAAACCACCGCTCGGGAGAGATGATGATCGCAGCACACCAGTGACGAAACCCCCCAAGATCTATCCAGAGATTGAAGAACCCCCTGAGTGGCCCGACACCCCTCAACCCCCACCGTATGCTCCCCAGCCCCAACCTTTAGCTCCCTCGGGACCCCTGCCTCAGGCCCCGGCCGGAGGAGGGGGTCCCTCCACAGGAACAAGGAGTCGGCGAGGAGTCACCCCTGAGGGGCCTGCGGATTCAACTGTGGCGCTCCCCCTCAGGGCTATTGGGGCTCCTCCTGCCGATCCAAATAGTCTACAGCCCCTACAGTATTGGCCTTTTTCCTCTTCTGACCTTTATAACTGGAAAGCTAATCACCCCCCTTTTTCAGAAAACCCTGCAGGACTCACTGGGTTGGTTGAATCATTAATGTATTCACACCAGCCGACCTGGGATGACTGCCAGCAGCTTCTGCATACTCTATTCACAACCGAGGAGAGAGAGAGGATTCTCCTCGAGGCTCGGAAAAACGTCCGAGACGAGGCTGGGCGCCCTGTCCAAACTCCAGCTGAGATAGATGAAGGATTTCCGATAACCCGGCCCCGATGGGATTATAATACGGCATCAGGTAGGGAACGACTGTCCAATTATCGCCGGGTCCTAGTGGCGGGTCTCAGAGGTGCTGCCCGGCAGCCCACGAATCTGGCCAAGGTAAGAGAGGTTATGCAGGGAGCGACTGAGCCCCCCTCAGTCTTCCTTGAAAGGCTCATGGAGGCTTATAGGAGATATACCCCATTCGACCCCACGTCTGAGGGTCAAAGGGCCTCAGTAATTATGGCCTTCATTGGCCAGTCAGCTCCTGACATTAGGAAGAAGTTACAGCGAATTGAGGGCTTGCAGGATTACACCATAAGGGATGTAGTTATAGAGGCAGAGAAAGTGTATCATAGGAGAGAAACAGAAGATGAAAAGTTAGAGAGAGAGAAAAGAGAGAAAAGAGAAGAGGAGGATAGGAGAGACAGGAGGCAAGAAAAGGTTTTGACTAGGATCCTGGCCGCAGTAGGAGAAAGAGATAATGGAAGAAGAGGTAGACAGTCAGGGAACCTGGGAGACAAAAGGCAGCAGGGACCAAGGAGACCCAGAGAAGGCGGGCAGCGCCTGGAGAGGAACCAATGCGCGTATTGCAAGGAAATGGGCCACTGGAAGAGCGACTGTCCGAAAAAAAAACAAGAGGTAAAGGTGCTTTCTCTTGGGGAAGATGAAGACTAGGGGAAACGGGGCTCAGCTCCCCTCCCCGAGCCTAGGGTAACTTTAGAAGTGGAGGGGACCCCTGTGGACTTTCTAGTTGACACAGGAGCCGAATTTTCAGTACTCAAAACACCTCTAGGAAAAGTAAAGAAAAATGAAAAAACCTTGGTGATCGGGGCCACGGGACAAAAATCGTATCCATGGACCACATCCCGAGTAGTAGACATAGGGCGAAATCGAGTAACTCATTCGTTTCTAGTCATTCCAGAGTGTCCTATGCCTTTATTGGGGAGAGACTTACTAACCAAGTTAAAAGCACAAACAACTTTCACCTCTCATCGACCGGAGGTTTTCTGGGGAATAAAAGCGCCCCAGACTCTAGAGCTGTCTTTACAACTAGGGGAGGAATATCGACTTTACCAAAATAAAGTAAAGCCCCCTGAGGGATTACAGGACTGGTTGAATCGATACCCTCAGGCGTGGGCAGAGACGGGAGGAGTGGGGATGGCAAAACTGGTCCCCCCTGTGGTGATTGAACTTAAGTCCGGGGCCACCCCTATAGGGGTCCGACAATATCCCATGAGTAGAGAAGCTCAAGAGGGTATACGCCCCCAAATCAACAAACTGCTCCAACAAGGGATTTTGGTCCCATGCAAATCCCCTTGGAACACTCCTCTACTTCCAGTAAAAAAAAACAGGGACCAGGGACTACCGTCCAGTACAGGACCTTAGAGAAGTCAACAAGAGAGTTCAGGACATACACCCCACGGTGCCAAATCCTTATAACCTCCTCAGCACCTTGCCACCTGGTCGGACATGGTACACAGTCCTGGATCTCAAAGACGCTTTTTTCTGTTTGAGGTTACACCCAAACAGCCAGCCCTTGTTCGCTTTCGAATGGCGAGACTCCGAGAGTGGACAAGCCGGACAGCTCACATGGACGAGGCTGCCTCAGGGATTCAAGAACTCGCCCACTTTGTTCGATGAAGCCCTACACCGAGATCTTGCTCTTTTCCGAGCCAATAACCCACAGGTGACTCTTCTGCAATATGTAGATGACCTGCTCCTAGCTGCAGAAACACGCGAGGACTGTGAAATTGGGACCCAAAACCTCCTGGGCGAGTTAGGTAAGCTGGGGTATCGGGCCTCTGCTAAAAAGGCTCAGTTATGCCAGATAGAAGTGACCTACCTAGGATATGTCTTGAGAGATGGACAACGGTGGCTCACAGAAGCCAGAAAACAAGCTGTTATGCAGATCCCGACCCCAACCACTGCTCGCCAGGTAAGAGAGTTCCTGGGGACCGCCGGGTTTTGCAGACTCTGGATTCCCAGATTTGCCACACTGGCAGCTCCCTTGTATCCACTAACCAAAGAGAAAGGGGAATTCACCTGGACCAGAGAACATCAGCTAGCCTTTGAAACTCTCAAAAAGGCACTGCTGCAGGCTCCGGCATTGGCCCTGCCAGATTTAAACAAACCTTTCACCCTATACATTGATGAAAGAAATGGAGTGGCAAGGGGAGTCCTTACCCAGGTTTTGGGACCATGGAAGCGCCCGGTAGCCTACTTATCAAAAAAACTGGACGCTGTGGCCAGTGGATGGCCCTCCTGCCTGCGAGCGATAGCAGCCACGGCTGTGCTAGTAAAACATGCTGACAAACTGACTATGGGCCAGAATGTTACTATAGTGGCCCCACACTCTCTTGAGAGCATCATCAGGCAACCACCGGACCGCTGGATGACCAACGCCCGAATGACGCACTACCAGAGCCTATTGCTGACAGAGCGAGTAAGTTTTGCACCCCCAGCCATTCTCAACCCCGCCTCCTTACTACCTGAGGCTGACGAGGCCCCTGCACATAACTGTGAAGAAATACTGGTAGAAGAGACTGGAATCCGGCCAGACCTCACAGACCAACCTTGGCCAGGGGTGATGACTTGGTTCACGGACGGAAGCAGCTTTGTGGTAGAAGGTAAGCGGAAGGCTGGGGCTGCAGTAGTGGATGGAAAGGCTGTCATATGGGCCAGCAGTCTGCCGGAGGGTACATCAGCTCAAAAAGCGGAACTAATCGCATCAATTCAAGCCTTAAGGCTGGCAGAAGGAAGGGCTCTTAATGTCTATACCGACAGCCGGTACGCTTTTGCCACGGCTCATGTTCACGGAGCAATATACCGACACCGTGGACTGCTGACGTCTGCCGGCAAAGATATCAAAAATAAAGAAGAAATTCTCAGCTTATTAGAAGCTGTTCATTTGCCCCGTAGGGTGGCAATTATCCATTGCCCAGGACACCAGAAGGGAACTGGGCCCGTTGAAAAGGGAAATCAAATGGCAGACCAAGAAGCTAAAAAAGCAGCCCAAGGGCCAATGACTCTGGTGGTGAGAACCCAACAGCCCGCTGCTGAGGAAATAAATAAAAGAACCCTCACAGAAGAAGAGGGGCGAGATTACTTAGCTAACATACACCATCTGACTCATTTAGGAACTAAAAAATTACTAAAATTGGTTAGTAAGTCCCCCTATTACATTCCTGGATTAAAAGGAATTGTGGAAGAGATAGTAAAAAACTGCCGTGCTTGTGCACTTACCAACGCTGGGTCTAGCAGGCTCCAGGAAGGAAAACGACTGCGAGGAGACAGACCTGGAGCCTACTGGGAAACTGACTTCACTGAGGTGAAACCGGCTAGGTATGGAAATAAATATCTCCTAGTTTTTATAGACACCTTTTCAGGATGGGTCGAAGCGTTCCCCACCAAGAAAGAAACGGCTAATGTAGTGGTCAAGAAGATACTTGAAGAAATCCTTCCCCGCTTTGGGATACCTAAGGTAATGGGGTCAGACAACGGACCTGCCTTCGTCTCCCAGGTAAGTCAGGGATTGGCCAGACAACTGGGGACAAATTGGAAATTACATTGTGCATACAGACCCCAGAGTTCAGGACAGGTAGAAAGGATGAACAGAACGCTAAAGGAGACTCTGACTAAAATAGCCTTAGAATCCGGCGGAAGCGATTGGACAGCCGTTCTCCCTTATGCCTTGTTCAGGGTTCGGAATACACCTGGACCCCTTGGCCTAACTCCATTTGAATTAATGTATGGGGCGCCCCCACCCATTTTTATGACCGTAGGGGATAAGAATCGCCCGGATGTGTCTTTCTCTCCTTCTTCTAGTCTTTTGGCTCGATTAAAAGCTCTCGAAATAGTAAGAAAAGAGGTCTGGGAACAGCTAAAAGAAACCTATGTTGCTGGTGACACACAGGTGCCGCATCAGTTTGAAGTAGGAGACGCAGTCCTGGTGAGGAGACACCGAGCGGGAAACCTAGAACCGAGGTGGAAGGGACCCTACTTGGTGCTACTGGCAACGCCCACCGCGGTCAAAGTGGAAGGAATCCCCACTTGGGTCCACGCATCCCACGTCAAGAGAGCACCCCCTGGAGTCAGCCATGATGAGTGGACTTTGGAGAAGACTACTAATCCTTTTAAGTTGCGCCTGCTTCGTAGGAGCGATCCCAAAAGACTTCAACCCCCACAGTCCTGTTCAACAAACGTGGGAGGTACTCAATGAGGGGGGTAGGACTGTATGGACAATCGCCGAGGTACACCCTCTGTGGACTTGGTAGCCTGATCTTTTCCCTGACATCTGTAAGTTGGCTATAGGAGCCCCTCCTGGATGGGACTGGGAGGGGTACTCTGACATTCAGAGGGCACCTTTAACACCCCCTCCATACGTAGAAAAACATTCGAGAGACCCATGGGGTGGTTGCTCTAACCAAAGGGATAGAAGTATGCTTCGAACCCATCCCTTCTATGTCTGCCCCGGACCCCACCGAAGTCAGTCCCTCAATCCAACGTGTGGAGGTAAGGCTGACTTCTTTTGTAAGAGCTGGGGTTGCGAGACTTCAGGTACAGCCCGCTGGAAGCCCTCCTCGAGCTGGGACTATATTAGAGTAACAGCCAACTATTCCCTAGCGTCTTACGTACCTGGAGGATTTGACCTAGACGAGTGTACTGACTGGTGCCATCCGCTCCGTGTCACCTTCACTGAACCAGGGAAGAGAGCTCTGGGATGGACAAAAGGGTATACCTGGGGTCTTAGGATTTACAAGGAAAGATATGATGAGGGATTATTGTTCACTATCAGATTAAAAATAGAGACCCCCTACAATCCTTTAGGTCCCCCAACCAAGTTCACACCCCTCACCCATACAATTACTCAGCCTACTCCAGTGATTGCGGACCCCCTTAATATGGCCGCTATCACCCAACCTCCCACTCCTCAGGTACCTCTAACTATTACCCCCGAGATTCCTTCAAGACAGAGGATGTTTAACCTAGTGAGAGGAGCCTTTTATGCCCTTAACAGAACTGATCCTAGCGCTACTGAGGACTGCTGGCTATGCCTGTCCTTGGGTCCGCCTTATTATGAAGGAATCGCCTTCAATGGAGATTTCAACAGAACCAGCAGCCATACTTCCTGCTCTTGGGGTACAGGACAAAAACTGACCCTGACTGAAGTATCCGCGAGGAATCCAGGTCTCTGTATAGGTACCCCACCTTCCACTCACAAACACCTATGCGGACAAATACAGTCCGTGTCCAGAACGGAAGCTAATTACTATCTTGTACCTTCCCCGGTTGGATGGTGGGCTTGCAATACAGGACTTACTCCCTGTGTATCAACTAAGGTTTTTAATTCATCTCATGATTTTTGTGTCATGATCCAGCTGTTACCCCGCGTATATTATCACCCTGCATCCAGTTTAGAAGAAAGCTATGCTGGCCGGCGGTCAAAAAGAGAACCAATTACTTTAACCCTGGCTGCATTCATGGGAATAGGTATGGCAGTAGGAGTGGGGACGGGAGTGTCAGCTTTGATAGAAGGAAGACAGGGAATTCAGTCTTTGAGGGATGCTGTCAATGAAGACCTAGCGGCAATAGAGAAGTCCATTGACGCTTTAGAAAAATCTTTGACCTCCCTGTCTGAGGTAGTTTTACAGAACAGGAGAGGTCTTGATTTGTTGTTCCTAAAGGAAGGAGGACTGTGTGCTGCCCTTAAAGAAGAGTGCTGCTTCTATGCAGATCATACAGGAATAGTTAGAGACTCTATGCAGAAACTGAGAGAAAGATTAGAGCGAAGGAAACGGGAACGGGATGTTCAACGGGGGTGGTTTGAGTCGTGGTTTGAATCACGACCATCTTGGATAACTTCTTTAATTTCCGCTGTAGCCGGACCAATCCTTATGATATGCTTAGCTTTAGTTTTCGGCCCTTGTATAATAAATAGAGGAATGGCTTTCATCCAGAGTAAAATTGATACAGTAAAACTCATGGTTCTTCAAAGGCAATATCAACCTATAGTTCAGGTAGATGAAGAGTTAGGGGACACCAATCTCTAAAATTCTATGATTAGAATTAGTCTAAACAGAAGAAGAGGGGAATGAAAGGAAATAAAACTGTAATTCATGTAATGTATGTTAAATAGCCCAAAGAGTTGTTTCTGAGCTTTGAAACCTGGGGCTGAGAACATAGCAGAACAGACCAGGACATGCCCGGGCAAGCCCATCGCCTCCCTAGCTCCCACCCCTCTGACCTAAGTTAAATGTTACAGGCTGCTGATGTTTAAATGGACCAATCATGTGAAACCGTGCCAATTCCTCCCCCAGCCCCACTCCTTTTCTATAAAAACCCCTAGCTTCCAAGCCTCGTGGTCGAATCCACTGTCTCCTGTTATGTGAGATACGTTTCGACCCGGAGCTCCGCCATTAAAAAACCTCTTGTTGTTACATCAAGGTGTTGTGTTCTATTCGTGATTCTTGGGTGCACGCCGAATCGGGAGCTGAGTGGGGGTTTCCCCACTGAGTTCTTTCA
>chr15:83193758-83202173
TGAAAGGAAATAAAACTGTAATTCATGTAATGTATGTTAAATAGCCCAAAGAGTTGTTTCTGAGCTTTGAAACCTGGGGCTGAGAACATAGCAGAACAGACCAGGACATGCCCGGGCAAGCCCATCGCCTCCCTAGCTCCCACCCCTCTGACCTAAGTTAAATGTTACAGGCTGCTGATGTTTAAATGGACCAATCATGTGAAACCGCGCCAATTCCTCCCCCAGCCCCACTCCTTTTCTATAAAACCCCCTAGCTTCCAAGCCTCGTGGTCGAATCCACTGTCTCCTGTTGTGTGAGATACGTTTCGACCCGGAGCTCCGCCATTAAAAAACCTCTTGTTGTTACATCAAGGTGTTGTGTTCTATTCGCGATTCTTGGGTGCACGCCGAATCGGGAGCTGAGTGGGGGTTTCCCCACTGAGTTCTTTCATTTGGAGGTCCCACCGAGATCTGCGTGACACCCAGGAACCCTGAAGGACCCCTTGGAGGTGCGTTTGTTTGTGTGAGTCTTGTTATGTTGTCTGTTGTCTAAGTGTCTAAGTGTGGCACTGCTGAATTTGTGTCTTAGTTTTTCAGTTCTGAGATTGTGGGTTTGAGCCCCACCTGTGTTACCAGTTCTGGTATTCTGTATTCTGGCAGCTGCCACTGCGGACCGTAAGGACCCTAGTGGCTGTGGGAAGACGACGGTCTATTTCCCCACAGGCTGCACCCTTGGAAGACATTCCGAGGGAGACCCTGGAGTGCCCGGGGTACGGAACAGTCAGGAGGACCTGGCTGTTGTCTGGCAGAGTGAAGAAGAGTGAGTGCTCTTCCTGCCAGAGGAGTGGAGCGGAATCCCACTCCATCAGAGGTAGCGTTTGGCTGGTTGTGTACGTCCAGACGCAGACGAGTGTGCTTGGATGTCTTAGTGTTTTCCGTCTCTGTCATTGTGTTGTGTTTACTCTTATTCTTCACTATGGGACAGACCGTGTCTACTCCTTTATCTTTGACTAAGGACCATTGGACGGACGTTAGGGCTAGAGGACAAAATTTGTCAGTAAAAGTGAAGAAAAAGCCATGGATGACTTTCTGTTCCTCAGAATGGCCTGTTTTTGGAGTAGGTTGGCCAGCAGAAGGAACTTTTTACTTACCCACCATAAGGGCTGTGAAGGCCATTGTTTTTCAGGAAGGACCAGGGTCGCATCCAGACCAACAACCGTACATCATGGTATGGGAGGACTTGGCACGCTACCCACCCCCGTGGGTTCGCCCATTCCTCCCGCCTCTCCGCCCTGGCACCAAGATTCTAGCCATCCAAGAAAATGGTGAGAAAGAGAAACCGAAACCACCGCTCGGGAGAGATGATGATCGCAGCACACCAGTGACGAAACCCCCCAAGATCTATTCAGAGATTGAAGAACCCCCTGAGTGGCCCGATACCCCTCAACCCCCACCTTATGCTCCCCAGCACCAACCTTCAGCTCCCTCGGGACCCCTGCCTCAGGCCCCGGCCGGAGGAGGGGGTCCCTCCACAGGAACAAGGAGCCGGCGAGGAGTCACCCCTGAGGGGCCTGCGGATTCAACTGTGGCGCTCCCCCTCAGGGCTATTGGGGCTCCCCCTGCCGATCCAAATAGTCTACAGCCCCTACAGTATTGGCCTTTTTCCTCTTCTGACCTTTACAACTGGAAAGCTCATCACCCCCCTTTTTTCAGAAAACCCTGCAGGACTCACTGGGTTGGTTGAATCATTAATGTATTCACACCAGCCGACCTGGGATGACTGCCAGCAGCTTCTGCAGACTCTATTCACAACCGAGGAGAGAGAGAGGATTCTCCTCGAGGCTCGGAAAAATGTCCGAGACGAGGCTGGGCGCCCTGTCCAAACTCCAGCTGAGATAGATGAAGGATTTCCGCTAACCCGGCCCCGATGGGATTATAATACGGCATCAGGTAGGGAACGACTGTCCAATTATCGCCGGGTCCTAGTGGCGGGTCTCAGAGGTGCTGCCCGGCAGCCCACGAATCTGGCCAAGGTAAGAGAGGTTATGCAGGGAGCGACTGAGCCCCCCTCAGTCTTCCTTGAAAGGCTCATGGAGGCTTATAGGAGATATACCCCATTCGACCCCACGTCTGAGGGTCAAAGGGCCTCAGTAATTATGGCCTTCATTGGCCAGTCAGCTCCTGACATTAGGAAGAAGTTACAGCGAATTGAGGGCTTGCAGGATTACACCATAAGGGATGTAGTTAGAGAGGCAGAGAAAGTGTATCATAGGAGAGAAACAGAAGATGAAAAGTTAGAGAGAGAGAAAAGAGAGAAAAGAGAAGAGGAGGATAGGAGAGACAGGAGGCAAGAAAAGGTTTTGACTAGGATCCTGGCCGCAGTAGGAGAAAGAGATAATGGAAGAAGAGGTAGACAGTCAGGGAACCTGGGAGACAAAAGGCAGCAGGGACCAAGGAGACCCAGAGAAGGCGGGCAGCGCCTGGAGAGGAACCAATGCGCGTATTGCAAGGAAATGGGCCACTGGAAGAGCGACTGTCCGAAAAAAAAACAAGAGGTAAAGGTGCTTTCTCTTGGAGAAGATGAAGACTAGGGGGAACGGGGCTCGGCCCCCCTCCCCGAGCCTAGGGTAACTTTAGAAGTGGAGGGGACCCCTGTGGACTTTCTAGTTGACACGGGAGCCGAATTTTCAGTACTCAAAACACCTCTAGGAAAAGTAAAGAAAAATGAAAAAACCTTGGTGATCGGGGCCACGGGACAAAAATCGTATCCATGGACCACATCCCGAGTAGTAGACATAGGGCGAAATCGAGTAACTCATTCGTTTCTAGTCATTCCAGAGTGTCCTATGCCTTTATTGGGGAGAGACTTACTAACCAAGTTAAAAGCACAAATAACTTTCACCTCTCATCGACCGGAGGTTTTCTGGGGAATAAAAGCGCCCCAGACTCTAGAGCTGTCTTTACAACTAGGGGAGGAATATCGACTTTACCAAAATAAAGTAAAGCCCCCTGAGGGATTACAGGACTGGTTGAATCGATACCCCCAGGCGTGGGCAGAGACGGGAGGAGTGGGGATGGCAAAACTGGTCCCCCCGTGGTGATTGAACTTAAGTCCGGGGCCACCCCTATAGGGGTCCGACAATATCCCATGAGCAGAGAAGCTCAAGAGGGTATACGCCCCCAAATTAACAAACTGCTCCAACAAGGGATTTTGGTCCCATGCAAATCCCCTTGGAACACTCCTCTACTTCCAGTAAAAAAACCAGGGACCAGGGACTTCCGTCCAGTACAGGACCTTAGAGAAGTCAACAAGAGAGTTCAGGACATACATCCCACGGTGCCAAATCCTTATAACCTCCTCAGCACCTTGCCACCTGGTCGGACATGGTACACAGTCCTGGATCTCAAAGATGCTTTTTTCTGTTTGAGGTTACACCCCAACAGCCAGCCCTTGTTGGCTTTCGAATGGCGAGACTCCGAGAGTGGACAAGCCGGACAGCTCACATGGACGAGGCTGCCTCAGGGATTCAAGAACTCGCCCACTTTGTTCGATGAAGCCCTACACCGAGATCTTGCTCTTTTCCGAGCCAATAACCCACAGGTGACTCTTCTGCAATATGTAGATGATCTGCTCCTAGCTGCAGAAACACGCGAGGACTGTGAAATTGGGACCCAAAACCTCCTGGGCGAGTTAGGTAAGCTGGGGTATCGGGCCTCTGCTAAAAAGGCTCAGTTATGCCAGATAGAAGTGACCTACCTAGGATATGTCTTGAGAGATGGACAACGGTGGCTCACAGAAGCCAGAAAACAAGCTGTTATGCAGATCCCGGCCCCAACCACTGCTCGCCAGGTAAGAGAGTTCCTGGGGACCGCCGGGTTTTGCAGACTCTGGATTCCCGGATTTGCCACACTGGCAGCTCCCTTATATCCACTAACCAAAGAGAAAGGGGAATTCACCTGGACCAGAGAACATCAGCTAGCCTTTGAAACTCTCAAAAAGGCACTGCTGCAGGCTCCGGCATTGGCCCTGCCAGATTTAAACAAACCTTTCACCCTATACATTGATGAAAGAAATGGAGTGGCAAGGGGAGTCCTTACCCAGGTTTTGGGACCATGGAAGCGCCCGGTAGCCTACTTATCAAAGAAACTGGACGCTGTGGCCAGTGGATGGCCCTCCTGCCTGCGAGCGATAGCAGCCACGGCTGTGCTAGTAAAAGATGCTGACAAACTGACTATGGGCCAGAATGTTACTATAGTGGCCCCACACTCTCTTGAGAGCATCATCAGGCAACCACCGGACCGCTGGATGACCAACGCCCGAATGACGCACTACCAGAGCCTATTGCTGACAGAGCGAGTAAGTTTTGCACCCCCAGCCATTCTCAACCCCGCCTCCTTACTACCTGAGGCTGACGAGGCCCCTGCACATAAGTGTGAAGAAATACTGGCAGAAGAGACTGGAATCCGGCCAGACCTCACAGACCAACCTTGGCCAGGGGCGATGACTTGGTTCACGGACGGAAGCAGCTTTGTGGTAGAAGGTAAGCGGAAGGCTGGGGCGGCAGTAGTGGATGGAAAGGCTGTCATATGGGCCAGCAGTCTGCCGGAGGGTACATCAGCTCAAAAAGCGGAACTAATCGCATTAATTCAAGCCTTAAGGCTGGCAGAAGGAAGGGCTCTTAATGTCTATACCGACAGCCGGTACGCTTTTGCCACGGCTCATGTACACGGAGCAATATACCGACACCGTGGACTGCTGACGTCTGCCGGCAAAGATATCAAAAATAAAGAAGAAATTCTCAGCTTATTAGAAGCTGTTCATTTGCCCCGTAGGGTGGCAATTATCCATTGCCCAGGACACCAGAAGGGAACTGGGCCCGTTGAAAAGGGAAATCAAATGGCAGACCAAGAAGCTAAAAAAGCAGCCCAAGGGCCAATGACTCTGGTGGTGAGAACCCAACAGCCCGCTGCTGAGGAAATAAATAAAAGAACCCTCACAGAAGAAGAGGGGCGAGATTACTTAGCTAACATACACCATCTGACTCATTTAGGAACTAAAAAATTACTAAAATTGGTTAGTAAGTCCCCCTATTACATTCCTGGATTAAAAGGAATTGTGGAAGAGATAGTAAAAAACTGCCGTGCTTGTGCACTTACCAACGCTGGGTCTAGCAGGCTCCAGGAAGGAAAACGACTGCGAGGAGACAGACCTGGAGCCTACTGGGAAACTGACTTCACTGAGGTGAAACCGGCTAGGTATGGAAATAAATATCTCCTAGTTTTTATAGACACCTTTTCAGGATGGGTCGAAGCGTTCCCCACCAAGAAAGAAACGGCTAATGTAGTGGTCAAGAAGATACTTGAAGAAATCCTTCCCCGCTTTGGGATACCTAAGGTAATGGGGTCAGACAACGGACCTGCCTTCGTCTCCCAGGTAAGTCAGGGATTGGCCAGACAACTGGGGACAAATTGGAAATTACATTGTGCATACAGACCCCAGAGTTCAGGACAGGTAGAAAGGATGAACAGAACGCTAAAGGAGACTCTGACTAAAATAGCCTTAGAATCCGGCGGAAGCGATTGGACAGCCGTTCTCCCTTATGCCTTGTTCAGGGTTCGGAATACACCTGGACCCCTTGGCCTAACTCCATTTGAATTAATGTATGGGGCGCCCCCACCCATTTTTATGACCGTAGGGGATAAGAATCGCCCGGATGTGTCTTTCTCTCCTTCTTCTAGTCTTTTGGCTCGATTAAAAGCTCTCGAAATAGTAAGAAAAGAGGTCTGGGAACAGCTAAAAGAAACCTATGTTGCTGGTGACACACAGGTGCCGCATCAGTTTGAAGTAGGAGACGCAGTCCTGGTGAGGAGACACCGAGCGGGAAACCTAGAACCGAGGTGGAAGGGACCCTACTTGGTGCTACTGACAATGCCCACCGCGGTCAAAGTGGAAGGAATCCCCACTTGGGTCCACGCATCCCACGTTAAGAGAGCACCCCCTGGAGTCAGCCATGATGAGTGGACTTTGGAGAAGACTACTAATCCTTTTAAGTTGCGCCTGCTTCGTAGGAGCGATCCCAAAAGACTTCAACCCCCACAGTCCTGTTCGACAAACGTGGGAGGTACTCAATGAGGGGGGTAGGGCTGTATGGACAATCGCTGAGGTACACCCTCTGTGGACTTGGTGGCCTGATCTTTTCCCTGACATCTGTAAGTTGGCTATAGGAGCCCCTCCTGGATGGGACTTGGAGGGGTACTCTGACATTCAGAGGGCACCTTTAACACCCCCTCCGTACGTAGAAAAACATTCGAGAGACCCATGGGGTGGTTGCTCTAACCAAAGGGATAGAAGTATGCTTCGAACCCATCCCTTCTATGTCTGCCCCGGGCCCCACCGAAGTCAGTCCCTCAATCCAACGTGTGGAGGTAAGGCTGACTTCTTTTGTAAGAGCTGGGGTTGCGAGACTTCAGGTACAGCCCGCTGGAAGCCCTCCTCGAGCTGGGACTATATTAGAGTAACAGCCAACTATTCCCTAGCGTCTTATGTACCTGGAGGATTTGACCTAGACGAGTGTACTGACTGGTGCCATCCGCTCCGTGTCACCTTCACTGAACCAGGGAAGAGAGCTCTGGGATGGACAAAAGGGTATACCTGGGGTCTTAGGATTTACAAGGAAAGATATGATGAGGGATTATTGTTCACTATCAGATTAAAAATAGAGACCCCCTACAATCCTTTAGGCCCCCCAACCAAGTTCACACCCCTCACCCATACAATTACTCAGCCTACTCCAGTGATTGCGGACCCCCTTAATATGGCCGCTATCACCCAACCTCCCACTCCTCAGGTACCTCTAACTATTACCCCCGAGATTCCTTCAAGACAGAGGATGTTTAACCTAGTGAGAGGAGCCTTTTATGCCCTTAACAGAACTGATCCAAGCGCTACTGAGGACTGCTGGCTATGCCTGTCCTCGGGTCCGCCTTATTATGAAGGAATCGCCTTCAATGGAGATTTCAACAGAACCAGCAGCCATACTTCCTGCTCTTGGGGTACAGGACAAAAACTGACCCTGACTGAAGTATCCGCGAGGAATCCAGGTCTCTGTATAGGTACCCCACCTTCCACTCACAAACACCTATGCGGACAAATTCAGTCCGTGTCCAGAACGGAAGCTGATTACTATCTTGTACCTTCCCCGGTTGGATGGTGGGCTTGCAATACAGGACTTACTCCCTGTGTATCAACTAAGGTTTTTAATTCATCTCATGATTTTTGTGTCATGATCCAGCTGTTACCCCGTGTATATTATCACCCTGCATCCAGTTTAGAAGAAAGCTATGCGGGCCGGCGGTCAAAAAGAGAACCAATTACTTTAACCCTGGCTGCATTCATGGGAATAGGTATGGCAGTAGGAGTGGGGACGGGAGTGTCAGCTTTGATAGAAGGAAGACAGGGAATTCAGTCTTTGAGGGATGCTGTCAATGAAGACCTAGCGGCAATAGAGAAGTCCATAGACGCTTTAGAAAAATCTTTGACCTCCCTGTCTGAGGTAGTTTTACAGAACAGGAGAGGTCTTGATTTGTTGTTCCTAAAGGAAGGAGGACTGTGTGCTGCCCTTAAAGAAGAGTGCTGCTTCTATGCAGATCATACAGGAATAGTTAGAGACTCTATGCAGAAACTGAGAGAAAGATTAGAGCGAAGGAAACGGGAACGGGATGCTCAACGGGGGTGGTTTGAGTCGTGGTTTGAATCACGACCATCTTGGATAACTTCTTTAATTTCCGCTGTAGCCGGACCAATCCTTATGATATGCTTAGCTTTAGTTTTCGGCCCTTGTATAATAAATAGAGGAATGGCTTTCATCCAGAGTAAAATTGATACAGTAAAACTCATGGTTCTTCAAAGGCAATATCAACCTATAGTTCAGGTAGATGAAGAGTTAAGGGACACCGACCTCTAAAATTCTATGATTAGAATTAGTCTAAACAGAAGAAGAGGGGAATGAAAGGAAATAAAACTGTAATTCATGTAATGTATGTTAAATAGCCCAAAGAGTTGTTTCTGAGCTTTGAAACCTGGGGCTGAGAACATAGCAGAACAGACCAGGACATGCCCGGGCAAGCCCATCGCCTCCCTAGCTCCCACCCCTCTGACCTAAGTTAAATGTTACAGGCTGCTGATGTTTAAATGGACCAATCATGTGAAACCGCGCCAATTCCTCCCCCAGCCCCACTCCTTTTCTATAAAACCCCCTAGCTTCCAAGCCTCGTGGTCGAATCCACTGTCTCCTGTTGTGTGAGATACGTTTCGACCCGGAGCTCCGCCATTAAAAAACCTCTTGTTGTTACATCAAGGTGTTGTGTTCTATTCGCGATTCTTGGGTGCACGCCGAATCGGGAGCTGAGTGGGGGTTTCCCCACTGAGTTCTTTCA
>chr16:55954834-55963233
TGAAAGGAAATAAAACTGTAATTCATGTAATGTATGTTAAATAGCCCAAAGAGTTGTTTCTGAGCTTTGAAACCTGGGGCTGAGAACAGACCAGGACATGCCCGGGCAAGCCCATCGCCTCCCTAGCTCCCACCCCTCTGACCTAAGTTAAATGTTACAGGCTGCTGATGTTTAAATGGACCAATCATGTGAAACCGCGCCAATTCCTCCCCCAGCCCCACTCCTTTTCTATAAAAACCCCTAGCTTCCAAGCCTCGTGGTCGAATCCACTGTCTCCTGTTATGTGAGATACGTTTCGACCCGGAGCTCCGCCATTAAAAAACCTCTTGTTGTTACATCAAGGTGTTGTGTTCTATTCGTGATTCTTGGGTGCACGCCAAATCGGGAGCTGAGTGGGGGTTTCCCCACTGAGTTCTTTCATTTGGAGGCCCCAGCGAGATCTGGGTGACACCCAGGAACCCCGAAGGACCCCTTGGAGGTGCGTTTGTTTGTGTGAGTCTTGTTATGTTGTCTGTTGTCTAAGTGTCTAAGTGTGGCACTGCTGAATTTGTGTCTTAGTTTTTCAGTTCTGAGATTGTGGGTTTGAGCCCCACCTGTGTTACCAGTTCTAGTATTCTGTATTCTGGCAGCTGCCACTGCGGACCGTAAGGACCCTAGTGGCTGTGGGAAGACGACGGTCTATTTCCCCACAGGCTGCACCCTTGGAAGACATTCCGAGGGAGACCCTGGAGTGCCCGGGGTACGGAACAGTCAGGAGGACCTGGCTGTTGCCTGGCAGAGTGAAGAAGAGTGAGTGCTCTTCCTGCCAGAGGAGTGGAGCGGAATCCCACTCCATCAGAGGTAGCGTTTGGCTGGTTGTGTAAGTCCAGACGCAGACGAGTGTGCTTGGATGTCTTAGTGTTTTCCGTCTCTGTCATTGTGTTGTGTTTACTCTTATTCTTCACTATGGGACAGACCGTGTCTACTCCTTTATCTTTGACTAAGGACCATTGGACGGACGTTAGGGCTAGAGGACAAAATTTGTCAGTAAAAGTGAAGAAAAAGCCATGGATGACTTTCTGTTCCTCAGAATGGCCTGTTTTTGGAGTAGGTTGGCCAGCAGAAGGAACTTTTTACTTACCCACCATAAGGGCTGTGAAGGCCATTGTTTTTCAGGAAGGGCCAGGGTCGCATTCAGACCAACAACCGTACATCATGGTATGGGAGGACTTGGCACGTTACCCACCCCCGTGGGTTCGCCCATTCCTCCCGCCTCTCCGCCCTGGCACCAAGATTCTAGCCATCCGAGAAAATGGTGAGAAAGAGAAACTGAAACCACCGCTCGGGAGAGATGATGATCGCAGCACACCAGTGACGAAACCCCCCAAGATCTATCCAGAGATTGAAGAACCCCCTGAGTGGCCTGACACCCCTCAACCCCCACCGTATGCTCCCCAGCCCCAACCTTTAGCTCCCTCGGGACCCCTGCCTCAGGCCCCGGCCGGAGGAGGGGGTCCCTCCACAGGAACAAGGAGCCGGCGAGGAGTCACCCCTGAGGGGCCTGCGGATTCAACCGTGGCGCTCCCCCTCAGGGCTATTGGGGCTCCCCCTGCCGATCCAAATAGCCTACAGCCCCTACAGTATTGGCCTTTTTCCTCTTCTGACCTTTATAACTGGAAAGCTAATCACCCCCCTTTTTCAGAAAACCCTGCAGGACTCACTGGGTTGGTTGAATCATTAATGTATTCACACCAGCCGACCTGGGATGACTGCCAGCAGCTTCTGCAGACTCTATTCACAACCGAGGAGAGAGAGAGAGAGGATTCTCCTCGAGGCTCGGAAAAACGTCCGAGACGAGGCTGGGCGCCCTGTCCAAACTCCAGCTGAGATAGATGAAGGATTTCTGCTAACCCGGCCCCAATGGGATTATAATACGGCATCAGGTAGGGAACAACTGTCCAATTATCGCAGGGTCCTAGTGGCGGGTCTCAGAGGTGCTGCCCGGCAGCCCACGAATCTGGCCAAGGTAAGAGAGGTTATGCAGGGAGCGACTGAGCCCCCCTCAGTCTTCCTTGAAAGGTTCATGGAGGCTTATAGGAGATATACCCCATTCGACCCCACGTCTGAGGGTCAAAGGGCCTCAGTAATTATGGCCTTCATTGGCCAGTCAGCTCCTGACATTAGGAAGAAGTTACAGCGAATTGAGGGCTTGCAGGATTACACCATAAGGGATGTAGTTAGAGAGGCAGAGAAAGTGTATCATAGGAGAGAAACAGAAGATGAAAAGTTAGAGAGAGAGAAAAGAGAGAAAAAAAAAGAGGAGGATAGGAGAGACAGGAGGCAAGAAAAGGTTTTGACTAGGATCCTGGCCGCAGTAGGAGAAAGAGATAATGGAAGAAGAGGTAGACAGTCAGGGAACCTGGGAGACAAAAGGCAGCAGGGACCAAGGAGACCCAGAGAAGGCGGGCAGCGCCTGGAGAGGAACCAATGCGCGTATTGCAAGGAAATGGGCCACTGGAAGAGCGACTGTCCGAAAAAAAAACAAGAGGTAAAGGTGCTTTCTCTTGGAGAAGATGAAGACTAGGGGGAACGGGGCTCGGCCCCCCTCCCCGAGCCTAGGGTAACTTTAGAAGTGGAGGGGACCCCTGTGGACTTTCTAGTTGACACGGGAGCCGAATTTTCAGTACTCAAAACACCTCTAGGAAAAGTAAAGAAAAATGAAAAAACCTTGGTGATCGGGGCCACGGGACAAAAATCGTATCCATGGACCACATCCCGAGTAGTAGACATAGGGCGAAATCGAGTAACTCATTCGTTTCTAGTCATTCCAGAGTGTCCTATGCCTTTATTGGAGAGAGACTTACTAACCAAGTTAAAAGCACAAATAACTTTCACCTCTCATCGACCGGAGGTTTTCTGGGGAATAAAAGCGCCCCAGACTCTAGAGCTGTCTTTACAACTAGGGGAGGAATATCGACTTTACCAAAATAAAGTAAAGCCCCCTGAGGGATTACAGGACTGGTTGAATCGATACCCTCAGGCGTGGGCAGAGACGGGAGGAGTGGGGATGGCAAAACTGGTCCCCCCTGTGGTGATTGAACTTAAGTCCGGGGCCACCCCTATAGGGGTCCGACAATATCCCATGAGCAGAGAAGCTCAAGAGGGTATACACCCCCAAATCAACAAACTGCTCCAACAAGGGATTTTGGTCCCATGCAAATCCCCTTGAAACACTCCTCTACTTCCAGTAAAAAAACCAGGGACCAGGGACTACCGTACAGTACAGGACCTTAGAGAAGTCAACAAGAGAGTTCAGGACATACACCCCATGGTGCCAAATCCTTATAACCTCCTCAGCACCTTGCCACCTGGTTGGACATGGTACACAGTCCTGGATCTCAAAGACGCTTTTTTCTGTTTGAGGTTACACCCCAACAGCCAGCCGTTGTTCGCTTTCGAATGGCGAGACTCCGAGAGTGGACAAGCCGGACAGCTCACATGGACGAGGCTGCCTCAGGGATTCAAGAACTCGCCCACTTTGTTCGATGAAGCCCTACACCGAGATCTTGCTCTTTTCCGAGCCAATAACCCACAGGTGACTCTTCTGCAATATGTAGATGACCTGCTTCTAGCTGCAGAAACACGCGAGGACTGTGAAATTGAGACCCAAAACCTCCTGGGCGAGTTAGGTAAGCTGGGGTATCGGGCCTCTGCTAAAAAGGCTCAGTTATGCCAGATAGAAGTGACCTACCTAGGATATGTCTTGAGAGATGGACAACGGTGGCTCACAGAAGCCAGAAAACAAGCTGTTATGCAGATCCCGACCCCAACCACTGCTCGCCAGGTAAGAGAGTTCCTGGGGACCGCCGGGTTTTGCAGACTCTGGATTCCCGGATTTGCCACACTGGCAGCTCCCTTGTATCCACTAACCAAAGAGAAAGGGGAATTCACCTGGACCAAAGAACATCAGCTAGCCTTTGAAACTCTCAAAAAGGCACTGCTGCAGGCTCCGGCATTGGCCCTGCCAGATTTAAACAAACCTTTCACCCTATACATTGATGAAAGAAATGGAGTGGCAAGGGGAGTCCTTACCCAGGTTTTGGGACCATGGAAGCGCCCGGTAGCCTACTTATCAAAGAAACTGGACGCTGTGGCCAGTGGATGGCCCTCCTGCCTGCGAGCGATAGCAGCCACGGCTGTGCTAGTAAAAGATGCTGACAAACTGACTATGGGCCAGAATGTTACTATAGTGGCCCCACACTCTCTTGAGAGCATCATCAGGCAACCACCGGAACGCTGGATGACCAACACCCGAATGACGCACTACCAGAGCCTATTGCTGACAGAGTGAGTAAGTTTTGCACCCCCAGCCATTCTCAACCCCGCCTCCTTACTACCTGAGGCTGACGAGGCCCCTGCACATAAGTGTGAAGAAATACTGGCAGAAGAGACTGGAATCCGGCCAGACCTCACAGACCAACCTTGGCCAGGGGCAATGACTTGGTTCACGGACAGAAGCAGCTTTGTGGTAGAAGGTAAGCGGAAGGCTGGGGCGGCAGTAGTGGATGGAAAGGCTGTCATATGGGCCAGCAGTCTGCCGGAGGGTACATCAGCTCAAAAAGCGGAACTAATCGCATTAATTCAAGCCTTAAGGCTAGCAGAAGGAAGGGCTCTTAATGTCTATACCGACAGCCGGTACGCTTTTGCCACGGCTCATGTTCACGGAGCAATATACCGACACCGTGGACTGCTGACGTCTGCCGGCAAAGATATCAAAAATAAAGAAGAAATTCTCAGCTTATTAGAAGCTGTTCATTTGCCCCGTAGGGTGGCAGTTATCCATTGCCCAGGACACCAGAAGGGAACTGGGCCCGTTGAAAAGGGAAATCAAATGGCAGACCAAGAAGCTAAAAAAGCAGCCCAAGGGCCAATGACTCTGGTGGTGAGAACCCAACAGCCCGCTGCTGAAGAAATAAATAAAAGAACCCTCACAGAAGAAGAGGGGCGAGATTACTTAGCTAACATACACCATCTGACTCATTTAGGAACAAAAAAATTACTAAAATTGGTTAGTAAGTCCCCCTATTACATTCCTGGATTAAAAGGAATTGTGGAAGAGATAGTAAAAAACTGCCGTGCTTGTGCACTTACCAACGCTGGGTCTAGCAGGCTCCAGGAAGGAAAACGAGTGCGAGGAGACAGACCTGGAGCCTACTGGGAAACTGACTTCACTGAGGTGAAACCGGCTAGGTATGGAAATAAATATCTCCTAGTTTTTATAGACACCTTTTCAGGATGGGTCGAAGCGTTCCCCACCAAGAAAGAAACGGCTAATGTAGTGGTCAAGAAGATACTTGAAGAAATCCTTCCCCGCTTTGGGATACCTAAGGTAATGGGGTCAGACAACGGACCTGCCTTCGTCTCCCAGGTAAGTCAGGGATTGGCCAGACAACTGGGGACAAATTGGAAATTACATTGTGCATACAGACCCCAGAGTTCAGGACAGGTAGAAAAGATGAACAGAACGCTAAAGGAGACTCTGACTAAAATAGCCTTAGAATCCGGCGGAAGCGATTGGACAGCCGTTCTCCCTTATGCCTTGTTCAGGGTTCGGAATACACCTGGACCCCTTGGCCTAACTCCATTTGAATTAATGTATGGGGTGCCCCCACCCATTTTTATGACCGTAGGGGATAAGAATCGCCCGGATGTGTCTTTCTCTCCTTCTTCTAGTCTTTTGGCTCGATTAAAAGCTCTCGAAATAGTAAGAAAAGAGGTCTGGGAACAGCTAAAAGAAACCTATGTTGCTGGTGACACACAGGTGCCGCATCAGTTTGAAGTAGGAGACGCAGTCCTGGTGAGGAGACACCGAGCTGGAAACCTAGAACCAAGGTGGAAGGGACCCTACTTGGTGCTACTGACAATGCCCACCGCGGTCAAAGTGGAAGGAATCCCCACTTGGGTCCACGCATCCCACGTCAAGAGAGCACCCCCTGGAGTCAGCCATGATGAGTGGACTTTGGAGAAGACTACTAATCCTTTTAAGTTGCGCCTGCTTCGTAGGAGCGATCCCAAAAGACTTCAACCCCCACAGTCCTGTTCAACAAACGTGGGAGGTACTCAATGAGGGGGGTAGGGCTGTATGGACAATCGCCAAGGTACACCCTCTGTGGACTTGGTGGCCTGATCTTTTCCCTGACATCTGTAAGTTGGCTATAGGAGCCCCTCCTGGATGGGACTTGGAGGGGTACTCTGGCATTCAGAGGGCACCTTTAACACCCCCTCCGTACGTAGAAAAACATTCGAGAGACCCATGGGGTGGTTGCTCTAACCAAAGGGATAGAAGTATGCTTCGAACCCATCCCTTCTATGTCTGCCCCGGGCCCCACCGAAGTCAGTCCCTCAATCCAACGTGTGGAGGTAAGGCTGACTTCTTTTGTAAGAGCTGGGGTTGCGAGACTTCAGGTACAGCCCGCTGGAAGCCCTCCTCGAGCTGGGACTATATTAGAGTAACAGCCAACTATTCCCTAGCGTCTTATGTACCTGGAGGATTTGACCTAGACAAGTGTACTGACTGGTGCCATCCGCTCCGTGTCACCTTCACTGAACCAGGGAAGAGAGCTCTGGGATGGACAAAAGGGTATACCTGGGGTCTTAGGATTTACAAGGAAAGATATGATGAGGGATTATTGTTCACTATCAGATTAAAAATAGAGACCCCCTACAATCCTTTAGGCCCCCCAACCAAGTTCACACCCCTCACCCATACAATTACTCAGCCTACTCCAGTGATTGCGGACCCCCTTAATATGGCCGCTATCACCCAACCTCCCACTCCTCAGGTACCTCTAACTATTACCCCCGAGATTCCTTCAAGACAGAGGATGTTTAACCTAGTGAGAGGAGCCTTTTATGCCCTTAACAGAACTGATCCAAGCGCTACTGAGGACTGCTGGCTATGCCTGTCCTCGGGTCCGCCTTATTATGAAGGAATCGCCTTCAATAGAAATTTCAACAGAACCAGCAGCCATACTTCCTGCTCTTGGGGTACAGGACAAAAACTGACCCTGACTGAAGTATCCGCGAGGAATCCAGGTCTCTGTATAGGTACCCCACCTTCCACTCACAAACACCTATGCGGACAAATTCAGTCCGTGTCCAGAACGGAAGCTAATTACTATCTTGTACCTTCCCCAGTTGGATGGTGGGCTTGCAATACAGAACTTACTCCCTGTGTATCAACTAAGGTTTTTAATTCATCTCATGATTTTTGTGTCATGATCCAGCTGTTACCCAGCGTATATTATCACCCTGCATCCAGTTTAGAAGAAAGCTATGCTGGCCGGCGGTCAAAAAGAGAACCAATTACTTTAACCCTGGCTGCATTCATGGGAATAGATATGGCAGTAGGAGTGGGGACGGGAGTGTCAGCTTTGATAGAAGGAAGACAGGGAATTCAGTCTTTGAGGGATGCTGTCAATGAAGACCTAGCGGCAATAGAGAAGTCCATTGACGCTTTAGAAAAATCTTTGACCTCCCTGTCTGAGGTAGTTTTACAGAACAGGAGAGGTCTTGATTTGTTGTTCCTAAAGGAAGGAGGACTGTGTGCTGCCCTTAAAGAAGAGTGCTGCTTCTATGCAGATCATACAGGAATAGTTAGAGACTCTATGCAGAAACTGAGAGAAAGATTAGAGCGAAGGAAATGAGAACAGGATGCTCAACGGGGGTGGTTTGAGTCTTGGTTTGAATCACGACCATCTTGGATAACTTCTTTAATTTCCGCTGTAGCCGGACCAATCCTTATGATATGCTTAGCTTTAGTTTTCGGCCCTTGTATAATAAATAGAGGAATGGTTTTCATCCAGAATAAAATTGATACAGTAAAACTCATGGTTCTTCAAAGGCAATATCAACCTATAGTTCAGGTAGATGAAGAGTTAGGGGACACCAATCTCTAAAATTCTATGATTAGAATTAGTCTAAACAGAAGAAGAGGGGAATGAAAGGAAATAAAACTGTAATTCATGTAATGTATGTTAAATAGCCCAAAGAGTTGTTTCTGAGCTTTGAAACCTGGGGCTGAGAACAGACCAGGACATGCCCGGGCAAGCCCATTGCCTCCCTAGCTCCCACCCCTCTGACCTAAGTTAAATGTTACAGGCTGCTGATGTTTAAATGGACCAATCATGTGAAACCGCGCCAATTCCTCCCCCAGCCCCACTCCTTTTCTATAAAAACCCCTAGCTTCCAAGCCTCGTGGTCGAATCCACTGTCTCCTGTTATGTGAGATACGTTTCGACCCGGAGCTCTGCCATTAAAAAACCTCTTGTTGTTACATCAAGGTGTTGTGTTCTATTCGTGATTCTTGGGTGCACGCCGAATCGGGAGCTGAGTGGGGGTTTCCCCACTGAGTTCTTTCA
>chr17:34752017-34760433
TGAAAGGAAATAAAACTGTAATTCATGTAATGTATGTTAAATAGCCCAAAGAGTTGTTTGTGAGCTTTGAAACCTGGGGCTGAGAACATAGCAGAACAGACCAGGACATGCCCGGACAGGCCCATCGCGTCCCTAGCTCCCACCCCTCTGACCTAAGTTAAATGTTACAGGCTGCTGATGTTTAAATGGACCAATCATGTGAAACCGCGCCAATTCCTCCCCCAGCCCCACTCCTTTTCTATAAAAACCCCTAGTTTCCAAGCCTCGTGGTCGAATCCACTGTCTCCTGTTGTGTGAGATACGTTTCGACCTGGAGCTCCGCCATTAAAAAATCTCTTGTTGTTACATCAAGGTGTTGTGTTCTATTCGTGATTCTTGGGTGCACGCCGAATCGGGAGCTGAGTGGGGGTTTCCTCACTGAGTTCTTTCATTTGGAGGCCCCAGCGAGATCTGCGTGACACCCAGGAACCCCGAAGGACCCCTTGGAGGTGCGTTTGTTTGTGTGAGTCTTGTTATGTTGTCTGTTGTCTAAGTGTCTAAGTGTGGCACTGCTGAATTTGTGTCTTAGTTTTTCAGTTCTGAGATTGTGGGTTTGAGCCCCACCTGTGTTACCAGTTCTGGTATTCTGTATTCTGGCAGCTGCCACTGCGTTCCGTAAGGACCCTAGTGGCTGTGGGAAGACGACGATCTATTTCCCCACAGGCTGCACCCTTGGAAGACATTCCGAGGGAGACCCTGGAGTGCCCGGGGTACGGAACAGTCAGGAGGACCTGGCTGTTGCCTGGCAGAGTGAAGAAGAGTGAGTGCTCTTCCTGCCAGAGGAGTGGAGCGGAATCCCACTCCATCAGAGGTAGCGTTTGGCTGGTTGTGTAAGTCCAGACGCAGATGAGTGTGCTTGGATGTCTTAGTATTTTCCGTCTCTGTCATTGTGTTGTGTTTACTCTTATTCTTCACTATGGGACAGACCGTGTCTACTCCTTTATCTTTGACTAAGGACCATTGGACGGACATTAGGGCTAGAGGACAAAATTTGTCAGTAAAAGTGAAGAAAAAGCCATGGATGACTTTCTGTTCCTCAGAATGGCCTGTTTTTGGAGTAGGTTGGCCAGCAGAAGGAACTTTTTACTTACCCACCATAAGGGCTGTGAAGGCCATTGTTTTTCAGGAAGGGCCAGGGTCGCATCCAGACCAACAACCGTACTTCATGGTATGGGAGGACTTGGCACGCTACCCACCCCCGTGGGTTCACCCATTCCTCCCGCCTCTCCACCCTGGCACCAAGATTCTAGCCATCCGAGAAAATGGTGAGAAAGAGAAACCAAAACCACCGCTCGGGAGAGATGATGATCACAGCACACCAGTGATGAAACCCCCCAAGATCTATCCAGAGATTGAAACCCCCTGAGTGGCCCAACACCCCTCAACCCCCACCGTATGCTCCCCAGCCCCAACCTTCAGCTCCCTCAGGACCCCTGCCTCAGGCCCCGGCCGGAGGAGGGGGTCCCTCCACAGGAACAAGGAGCCGGCGAGGAGTCACCCCTGAGGGGCCTGCGGATTCAACCGTGGCGCTCCCCCTCAGGGCTATTGGGGCTCCCCCTGCCGATCCAAATAGTCTACAGCCCCTACAGTATTGGCCTTTTTCCTCTTCTGACCTCTATAACTGGAAAGCTAATCACCCCCCTTTTTTCAGAAAACCCTGCAGGACTCACTGGGTTGGTTGAATCATTAATGTATTCACACCAGCCGACCTGGGATGACTGCCAGCAGCTTCTGCAGACTCTATTCACAACTGAGGAGAGAGAGAGGATTCTCCTCGAGGCTCGGAAAAATGTCCAAGACGAGGCTGGGCGCCCTGTCCAAACTCCAGCTGAGATAGATGAAGGATTTCCGCTAACCCGGCCCCGATGGGATTATAATACGGCATCAGGTAGGGAACGACTGTCCAATTATCGCCGGGTCCTAGTGGCGGGTCTCAGAGGTGCTGCCCGGCAGCCCACGAATCTGGCCAAGGTAAGAGAGGTTATGCAGGGAGCGACTGAGCCCCCCTCAGTCTTCCTTGAAAGGCTCATGGAGGCTTATAGGAGATATACCCCATTCGACCCCACGTCTGAGGGTCAAAGGGCCTCAGTAATTATGGCCTTCATTGGCCAGTCGGCTCCTGACATTAGGAAGAAGTTACAGCGAATTGAGGGCTTGCAGGATTACACCATAAGGGATGTAGTTAGAGAGGCAGAGAAAGTGTATCATAGGAGAGAAACAGAAGATGAAAAGTTAGAGAGAGAGAAAAGAGAGAAAAGAGAAGATGAGGATAGGAGAGACAGGAGGCAAGAAAAGGTTTTGACTAGGATCCTGGCTGCAGTAGGAGAAAGAGATAATGGAAGAAGAGGTAGACAGTCAGGGAACCTGGGAGACAAAAGACAGCAGGGACCAAGGAGACCCAGAGAAGGCGGGCAGCGCCTGGAGAGGAACCAATGTGCATATTGCAAGGAAATGGGCCACTGGAAGAGCAACTGTCCGGAAAAAAAAACAAGAGGTAAAGGTGCTTTCTCTTGGAGAAGATGAAGACTAGGGGGAACGGGGCTTGACCCACCTCCCCGAGCCTAGGGTAACTTTAGAAGTGGAGGGGTCCCCTGTGGACTTTCTAGTTGACACGGGAGCCGAATTTTCAGTACTCAAAACACCTCTAGGAAAAGTGAAGAAAAATGAAAAAACCTTGGTGATCGGGGCCACGGGACAAAAATCGTATCCATGGACCACATCCCGAGTAGTAGACATAGGGCGAAATCGAGTAACTCATTCGTTTCTAGTCATTCCAGAGTGTCCTATTCCTTTATTGGGGAGAGACTTACTAACCAAGTTAAAAGCACAAATAACTTTCACCTCTCATCGACCGGAGGTTTTCTGGGGAATAAAAGCGCCCCAGACTCTAGAGCTGTCTTTACAACTAGGGGAGGAATATCGACTTTACCAAAATAAAGTAAAGCCCCCTGAGGGATTACAGGACTGGTTGAATCGATACCCTCAGGCATGGGCAGAGACGGGAGGAGTGGGGATGGCAAAACTGGTCCCCCCCCGTGGTGATTGAACTTAAGTCCGGGGCCACCCCTATAGGGGTCCGACAATATCCCATGAGCAGAGAAGCTCAAGAGGGTATACGCCCCCAAATTAACAAACTGCTCCAACAAGGGATTTTGGTCCCATGCAAATCCCCTTGGAACACTCCTCTACTTCCAGTAAAAAAACCAGGGACCAGTGACTACCGTCCAGTACAGGACCTTAGAGAAGTCAACAAGAGAGTTCAGGACATACACCCCACGGTGCCAAATCCTTATAACCTCCTCAGCACCTTGCCACCTGGTCGGACATGGTACACAGTCCTGGATCTCAAAGACACTTTTTTCTGTTTGAGGTTACACCCCAACAGCCAGCCCTTGTTCGCTTTCGAATGGCGAGACTCCGAGAGTGGACAAGCCGGACAGCTCACATGGACGAGGCTGCCTCAGGGATTCAAGAACTCGCCCACTTTGTTCGATGAAGCCCTACACCGAGATCTTGCTCTTTTCCGAGCCAATAACCCACAGGTGACTCTTCTGCAATATGTAGATGACCTGCTCCTAGCTGCAGAAACACACGAGGACTGTGAAATTGGGACCTAAAACCTCCTGGGCGAGTTAGGTAACCTGGGGTATCGGGCCTCTGCTAAAAAGGCTCAGTTATGCCAGATAGAAGTGACCTACCTAGGATATGTCTTGAGAGATAGACAACGGTGGCTCACAGAAGCCAGAAAACAAGCTGTTATGCAGATCCCGACCCCAACCACTGCTCGCCAGGTAAGAGAGTTCCTGGGGACCGCCGGGTTTTGCAGACTCTGGATTCCTGGATTTGCCACACTGGCAGCTCCCTTGTATCCACTAACCAAAGAGAAAGGGGAATTTACCTGGACCAGAGAACATCAGCTAGCCTTTGAAACTCTCAAAAAGGCACTGCTGTAGGCTCCGGCATTGGCCCTGCCAGATTTAAACAAACCTTTCACCCTATACATTGATGAAAGAAATGGAGTGGCAAGGGGAGTCCTTACCCAGGTTTTGGGACCATGGAAGCGCCCGGTAGCCTACTTATCAAAGAAACTGGACCCTGTGGCCAGTGGATGGCCCTCCTGCCTGCGAGCGATAGCAGCCACGGCTGTGCTAGTAAGAGATGCTGACAAACTGACTATGGGCCAGAATGTTACTATAGTGGCCCCACACTCTCTTGAGAGCATCATCAGGCAACCACTGGACCGCTGGATGACCAACGCCCGAATGACGCACTACCAGAGCCTATTGCTGACAGAGCGAGTAAGTTTTGCACCCCCAGCCATTCTCAACCCTGCCTCCTTACTACCTGAGGCTGACGAGGCCCCTGCACATAAGTGTGAAGAAATACTGGCAGAAGAGACTGGAATCCGGCCAGACCTCACAGACCAACCTTCGCCAGGGGCGATGACTTGGTTCACAGACGGAAGCAGCTTTGTGGTAGAAGGTAAGCGGAGGGCTGGGGCAGCAGTAGTGGATGGAAAGTCTGTCATATGGGCCAGCAGTCTGCTGGAGGGTACATCAGCTCAAAAAGCAGAACTAATCGCATTAATTCAAGCCTTAAGGCTGGCAGAAGGAAGGGCTCTTAATGTCTATACTGACAGCCGGTACGCTTTTGCCACGGCTCATGTTCACAGAGCAATATACCGACACCGTGGACTGCTGACGTCTGCCGGCAAAGATATCAAAAATAAAGAAGGAATTCTCAGCTTATTAGAAGCTGTTCATCTGCCCCGTAGGGTGGTAATTTTCCATTGCCCAGGACACCAGAAGGGAACTGGGCCCGTTGAAAAGGGAAATCAAATGGCAGACCAAGAAGCTAAAAAAGCAGCCCAAGGGCCAATGACTCTGGTGGTGAGAACCCAACAGCCCGCTGCTGAGGAAATAAATAAAAGAACCCTCACAGAAGAAGAGGGGCGAGATTACTTAGCTAACATACACCATCTGACTCATTTAGGAACTAAAAAATTACTAAAATTGGTTAGTAAGTCCCCCTATTACATTCCTGGATTAAAAAGAATTGTGGAAGAGATAGTAAAAAACTGCCGTGCTTGTGCACTTACCAACGCTGGGTCTAGCAGGCTCCAGGAAAGAAAACGACTGCGAGGAGACAGGCCTGGAGCCTACTGGGAAACTGACTTCACTGAGGTGAAACCGGCTAGGTATGGAAATAAATATCTCCTAGTTTTTATAGACACCTTTTCAGGATGGGTCAAAGCATTCCCCACCAAGAAAGAAACGACTAATGTAGTGGTCAAGAAGATACTTGAAGAAATCCTTCCCCGTTTTGGGATACCTAAGGTAATGGGGTCAGACAACAGACCTGCCTTCGTCTCCCAGGTAAGTCAGGGATTGGCCAGACAACTGGGGACAAATTGGAAATTACATTGTGCATACAGACCCCAGAGTTCAGGACAGGTAGAAAGGATGAACAGAACGCTAAAGGAGACTCTGACTAAAATAGCCTTAGAATCCGGTGGAAGCGATTGGACAGCCATTCTCCCTTATGCCTTGTTCAGGGTTCAGAATACACCTGGACCCCTTGGCCTAACTCCATTTGAATTAATGTATGGGGCGCCCCCACCCATTTTTATGACCGTAGGTGATAAGAATCGCCTGGATGTGTCTTTCTCTCCTCCTTCTAGTCTTTTGGCTCGATTAAAAGCTCTCGAAATAGTAAGAAAAGAGGTCTGGGAACAGCTAAAAGAAACCTATGTTGCTGGTGACACACAGGTGCCACATCAGTTTGAAGTAGGAGACGCAGTCCTGGTGAGGAGACACCGAGCAGGAAACCTAGAACCGAGGTGGAAGGGACCCTACTTGGTGCTACTGACAACGCCCACCGCGGTCAAAGTGGAAGGAATCCCCACTTGGGTCCACGCATCCCACGTCAAGAGAGCACCCCCTGGAGTCAGCCATGATGAGTGGACTTTGGAGAAGACTACTAATCCTTTTAAGTTGCGCCTGCTTCGTAGGAGCGATCCCAAAAGACTTCAACCCCCACAGTCCTGTTCAACAAACGTGGGAGGTACTCAATGAGGAGGGTAGGGCTGTATGGACAATCGCCGAGGTACACCCTCTGTGGACTTGGTGGCCTGATCTTTTCCCTGACATCTGTAAGTTGGCTATAGGAGCCCCTCCTGGATGGGACTTGGAGGGGTACTCTGACATTCAGAGGGCACCTTTAACACCCCCTCCGTACGTAGAAAAACATTTGAGAGACCCGTGGGGTGGTTGCTCTAACCAAAGGGATAGAAGTATGCTTCGAACCCATCCCTTCTATGTCTGCCCCGGGCCCCACCAAAGTCAGTCCCTCAATCCAACGTGTGGAGGTAAGGCTGACTTCTTTTGCAAGAGCTGGGGTTGTGAGACTTCAGGTACAGCCCGCTGGAAGCCCTCCTCGAGCTGGGACTATATTAGAGTAACAGCCAACTATTCCCTAGCATCTTATGTACCTGGAGGATTTGACCTAGACGAGTGTACTGACTGGTGCCATCCGCTCCGTGTCACTTTCACTGAACCAGGGAAGAGAGCTCTGGGATGGACAAGAGGGTATACCTGGGGTCTTAGGATTTACAAGGAAAGATATGATGAGGGATTATTGTTCACTATCAGATTAAAAATAGAGACCCCTTACAATCCTTTAGGCCCCCCAACCAAGTTCACACCCCTCACCCATACAATTACTCAGCCTACTCCAGTGATTGCGGACCCCCTTAATATGGCCGCTATCACCCAACCTCCCACTCCTCAGGTACCTCTAACTATTACCCCCACGATTCCTTCAAGACAGAGGATGTTTAACCTAGTGAGAGGAGCCTTTTATGCCCTTAACAGAACTGATCCAAGCGCTACTGAGGACTGCTGGCTATGCCTGTCCTCGGGTCCGCCTTATTATGAAGGAATCGCCTTCAATGGAGATTTCAACAGAATCAGCAGCCATACTTCCTGCTCTTGGGGAACAGGACAAAAACTGACCCTGACTGAAGTATCCGTGAGGAATCCAGGTCTCTGTATAGGCACCCCACCTTCCACTCACAAACACCTATGCGGACAAATTCAGTCCATGTCCAGAACAGAAGCTAATTACTATCTTGTACCTTCCCCGGTTGGATGGTGGGCTTGCAATACAGGACTTACTCCCTGTGTATCAACTAAGGTTTTTAATTCATCTCATGATTTTTGTGTCATGATACAGCTGTTACCCCACGTATATTATCACCCTGCATCCAGTTTAGAAGAAAGCTATGCTGGCCGGAGGTCAAAAAGAGAACCAACTACTTTAACCCTGGCTGCATTCATGGGAATAGGTATGGCAGTAGGAGTGGGGACGGGAGTGTCAGCTTTGATAGAAGGAAGACAGGGAATTCAGTCTTTGAGGGATGCTGTCAATGAAGACCTAGCGGCAATAGAGAAGTCCATTGACGCTTTAAAAAAATCTTTGACCTCCCTGTCTGAGGTAGTTTTGCAGAACAGGAGAGGTCTTGATTTGTTGTTCCTCAAGGAAGGAGGACTGTGTGCTGCCCTTAAAGAAGAGTGCTGCTTCTATGCAGATCATACAGGAATAGTTAGAGACTCTATGCAGAAACTGAGAGAAAAATTAGAGCGAAGGAAACCGGAACGGGATGCTCAACGGGGGTGGTTTGAGTCGTGGTTTGAATCACGACCATCTTGGATAACTTCTTTAATTTCCGCTGTAGCCGGACCAATCCTTATGATATGCTTAGCTTTAGTTTTCAGCCCTTGTATAATAAATAGAGGAATGGCTTTCATCCAGAGTAAAATTGATACAGTAAAACTCATGGTTCTTCAAAGGCAATATCAACCTATAGTTCAGGTAGATGAAGAGTTAGGGGACACCAATCTCTAAAATTCTATGATTAGAATTAGTCTAAACAGAAGAAGAGGGGAATGAAAGGAAATAAAACTGTAATTCATGTAATGTATGTTAAATAGCCCAAAGAGTTGTTTGTGAGCTTTGAAACCTGGGGCTGAGAACATAGCAGAACAGACCAGGACATGCCTGGGCAGGCCCATCGCCTCCCTAGCTCCCACCCCTCTGACCTAAGTTAAATGTTACAGGCTGCTGATGTTTAAATGGACCAATCATGTGAAACCGCGCCAATTCCTCCCCCAGCCCCACTCCTTTTCTATAAAAACCCCTAGCTTCCAAGCCTCGTGGTCGAATCCACTGTCTCCTGTTGTGTGAGATACGTTTCGACCCAGAGCTCCGCCATTAAAAAACCTCTTGTTGTTACATCAAGGTGTTGTGTTCTATTCGTGATTCTTGGGTGCACGCCGAATCGGGAGCTGAGTGGGGGTTTCCCCACTGAGTTCTTTCA
>chr18:24532145-24540489
TGAAAGGAAATAAAACTGTAATTCATGTAATGTATGTTAAATAGCCCAAAGAGTTGTTTCTGAGCTTTGAAACCTGGGACTGAGAACATAGCAGAACAGACCAGGACATGCCCGGGCAAGCCCATCGCCTCCCTAGCTCCCACCCCTCTGACCTAAGTTAAATGTTACAGGCTGCTGATGTTTAAATGGACCAATCATGTGAAACCGCGCCAATTCCTCCCCCAGCCCCACTCCTTTTCTATAAAAACCCCTAGCTTCCAAGCCTCGTGGTCGAATCCACTGTCTCCTGTTATGTGAGATACGTTTCGACCCGGAGCTCCGCCATTAAAAAACCTCTTGTTGTTACATCAAGGTGTTGTGTTCTATTCGTGATTCTTGGGTGCACGCCGAATCGGGAGCTGAGTGGGGGTTTCCCCACTGAGTTCTTTCATTTGGAGGTTCCACCGAGATCTGCGTGACACCCAGGAACCCCGAAGGACCCCTTGGAGGTGCGTTTGTTTGTGTGAGTCTTGTTATGTTGTCTGTTGTCTAAGTGTGGCACTGCTGAATTTGTGTCTTAGTTTTTCAGTTCTGAGATTGTGGGTTTGAGCCCCACCTGTGTTACCAGTTCTGGTATTCTGTATTCTGGCAGCTGCCACTGCGGACCGTAAGGACCCTAGTGGCTGTGGGAAGACGACAGTCTATTTCCCCACAGGCTGCACCCTTGGAAGACATTCCGAGGGAGACCCTGGAGTGCCTGGGGTACGGAACAGTCAGGAGGACCTGGCTGTTGTCTGGCAGAGTGAAGAAGAGTGAGTGCTCTTCCTGCCAGAGGAGTGGAGCGGAATCCCACTCCATCAGAGGTAGCGTTTGGCTGGTTGTGTAAGTCCAGACGCAGACGAGTGTGCTTGGATGTCTTAGTGTTTTCCGTCTCTGTCATTGTGTTGTGTTTACTCTTATTCTTCACTATGGGACAGACCGTGTCTACTCCTTTATCTTTAACTAAGGACCATTGGACGGACGTTAGGGCTAGAGGACAAAATTTGTCAGTAAAAGTGAAGAAAAAGCCATGGATGACTTTCTGTTCCTCAGAATGGCCTGTTTTTGGAGTAGGTTGGCCAGCAGAAGGAACTTTTTACTTACCCACCATAAGGGCTGTGAAGGCCATTGTTTTTCAGGAAGGGCCAGGGTCGCATCCAGACCAACAACCGTACATCATGGTATGGGAGGACTTGGCACGCTACCCACCCCCGTGGGTTCGCCCATTCCTCCCGCCTCTCCGCCCTGGCACCAAGATTCTAGCCATCCGAGAAAATGGTGAGAAAGAGAAACCGAAACCACCGCTCGGGGGAGATGATGATCGCAGCACACCAGTGACGAAACCCCCCAAGATCTATCCAGAGATTGAAGAACCCCCTGAGTGGCCTGACACCCCTCAACCCCCACCGTATGCTCCCCAGCCCCAACCTTTAGCTCCCTCGGGACCCCTGCCTCAGGCCCCGGCCGGAGGAGGGGATTCAACCGTGGCGCTCCCCCTCAGGGCTATTGGGGCTCCTCCTGCCGATCCAAATAGTCTACAGCCCCTACAGTATTGGCCTTTTTCCTCTTCTGACCTTTATAACTGGAAAGCTAATCACCCCCCTTTTTCAGAAAACCCTGCAGGACTCACTGGGTTGGTTGAATCATTAATGTATTCACACCAGCCGACCTGGGATGACTGCCAGCAGCTTCTGCAGACTCTATTCACAACCGAGGAGAGAGAGAGGATTCTCCTCGAGGCTCGGAAAAACGTCCGAGACGAGGCTGGGCGCCCTGTCCAAACTCCAGCTGAGATAGATGAAGGATTTCCGCTAACCCGGCCCCGATGGGATTATAATACGGCATCAGGTAGGGAACGACTGTCCAATTATCGCCGGGTCCTAGTGGCGGGTCTCAGAGGTGCTGCCCGGCAGCCCACGAATCTGGCCAAGGTAAGAGAGGTTATGCAGGGAGCGACTGAGCCCCCCTCAGTCTTCCTTGAAAGGCTCATGGAGGCTTATAGGAGATATACCCCATTCGACCCCACGTCTGAGGGTCAAAGGGCCTCAGTAATTATGGCCTTCATTGGCCAGTCAGCTCCTGACATTAGGAAGAAGTTACAGCGAATTGAGGGCTTGCAGGATTACACCATAAGGGATGTAGTTAGAGAGGCAGAGAAAGTGTATCATAGGAGAGAAACAGAAGATGAAAAGTTAGAGAGAGAGAAAAGAGAAGAGGAGGATAGGAGAGACAGGAGGCAAGAAAAGGTTTTGACTAGGATCCTGGCCGCAGTAGGAGAAAGAGATAATGGAAGAAGAGGTAGACAGTCAGGGAACCTGGGAGACAAAAGGCAGCAGGGACCAAGGAGACCCAGAGAAGGCGGGCAGCGCCTGGAGAGGAACCAATGCGCGTATTGCAAGGAAATGGGCCACTGGAAGAGCGACTGTCCGAAAAAAAAACAAGAGGTAAAGGTGCTTTCTCTTGGGGAAGATGAAGACTAGGGGGAACGGGGCTCGGCTCCCCTCCCCGAGCCTAGGGTAACTTTAGAAGTGGAGGGGACCCCTGTGGACTTTCTAGTTGACACAGGAGCCGAATTTTCAGTACTCAAAACACCTCTAGGAAAAGTAAAGAAAAATGAAAAAACCTTGGTGATCGGGGCCACGGGACAAAAATCATATCCATGGACCACATCCTGAGTAGTAGACATAGGGCGAAATCGAGTAACTCATTCGTTTCTAGTCATTCCAGAGTGTCCTATGCCTTTATTGGGGAGAGACTTACTAACCAAGTTAAAAGCACAAATAACTTTCACCTCTCATCGACCAGAGGTTTTCTGGGGAATAAAAGCGCCCCAGACTCTAGAGCTGTCTTTACAACTAGGGGAGGAATATCGACTTTACCAAAATAAAGTAAAGCCCCCTGAGGGATTACAGGACTGGTTGAATCGATACCCTCAGGCGTGGGCAGAGACGGGAGGAGTGGGGATGGCAAAACTGGTCCCCCCTGTGGTGATTGAACTTAAGTCCGGGGCCACCCCTATAGGGGTCCGACAATATCCCATGAGCAGAGAAGCTCAAGAGGGTATACGCCCCCAAATCAACAAACTGCTCCAACAAGGGATTTTGGTCCCATGCAAATCCCCTTGGAACACTCCTCTACTTCCAGTAAAAAAACCAGGGACCAGGGACTACCGTCCAGTACAGGACCTTAGAGAAGTCAACAAGAGAGTTCAGGACATACACCCCACGGTGCCAAATCCTTATAACCTCCTCAGCACCTTGCCACCTGGTCGGACATGGTACACAGTCCTGGATCTCAAAGACGCTTTTTTCTGTTTGAGGTTACACCCCAACAGCCAGCCCTTGTTCGCTTTCGAATGGCGAGACTCCGAGAGTGGACAAGCCGGACAGCTCACATGGACGAGGCTGCCTCAGGGATTCAAGAACTCGCCCACTTTGTTCGATGAAGCCCTACACCGAGATCTTGCTCTTTTCCGAGCCAATAACCCACAGGTGACTCTTCTGCAATATGTAGATGACCTGCTCCTAGCTGCAGAAACACGCGAGGACTGTGAAATTGGGACCCAAAACCTCCTGGGCGAGTTAGGTAAGCTGGGGTATCGGGCCTCTGCTAAAAAGGCTCAGTTATGCCAGATAGAAGTGACCTACCTAGGATATGTCTTGAGAGATGGACAACGGTGGCTCACAGAAGCCAGAAAACAAGCTGTTATGCAGATCCCGACCCCAACCACTGCTCGCCAGGTAAGAGAGTTCCTGGGGACCGCCGGGTTTTGCAGACTCTGGATTCCCGGATTTGCCACACTGGCAGCTCCCTTGTATCCACTAACCAAAGAGAAAGGGGAATTCACCTGGACCAGAGAACATCAGCTAGCCTTTGAAACTCTCAAAAAGGCACTGCTGCAGGCTCCGGCGTTGGCCCTGCCAGATTTAAACAAACCTTTCACCCTATACATTGATGAAAGAAATGGAGTGGCAAGGGGAGTCCTTACCCAGGTTTTGGGACCATGGAAGCGCCCGGTAGCCTACTTATCAAAGAAACTGGACGCTGTGGCCAGTGGATGGCCCTCCTGCCTGCGAGCGATAGCAGCCACGGCTGTGCTAGTAAAAGATGCTGACAAACTGACTATGGGCCAGAATGTTACTATAGTGGCCCCACACTCTCTTGAGAGCATCATCAGGCAACCACCGGACCGCTGGATGACCAACGCCCGAATGACGCACTACCAGAGCCTATTGCTGACAGAGCGAGTAAGTTTTGCACCCCCAGCCATTCTCAACCCCGCCTCCTTACTACCTGAGGCTGACGAGGCCCCTGCACATAAGTGTGAAGAAATACTGGCAGAAGAGACTGGAATCCGGCCAGACCTCACAGACCAACCTTGGCCAGGGGCGATGACTTGGTTCACGGACGGAAGCAGCTTTGTGGTAGAAGGTAAGCGGAAGGCTGGGGCTGCAGTAGTGGATGGAAAGGCTGTCATATGGGCCAGCAGTCTGCCGGAGGGTACATCAGCTCAAAAAGCGGAACTAATCGCATTAATTCAAGCCTTAAGGCTGGCAGAAGGAAGGGCTCTTAATGTCTATACCGACAGCCGGTACGCTTTTGCCACGGCTCATGTTCACGGAGCAATATACCGACACCGTGGACTGCTGACGTCTGCCGGCAAAGATATCAAAAATAAAGAAGAAATTCTCAGCTTATTAGAAGCTGTTCATTTGCCCCGTAGGGTGGCAATTATCCATTGCCCAGGACACCAGAAGGGAACTGGGCCCGTTGAAAAGGGAAATCAAATGGCAGACCAAGAAGCTAAAAAAGCAGCCCAAGGGCCAATGACTCTGGTGGTGAGAACCCAACAGCCCGCTGTTGAGGAAATAAATAAAAGAACCCTCACAGAAGAAGAGGGGCGAGATTACTTAGCTAACATACACCATCTGACTCATTTAGGAACTAAAAAATTACTAAAATTGGTTAGTAAGACCCCCTATTACATTCCTGGATTAAAAGGAATTGTGGAAGAGATAGTAAAAAACTGCCGTGCTTGTGCACTTACCAACGCTGGGTCTAGCAGGCTCCAGGAAGGAAAACAACTGTGAGGAGACAGACCTGGAGCCTACTGGGAAACTGACTTCACTGAGGTGAAACCGGCTAGGTATGGAAATAAATATCTCCTAGTTTTTATAGACACCTTTTCAGGATGGGTCGAAGCGTTCCCCACCAAGAAAGAAACGGCTAATGTAGTGGTCAAGAAGATACTTGAAGAAATCCTTCCCCGCTTTGGGACACCTAAGGTAATGGGGTCAGACAACGGACCTGCCTTCGTCTCCCAGGTAAGTCAGGGATTGGCCAGACAACTGGGGACAAATTGGAAATTACATTGTGCATACAGACCCCAGAGTTCAGGACAGGTAGAAAGGATGAACAGAACGCTAAAGGAGACTCTGACTAAAATAGCCTTAGAATCCGGCGGAAGCGATTGGACAGCCGTTCTCCCTTATGCCTTGTTCAGGGTTCGGAATACACCTGGACCCCTTGGCCTAACTCCATTTGAATTAATGTATGGGGCGCCCCCACCCATTTTTATGACCGTAGGGGATAAGAATCGCCCGGATGTGTCTTTCTCTCCTTCTTCTAGTCTTTTGGCTCGATTAAAAGCTCTCGAAATAGTAAGAAAAGAGGTCTGGGAACAGCTAAAAGAAACCTATATTGCTGGTGACACACAGGTGCCGCATCAGTTTGAAGTAGGAGACGCAGTCCTGGTGAGGAGACACCGAGTGGGAAACCTAGAACCGAGGTGGAAGGGACCCTACTTGGTGCTACTGACAACGCCCACCGCGATCAAAGTGGAAGGAATCCCCACTTGGGTCCACGCATCCCACGTCAAGAGAGCACCCCCTGGAGTCAGCCATGATGAGTGGACTTTGGAGAAGACTACTAATCCTTTTAAGTTGCGCCTGCTTTGTAGGAGCGATCCCAAAAGACTTCAACCCCCACAGTCCTGTTCAACAAACGTGGGAGGTACTCAATGAGGGGGGTAGGGCTGTATGGACAATCGCCGAGGTACACCCTCTGTGGACTTGGTGGCCTGATCTTTTCCCTGACATCTGTAAGTTGGCTATAGGAGCCCCTCCTGGATGGGACTTGGAGGGGTACTCTGACATTCAGAGGGCACCTTTAACACCCCCTCCGTACGTAGAAAAACATTCGAGAGACCCATGGGGTGGTTGCTCTAACCAAAGGGATAGAAGTAAGCTTCGAACCCATCCCTTCTATGTCTGCCCCGGGCCCCACCGAAGTCAGTCCCTCAATCCAACGTGTGGAGGTAAGGCTGACTTCTTTTGTAAGAGCTGGGGTTGCGAGACTTCAGGTACAGCCCGCTGGAAGCCCTCCTCGAGCTGGGACTATATTAGAGTAACAGCCAACTATTCCCTAGCGTCTTATGTACCTGGAGGATTTGACCTAGACGAGTGTACTGACTGGTGCCATCCGCTCCGTGTCACCTTCACTGAACCAGGGAAGAGAGCTCTGGGATGGACAAAAGGGTATACCTGGGGTCTTAGGATTTACAAGGAAAGATATGATGAGGGATTATTGTTCACTATCAGATTAAAAATAGAGACCCCCTACAATCCTTTAGGCCCCCCAACCAAGTTCACACCCCTCACCCATACAATTACTCAGCCTACTCCAGTGATTGCGGACCCCCTTAATATGGCCGCTATCACCCAACCTCCCACTCCTCAGGTACCTCTAACTATTACCCCCGCGATTCCTTCAAGACAGAGGATGTTTAACCTAGTGAGAGGAGCCTTTTATGCCCTTAACAGAACTGATCCAAGCGCTACTGAGGACTGCTGGCTATGCCTGTCCTTGGGTCCGCCTTATTATGAAGGAATCGCCTTCAATGGAGATTTCAACAGAACCAGCAGCCATACTTCCTGCTCTTGGGGTACAGGACAAAAACTGACCCTGACTGAAGTATCCGCGAGGAATCCAGGTCTCTGTATAGGTACCCCACCTTCCACTCACAAACACCTATGCGGACAAATTCAGTCCGTGTCCAGAACGGAAGCTAATTACTATCTTGTACCTTCCCCGGTTGGATGGTGGGCTTGCAATACAAGACTTACTCCCTGTGTATCAACTAAGGTTTTTAATTCATCTCATGATTTTTGTGTCATGATCCAGCTGTTACCCCGCGTATATTATCACCCTGCATCCAGTTTAGAAGAAAGCTATGCTGGCCGGCGGTCAAAAAGAGAACCAATTACTTTAACCCTGGCTGCATTCATGGGAATAGGTATGGCAGTAGGAGTGGGGACGGGAGTGTCAGCTTTGATAGAAGGAAGACAGGGAATTCAGTCTTTGAGGGATGCTGTCAATGAAGACCTAGCGGCAATAGAGAAGTCCATTGACGCTTTAGAAAAATCTTTGACCTCCCTGTCTGAGGTAGTTTTACAGAACAGGAGAGGTCTTGATTTGTTGTTCCTAAAGGAAGGAGGACTGTGTGCTGCCCTTAAAGAAGAGTGCTGCTTCTATGCAGATCATACAGGAATAGTTAGAGACTCTATGCAGAAACTGAGAGAAAGATTAGAGCGAAGGAAACGGGAACGGGATGCTCAACGGGGGTGGTTTGAGTCGTGGTTTGAATCACGACCATCTTGGATAACTTCTTTAATTTCCGCTGTAGCCGGACCAATCCTTATGATATGCTTAGCTTTAGTTTTCGGCCCTTGTATAATAAATAGAGGAATGGCTTTCATCCAGAGTAAAATTGATACAGTAAAACTCATGGTTCTTCAAAGGCAATATCAACCTATAGTTCAGGTAGATGAAGAGTTAGGGGACACCAATCTCTAAAATTCTATGATTAGAATTAGTCTAAACAGAAGAAGAGGGGAATGAAAGGAAATAAAAATGTAATTCATGTAATGTATGTTAAATAGCCCAAAGAGTTGTTTCTGAGCTTTGAAACCTGGGGCTGAGAACATAGCAGAACAGACCAGGACATGCCCGGGCAAGCCCATCGCCTCCCTAGCTCCCACCCCTCTGACCTAAGTTAAATGTTACAGGCTGCTGATGTTTAAATGGACCAATCATGTGAAACCGCGCCAATTCCTCCCCCAGCCCCACTCCTTTTCTATAAAAACCCCTAGCTTCCAAGCCTCGTGGTCGAATCCACTGTCTCCTATTATGTGAGATACGTTTCGACCCGGAGCTCCACCATTAAAAAACCTCTTGTTGTTACATCAAGGTGTTGTGTTCTATTCGTGATTCTTGGGTGCACGCCGAATCGGGAGCTGAGTGGGGGTTTCCCCACTGAGTTCTTTCA
>chr2:20381119-20389534
TGAAAGGAAATAAAACTGTAATTCATGTAACGTATGTTAAATAGCCCAAAGAGTTGTTTCTGAGCTTTGAAACCTGGGGCTGAGAACATAGCAGAACAGACCAGGACATGCCCGGGCAAGCCCATCGCCTCCCTAGCTCCCACCCCTCTGACCTAAGTTAAATGTTACAGGCTGCTGATGTTTAAATGGACCAATCATGTGAAACCGCGCCAATTCCTCCCCCAGCCCCACTCCTTTTCTATAAAAACCCCTAGCTTCCAAGCCTCGTGGTCGAATCCACTGTCTCCTGTTATGTGAGATACGTTTCGACCCGGAGCTCCGCCATTAAAAAACCTCTTGTTGTTACATCAAGGTGTTGTGTTCTATTCGTGATTCTTGGGTGCACGCCGAATCGGGAGCAGAGTGGGGGTTTCCCCACTGAGTTCTTTCATTTGGAGGTCCCACCGAGATCTGCGTGACACCCAGGAACCCCGAAGGACCCCTTGGAGGTGCGTTTGTTTGTGTGAGTCTTGTTATGTTGTCTGTTGTCTAAGTGTCTAAGTGTGGCACTGCTGAATTTGTGTCTTAGTTTTTCAGTTCTGAGATTGTGGGTTTGAGCCCTACCTGTGTTACTAGTTCTGGTATTCTGTATTCTGGCAGCTGCCACTGCGGACCGTAAGGACCCTAGTGGCTGTGGGAAGACGACGGTCTATTTCCCCCACAGGCTGCACCCTTGGAAGACATTCCGAGGGAGACCCTGGAGTGCCCGGGGTACGGAACAGTCAGGAGGACCTGGCTGTTGTCTGGCAGAGTGAAGAAGAGTGAGTGCTCTTCCTGCCAGAGGAGTGGAGCGGAATCCCACTCCATCAGAGGTAGCGTTTGGCTGGTTGTGTAAGTCCAGACGCAGACGAGTGTGCTTGGATGTCTTAGTGTTTTCCGTCTCTGTCATTGTGTTGTGTTTACTCTTATTCTTCACTATGGGACAGACCGTGTCTACTCCTTTATCTTTGACTAAGGACCATTGGACGGACGTTAGGGCTAGAGGACAAAATTTGTCAGTAAAAGTGAAGAAAAAGCCATGGATGACTTTCTGTTCCTCAGAATGGCCTGTTTTTGGAGTAGGTTGGCCAGCAGAAGGAACTTTTTACTTACCCACCATAAGGGCTGTGAAGGTCATTGTTTTTCAGGAAGGGCCAGGGTCGCATCCAGACCAACAACCGTACATCATGGTATGGGAGGACTTGGCACGCTACCCACCCCCGTGGGTTCGCCCATTCCTCCCGCCTCTCCGCCCTGGCACCAAGATTCTAGCCATCCGAGAAAATGGTGAGAAAGAGAAACCGAAACCACCGCTCGGGAGAGATGATGATCGCAGCACACCAGTGACGAAACCCCCCAAGATCTATCCAGAGATTGAAGAACCCCCTGAGTGGCCCGACACCCCTCAACCCCCACCGTATGCTCCCCAGCCCCAACCTTTAGCTCCCTCGGGACCCCTGCCTCAGGCCCCGGCCGGAGGAGGGGGTCCCTCCACAGGAACAAGGAGTCGGCGAGGAGTCACCCCTGAGGGGCCTGCGGATTCAACCGTGGCGCTCCCCCTCAGGGCTATTGGGGCTCCCCCTGCCGATCCAAATAGTCTACAGCCCCTACAGTATTGGCCTTTTTCCTCTTCTGACCTTTATAACTGGAAAGCTAATCACCCCCCTTTTTCAGAAAACCCTGCAGGACTCACTGGGTTGGTTGAATCATTAATGTATTCACACCAGCCGACCTGGGATGACTGCCAGCAGCTTCTGCAGACTCTATTCACAACCGAGGAGAGAGAGAGGATTCTCCTCGAGGCTCGGAAAAACGTCCGAGACGAGGCTGGGCGCCCTGTCCAAACTCCAGCTGAGATAGATGAAGGATTTCCGCTAACCCGGCCCCGATGGGATTATAATACGGCATCAGGTAGGGAACGACTGTCCAATTATCGCCGGGTCCTAGTGGCGGGTCTCAGAGGTGCTGCTCGGCAGCCCACGAATCTGGCCAAGGTAAGAGAGGTTATGCAGGGAGCGACTGAGCCCCCCTCAGTCTTCCTTGAAAGGCTCATGGAGGCTTATAGGAGATATACCCCATTCGACCCCACGTCTGAGGGTCAAAGGGCCTCAGTAATTATGGCCTTCATTGGCCAGTCAGCTCCTGACATTAGGAAGAAGTTACAGCGAATTGAGGGCTTGCAGGATTACACCATAAGGGATGTAGTTAGAGAGGCAGAGAAAGTGTATCATAGGAGAGAAACAGAAGATGAAAAGTTAGAGAGAGAGAAAAGAGAGAAAAGAGAAGAGGAGGATAGGAGAGACAGGAGGCAAGAAAAGGTTTTGACTAGGATCCTGGCTGCAGTAGGAGAAAGAGATAATGGAAGAAGAGGTAGACAGTCAGGGAACCTGGGAGACAAAAGGCAGCAGGGACCAAGGAGACCCAGAGAAGGCGGGCAGCGCCTGGAGAGGAACCAATGCGCGTATTGCAAGGAAATGGGCCACTGGAAGAGCGACTGTCCGAAAAAAAAACAAGAGGTAAAGGTGCTTTCTCTTGGGGAAGATGAAGACTAGGGGGAACGGGGCTCGGCTCCCCTCCCCGAGCCTAGGGTAACTTTAGAAGTGGAGGGGACCCCTGTGGACTTTCTAGTTGACACAGGAGCCGAATTTTCAGTACCCAAAACACCTCTAGGAAAAGTAAAGAAAAATGAAAAAACCTTGGTGATCGGGGCCACGGGACAAAAATCGTATCCATGGACCACATCCCGAGTAGTAGACATAGGGCGAAATCGAGTAACTCATTCGTTTCTAGTCATTCCAGAGTGTCCTATGCCTTTATTGGGGAGAGACTTACTAACCAAGTTAAAAGCACAAATAACTTTCACCTCTCATCGACCGGAGGTTTTCTGGGGAATAAAAGCGCCCCAGACTCTAGAGCTGTCTTTACAACTAGGGGAGGAATATCGACTTTACCAAAATAAAGTAAAGCCCCCCTGAGGGATTACAGGACTGGTTGAATCGATACCCTCAGGCGTGGGCAGAGACGGGAGGAGTGGGGATGGCAAAACTGGTCCCCCCTGTGGTGATTGAACTTAAGTCCGGGGCCACCCCTATAGGGGTCCGACAATATTCCATGAGCAGAGAAGCTCAAGAGGGTATACGCCCCCAAATCAACAAACTGCTCCAACAAGGGATTTTGGTCCCATGCAAATCCCCTTGGAACACTCCTCTACTTCCAGTAAAAAAACCAGGGACCAGGGACTACCGTCCAGTACAGGACCTTAGAGAAGTCAACAAGAGAGTTCAGGACAAACACCCCACGGTGCCAAATCCTTATAACCTCCTCAGCACCTTGCCACCTGGTCGGACATGGTACACAGTCCTGGATCTCAAAGACGCTTTTTTCTGTTTGAGGTTACACCCCAACAGCCAGCCCTTGTTCGCTTTCGAATGGCGAGACTCCGAGAGTGGACAAGCCGGACAGCTCACATGGACGAGGCTGCCTCAGGGATTCAAGAACTCGCCCACTTTGTTTGATGAAGCCCTACACCGAGATCTTGCTCTTTTCCGAGCCAATAACCCACAGGTGACTCTTCTGCAATATGTAGATGACCTGCTCCTAGCTGCAGAAACACGCGAGGACTGTGAAATTGGGACCCAAAACCTCCTGGGCGAGTTAGGTAAGCTGGGGTATCGGGCCTCTGCTAAAAAGGCTCAGTTATGCCAGATAGAAGTGACCTACCTAGGATATGTCTTGAGAGATGGACAACGGTGGCTCACAGAAGCCAGAAAACAAGCTGTTATGCAGATCCCGACCCCAACCACTGCTCGCCAGGTAAGAGAGTTCCTGGGGACCGCCGGGTTTTGCAGACTCTGGATTCCCGGATTTGCCACACTGGCAGCTCTCTTGTATCCACTAACCAAAGAGAAAGGGGAATTCACCTGGACCAGAGAACATCAGCTAGCCTTTGAAACTCTCAAAAAGGCACTGCTGCAGGCTCCGGCATTGGCCCTGCCAGATTTAAACAAACCTTTCACCCTATACATTGATGAAAGAAATGGAGTGGCAAGGGGAGTCCTTACCCAGGTTTTGGGACCATGGAAGCGCCCGGTAGCCTACTTATCAAAGAAACTGGACGCTGTGGCCAGTGGATGGCCCTCCTGCCTGCGAGCGATAGCAGCCACGGCTGTGCTAGTAAAAGATGCTGACAAACTGACTATGGGCCAGAATGTTACTATAGTGGCCCCACACTCTCTTGAGAGCATCATCAGGCAACCACCGGACCGCTGGATGACCAACGCCCGAATGACGCACTACCAGAGCCTATTGCTGACAGAGCGAGTAAGTTTTGCACCTCCAGCCATTCTCAACCCCGCCTCCTTACTACCTGAAGCTGACGAGGCCCCTGCACATAAGTGTGAAGAAATACTGGCAGAAGAGACTGGAATCCGGCCAGACCTCACAGACCAACCTTGGCCAGGGGCGATGACTTGGTTCACGGACGGAAGCAGCTTTGTGGTAGAAGGTAAGCGGAGGGCTGGGGCTGCAGTAGTGGATGGAAAGGCTGTCATATGGGCCAGCAGTCTGCCGGAGGGTACATCAGCTCAAAAAGCGGAACTAATCGCATTAATTCAAGCCTTAAGGCTGGCAGAAGGAAGGGCTCTTAATGTCTATACCGACAGCCGGTACGCTTTTGCCACGGCTCATGTTCACAGAGCAATATACCGACACCGTGGACTGCTGACGTCTGCCGGCAAAGATATCAAAAATAAAGAAGAAATTCTCAGCTTATTAGAAGCTGTTCATTTGCCCCGTAGGGTGGCAATTATCCATTGCCCAGGACACCAGAAGGGAACTGGGCCCGTTGAAAAGGGAAATCAAATGGCAGACCAAGAAGCTAAAAAAGCAGCCCAAGGGCCAATGACTCTGGTGGTGAGAACCCAACAGCCCGCTGCTGAGGAAATAAATAAAAGAACCCTCACAGAAGAAGAGGGGCGAGATTACTTAGCTAACATACACCATCTGACTCATTTAGGAACTAAAAAATTACTAAAATTGGTTAGTAAGTCCCCCTATTACATTCCTGGATTAAAAGGAATTGTGGAAGAGATAGTAAAAAACTGCCGTGCTTGTGCACTTACCAACGCTGGGTCTAGCAGGCTCCAGGAAGGAAAACGACTGCGAGGAGACAGACCTGGAGCCTACTGGGAAACTGACTTCACTGAGGTGAAACCGGCTAGGTATGGAAATAAATATCTCCTAGTTTTTATAGACACCTTTTCAGGATGGGTCGAAGCGTTCCCCACCAAGAAAGAAACGGCTAATGTAGTGGTCAAGAAGATACTTGAAGAAATCCTTCCCCGCTTTGGGATACCTAAGGTAATGGGGTCAGACAACGGACCTGCCTTCGTCTCCCAGGTAAGTCAGGGATTGGCCAGACAACTGGGGACAAATTGGAAATTACATTGTGCATACAGACCCCAGAGTTCAGGACAGGTAGAAAGGATGAACAGAACGCTAAAGGAGACTCTGACTAAAATAGCCTTAGAATCCGGCGGAAGCGATTGGACAGCCGTTCTCCCTTATGCCTTGTTCAGGGTTCGGAATACACCTGGACCCCTTGGCCTAACTCCATTTGAATTAATGTATGGGGCGCCCCCACCCATTTTTATGACCGTAGGGGATAAGAATCGCCCGGATGTGTCTTTCTCTCCTTCTTCTAGTCTTTTGGCTCGATTAAAAGCTCTCGAAATAGTAAGAAAAGAGGTCTGGGAACAGCTAAAAGAAACCTATGTTGCTGGTGACACACAGGTGCCGCATCAGTTTGAAGTAGGAGACGCAGTCCTGGTGAGGAGACACCGAGCGGGAAACCTAGAACCGAGGTGGAAGGGACCCTACTTGGTGCTACTGACAACGCCCACCGCGGTCAAAGTGGAAGGAATCCCCACTTGGGTCCACGCATCCCACGTCAAGAGAGCACCCCCTGGAGTCAGCCATGATAAGTGGACTTTGGAGAAGACTACTAATCCTTTTAAGTTGCGCCTGCTTCGTAGGAGCGATCCCAAAAGACTTCAACCCCCACAGTCCTGTTCAACAAACGTGGGAGGTACTCAATGAGGGGGGTAGGGCTGTATGGACAATCGCCGAGGTACACCCTCTGTGGACTTGGTGGCCTGATCTTTTCCCTGACATCTGTAAGTTGGCTATAGGAGCCCCTCCTGGATGGGACTTGGAGGGGTACTCTGACATTCAGAGGGCACCTTTAACACCCCCTCCGTACGTAGAAAAACATTCGAGAGACCCATGGGGTGGTTGCTCTAACCAAAGGGATAGAAGTATGCTTTGAACCCATCCCTTCTATGTCTGCCCCGGGCCCCACCGAAGTCAGTCCCTCAATCCAACGTGTGGAGGTAAGGCTGACTTCTTTTGTAAGAGCTGGGGTTGCGAGACTTCAGGTACAGCCCGCTGGAAGCCCTCCTCGAGCTGGGACTATATTAGAGTAACAGCCAACTATTCCCTAGCGTCTTATGTACCTGGAGGATTTGACCTAGACGAGTGTACTGACTGGTGCCATCCGCTCCGTGTCACCTTCACTGAACCAGGGAAGAGAGCTCTGGGATGGACAAAAGGGTATACCTGGGGTCTTAGGATTTACAAGGAAAGATATGATGAGGGATTATTGTTCACTATCAGATTAAAAATAGAGACCCCCTACAATCCTTTAGGCCCCCCAACCAAGTTCACACCCCTCACCCATACAATTACTCAGCCTACTCCAGTGATTGTGGACCCCCTTAATATGGCCGCTATCACCCAACCTCCCACTCCTCAGGTACCTCTAACTATTACCCCCGCGATTCCTTCAAGACAGAGGATGTTTAACCTAGTGAGAGGAGCCTTTTATGCCCTTAACAGAACTGATCCAAGCGCTACTGAGGACTGCTGGCTATGCCTGTCCTTGGGTCCGCCTTATTATGAAGGAATCGCCTTCAATGGAGATTTCAACAGAACCAGCAGCCATACTTCCTGCTCTTGGGGTACAGGACAAAAACTGACCCTGACTGAAGTATCCGCGAGGAATCCAGGTCTCTGTATAGGTACCCCACCTTCCACTCACAAACACCTATGCGGACAAATTCAGTCCGTGTCCAGAACGGAAGCTAATTACTATCTTGTACCTTCCCCGGTTGGATGGTGGGCTTGCAATACAGGACTTACTCCCTGTGTATCAACTAAGGTTTTTAATTCATCTCATGATTTTTGTGTCATGATCCAGCTGTTACCCCGCGTATATTATCACCCTGCATCCAGTTTAGAAGAAAGCTATGCTGGCCGGCGGTCAAAAAGAGAACCAATTACTTTAACCCTGGCTGCATTCATGGGAATAGGTATGGCAGTAGGAGTGGGGACGGGAGTGTCAGCTTTGATAGAAGGAAGACAGGGAATTCAGTCTTTGAGGGATGCTGTCAATGAAGACCTAGCGGCAATAGAGAAGTCCATTGACGCTTTAGAAAAATCTTTGACCTCCCTGTCTGAGGTAGTTTTACAGAACAGGAGAGGTCTTGATTTGTTGTTCCTAAAGGAAGGAGGACTGTGTGCTGCCCTTAAAGAAGAGTGCTGCTTCTATGCAGATCATACAGGAATAGTTAGAGACTCTATGCAGAAACTGAGAGAAAGATTAGAGCGAAGGAAACGGGAACGGGATGCTCAACGGGGGTGGTTTGAGTCGTGGTTTGAATCACGACCATCTTGGATAACTTCTTTAATTTCCGCTGTAGCCGGACCAATCCTTATGATATGCTTAGCTTTAGTTTTCGGCCCTTGTATAATAAATAGAGGAATGGCTTTCATCCAGAGTAAAATTGATACAGTAAAACTCATGGTTCTTCAAAGGCAATATCAACCTATAGTTCAGGTAGATGAAGAGTTAGGGGACACCAATCTCTAAAATTCTATGATTAGAATTAGTCTAAACAGAAGAAGAGGGGAATGAAAGGAAATAAAACTGTAATTCATGTAACGTATGTTAAATAGCCCAAAGAGTTGTTTCTGAGCTTTGAAACCTGGGGCTGAGAACATAGCAGAACAGACCAGGACATGCCCGGGCAAGCCCATCGCCTCCCTAGCTCCCACCCCTCTGACCTAAGTTAAATGTTACAGGCTGCTGATGTTTAAATGGACCAATCATGTGAAACCGCGCCAATTCCTCCCCCAGCCCCACTCCTTTTCTATAAAAACCCCTAGCTTCCAAGCCTCGTGGTCGAATCCACTGTCTCCTGTTATGTGAGATACGTTTCGACCCGGAGCTCCGCCATTAAAAAACCTCTTGTTGTTACATCAAGGTGTTGTGTTCTATTCGTGATTCTTGGGTGCACGCCGAATCGGGAGCAGAGTGGGGGTTTCCCCACTGAGTTATTT
>chr2:94801063-94809477
TGAAAGGAAATAAAACTGTAATTCATGTAATGTATGTTAAATAGCCCAAAGAGTTGTTTCTGAGCTTTGAAACCTGGGGCTGAGAACATAGCAGAACAGACCAGGACATGCCCGGGCAAGCCCATCGCCTCCCTAGCTCCCACCCCTCTGACCTAAGTTAAATGTTACAGGCTGCTGATGTTTAAATGGACCAATCATGTGAAACCGCGCCAATTCCTCCCCCAGCCCCACTCCTTTTCTATAAAACCCCCTAGCTTCCAAGCCTCGTGGTCGAATCCACTGTCTCCTGTTGTGTGAGATACGTTTCGACCCGGAGCTCCGCCATTAAAAAACCTCTTGTTGTTACATCAAGGTGTTGTGTTCTATTCGCGATTCTTGGGTGCACGCCGAATCGGGAGCTGAGTGGGGGTTTCCCCACTGAGTTCTTTCATTTGGAGGTTCCACCGAGATCTGCGTGACACCCAGGAACCCCGAAGGACCCCTTGGAGGTGCGTTTGTTTGTGTGAGTCTTGTTATGTTGTCTGTTGTCTAAGTGTCTAAGTGTGGCACTGCTGAATTTGTGTCTTAGTTTTTCAGTTCTGAGATTGTGGGTTTGAGCCCCACCTGTGTTACCAGTTCTGGTATTCTGTATTCTGGCAGCTGCCACTGCGGACCGTAAGGACCCTAGTGGCTGTGGGAAGACGACGGTCTATTTCCCCACAGGCTGCACCCTTGGAAGACATTCCGAGGGAGACCCTGGAGTGCCCGGGGTACGGAACAGTCAGGAGGACCTGGCTGTTGCCTGGCAGAGTGAAGAAGAGTGAGTGCTCTTCCTGCCAGAGGAGTGGAGCGGAATCCCACTCCATCAGAGGTAGCGTTTGGCTGGTTGTGTAAGTCCAGACGCAGACGAGTGTGCTTGGATGTCTTAGTGTTTTCCGTCTCTGTCATTGTGTTGTGTTTACTCTTATTCTTCACTATGGGACAGACCGTGTCTACTCCTTTATCTTTGACTAAGGACCATTGGACGGACGTTAGGGCTAGAGGACAAAATTTGTCAGTAAAAGTGAAGAAAAAGCCATGGATGACTTTCTGTTCCTCAGAATGGCCTGTTTTTGGAGTAGGTTGGCCAGCAGAAGGAACTTTTTACTTACCCACCATAAGGGCTGTGAAGGCCATTGTTTTTCAGGAAGGACCAGGGTCGCATCCAGACCAACAACCGTACATCATGGTATGGGAGGACTTGGCACGCTACCCACCCCCGTGGGTTCGCCCATTCCTCCCGCCTCTCCGCCCTGGCACCAAGATTCTAGCCATCCAAGAAAATGGTGAGAAAGAGAAACCGAAACCACCGCTCGGGAGAGATGATGATCGCAGCACACCAGTGACGAAACCCCCCAAGATCTATTCAGAGATTGAAGAACCCCCTGAGTGGCCCGATACCCCTCAACCCCCACCTTATGCTCCCCAGCCCCAACCTTCAGCTCCCTCGGGACCCCTGCCTCAGGCCCCGGCCGGAGGAGGGGGTCCCTCCACAGGAACAAGGAGCCGGCGAGGAGTCACCCCTGAGGGGCCTGCGGATTCAACTGTGGCGCTCCCCCTCAGGGCTATTGGGGCTCCCCCTGCCGATCCAAATAGTCTACAGCCCCTACAGTATTGGCCTTTTTCCTCTTCTGACCTTTACAACTGGAAAGCTCATCACCCCCCTTTTTCAGAAAACCCTGCAGGACTCACTGGGTTGGTTGAATCATTAATGTATTCACACCAGCCGACCTGGGATGACTGCCAGCAGCTTCTGCAGACTCTATTCACAACCGAGGAGAGAGAGAGGATTCTCCTCGAGGCTCGGAAAAATGTCCGAGACGAGGCTGGGCGCCCTGTCCAAACTCCAGCTGAGATAGATGAAGGATTTCCGCTAACCCGGCCCCGATGGGATTATAATACGGCATCAGGTAGGGAACGACTGTCCAATTATCGCCGGGTCCTAGTGGCGGGTCTCAGAGGTGCTGCCCGGCAGCCCACGAATCTGGCCAAGGTAAGAGAGGTTATGCAGGGAGCGACTGAGCCCCCCTCAGTCTTCCTTGAAAGGCTCATGGAGGCTTATAGGAGATATACCCCATTCGACCCCACGTCTGAGGGTCAAAGGGCCTCAGTAATTATGGCCTTCATTGGCCAGTCAGCTCCTGACATTAGGAAGAAGTTACAGCGAATTGAGGGCTTGCAGGATTACACCATAAGGGATGTAGTTAGAGAGGCAGAGAAAGTGTATCATAGGAGAGAAACAGAAGATGAAAAGTTAGAGAGAGAGAAAAGGGAGAAAAGAGAAGAGGAGGATAGGAGAGACAGGAGGCAAGAAAAGGTTTTGACTAGGATCCTGGCCTCAGTAGGAGAAAGAGATAATGGAAGAAGAGGTAGACAGTCAGGGAACCTGGGAGACAAAAGGCAGCAGGGACCAAGGAGACCCAGAGAAGGTGGGCAGCGCCTGGAGAGGAACCAATGCGCGTATTGCAAGGAAATGGGCCACTGGAAGAGCGACTGTCCGAAAAAAAAACAAGAGGTAAAGGTGCTTTCTCTTGGAGAAGATGAAGACTAGGGGGAACGGGGCTCGGCCCCCCTCCCCGAGCCTAGGGTAACTTTAGAAGTGGAGGGGACCCCTGTGGACTTTCTAGTTGACACGGGAGCCGAATTTTCAGTACTCAAAACACCTCTAGGAAAAGTAAAGAAAAATGAAAAAACCTTGGTGATCGGGGCCACGGGACAAAAATCGTATCCATGGACCACATCCCGAGTAGTAGACATAGGGCGAAATCGAGTAACTCATTCGTTTCTAGTCATTCCAGAGTGTCCTATGCCTTTATTGGGGAGAGACTTACTAACCAAGTTAAAAGCACAAATAACTTTCACCTCTCATCGACCGGAGGTTTTCTGGGGAATAAAAGCGCCCCAGACTCTAGAGCTGTCTTTACAACTAGGGGAGGAATATCGACTTTACCAAAATAAAGTAAAGCCCCCTGAGGGATTACAGGACTGGTTGAATCGATACCCCCAGGCGTGGGCAGAGACGGGAGGAGTGGGGATGGCAAAACTGGTCCCCCCCGTGGTGATTGAACTTAAGTCCGGGGCCACCCCTATAGGGGTCTGACAATATCCCATGAGCAGAGAAGCTCAAGAGGGTATACGCCCCCAAATTAACAAACTGCTCCAACAAGGGATTTTGGTCCCATGCAAATCCCCTTGGAACACTCCTCTACTTCCAGTAAAAAAACCAGGGACCAGGGACTTCCGTCCAGTACAGGACCTTAGAGAAGTCAACAAGAGAGTTCAGGACATACACCCCACGGTGCCAAATCCTTATAACCTCCTCAGCACCTTGCCACCTGGTCGGACATGGTACACAGTCCTGGATCTCAAAGATGCTTTTTTCTGTTTGAGGTTACACCCCAACAGCCAGCCCTTGTTCGCTTTCGAATGGCGAGACTCCGAGAGTGGACAAGCCGGACAGCTCACATGGACGAGGCTGCCTCAGGGATTCAAGAACTCGCCCACTTTGTTCGATGAAGCCCTACACCGAGATCTTGCTCTTTTCCGAGCCAATAACCCACAGGTGACTCTTCTGCAATATGTAGATGATCTGCTCCTAGCTGCAGAAACATGCGAGGACTGTGAAATTGGGACCCAAAACCTCCTGGGCGAGTTAGGTAAGCTGGGGTATCGGGCCTCTGCTAAAAAGGCTCAGTTATGCCAGATAGAAGTGACCTACCTAGGATATGTCTTGAGAGATGGACAACGGTGGCTCACAGAAGCCAGAAAACAAGCTGTTATGCAGATCCCGGCCCCAACCACTGCTCGCCAGGTAAGAGAGTTCCTGGGGACCGCCGGGTTTTGCAGACTCTGGATTCCCGGATTTGCCACACTGGCAGCTCCCTTATATCCACTAACCAAAGAGAAAGGGGAATTCACCTGGACCAGAGAACATCAGCTAGCCTTTGAAACTCTCAAAAAGGCACTGCTGCAGGCTCCGGCATTGGCCCTGCCAGATTTAAACAAACCTTTCACCCTATACATTGATGAAAGAAATGGGGTGGCAAGGGGAGTCCTTACCCAGGTTTTGGGACCATGGAAGCGCCCGGTAGCCTACTTATCAAAGAAACTGGACGCTGTGGCCAGTGGATGGCCCTCCTGCCTGCGAGCGATAGCAGCCACGGCTGTGCTAGTAAAAGATGCTGACAAACTGACTATGGGCCAGAATGTTACTATAGTGGCCCCACACTCTCTTGAGAGCATCATCAGGCAACCACCGGACCGCTGGATGACCAACGCCCGAATGACGCACTACCAGAGCCTATTGCTGACAGAGCGAGTAAGTTTTGCACCCCCAGCCATTCTCAACCCCGCCTCCTTACTACCTGAGGCTGACGAGGCCCCTGCACATAAGTGTGAAGAAATACTGGCAGAAGAGACTGGAATCCGGCCAGACCTCACAGACCAACCTTGGCCAGGGGCGATGACTTGGTTCACGGACGGAAGCAGCTTTGTGGTAGAAGGTAAGCGGAAGGCTGGGGCGGCAGTAGTGGATGGAAAGGCTGTCATATGGGCCAGCAGTCTGCCGGAGGGTACATCAGCTCAAAAAGCGGAACTAATCGCATTAATTCAAGCCTTAAGGCTGGCAGAAGGAAGGGCTCTTAATGTCTATACCGACAGCCGGTACGCTTTTGCCACGGCTCATGTACACGGAGCAATATACCGACACCGTGGACTGCTGACGTCTGCCGGCAAAGATATCAAAAATAAAGAAGAAATTCTCAGCTTATTAGAAGCTGTTCATTTGCCCCGTAGGGTGGCAATTATCCATTGCCCAGGACACCAGAAGGGAACTGGGCCCGTTGAAAAGGGAAATCAAATGGCAGACCAAGAAGCTAAAAAAGCAGCCCAAGGGCCAATGACTCTGGTGGTGAGAACCCAACAGCCCGCTGCTGAGGAAATAAATAAAAGAACCCTCACAGAAGAAGAGGGGCGAGATTACTTAGCTAACATACACCATCTGACTCATTTAGGAACTAAAAAATTACTAAAATTGGTTAGTAAGTCCCCCTATTACATTCCTGGATTAAAAGGAATTGTGGAAGAGATAGTAAAAAACTGCCGTGCTTGTGCACTTACCAACGCTGGGTCTAGCAGGCTCCAGGAAGGAAAACGACTGCGAGGAGACAGACCTGGAGCCTACTGGGAAACTGACTTCACTGAGGTGAAACCGGCTAGGTATGGAAATAAATATCTCCTAGTTTTTATAGACACCTTTTCAGGATGGGTCGAAGCGTTCCCCACCAAGAAAGAAACGGCTAATGTAGTGGTCAAGAAGATACTTGAAGAAATCCTTCCCCGCTTTGGGATACCTAAGGTAATGGGGTCAGACAACGGACCTGCCTTCGTCTCCCAGGTAAGTCAGGGATTGGCCAGACAACTGGGGACAAATTGGAAATTACATTGTGCATACAGACCCCAGAGTTCAGGACAGGTAGAAAGGATGAACAGAACGCTAAAGGAGACTCTGACTAAAATAGCCTTAGAATCCGGCGGAAGCGATTGGACAGCCGTTCTCCCTTATGCCTTGTTCAGGGTTCGGAATACACCTGGACCCCTTGGCCTAACTCCATTTGAATTAATGTATGGGGCGCCCCCACCCATTTTTATGACCGTAGGGGATAAGAATCGCCCGGATGTGTCTTTCTCTCCTTCTTCTAGTCTTTTGGCTCGATTAAAAGCTCTCGAAATAGTAAGAAAAGAGGTCTGGGAACAGCTAAAAGAAACCTATGTTGCTGGTGACACACAGGTGCCGCATCAGTTTGAAGTAGGAGACGCAGTCCTGGTGAGGAGACACCGAGTGGGAAACCTAGAACCGAGGTGGAAGGGACCCTACTTGGTGCTACTGACAACGCCCACCGCGGTCAAAGTGGAAGGAATCCCCACTTGGGTCCACGCATCCCACGTTAAGAGAGCACCCCCTGGAGTCAGCCATGATGAGTGGACTTTGGAGAAGACTACTAATCCTTTTAAGTTGCGCCTGCTTCGTAGGAGCGATCCCAAAAGACTTCAACCCCCACAGTCCTGTTCAACAAACGTGGGAGGTACTCAATGAGGGGGGTAGGGCTGTATGGACAATCGCTGAGGTACACCCTCTGTGGACTTGGTGGCCTGATCTTTTCCCTGACATCTGTAAGTTGGCTATAGGAGCCCCTCCTGGATGGGACTTGGAGGGGTACTCTGACATTCAGAGGGCACCTTTAACACCCCCTCCGTACGTAGAAAAACATTCGAGAGACCCATGGGGTGGTTGCTCTAACCAAAGGGATAGAAGTATGCTTCGAACCCATCCCTTCTATGTCTGCCCCGGGCCCCACCGAAGTCAGTCCCTCAATCCAACGTGTGGAGGTAAGGCTGACTTCTTTTGTAAGAGCTGGGGTTGCGAGACTTCAGGTACAGCCTGCTGGAAGCCCTCCTCGAGCTGGGACTATATTAGAGTAACAGCCAACTATTCCCTAGCGTCTTATGTACCTGGAGGATTTGACCTAGACGAGTGTACTGACTGGTGCCATCCGCTCCGTGTCACCTTCACTGAACCAGGGAAGAGAGCTCTGGGATGGACAAAAGGGTATACCTGGGGTCTTAGGATTTACAAGGAAAGATATGATGAGGGATTATTGTTCACTATCAGATTAAAAATAGAGACCCCCTACAATCCTTTAGGCCCCCCAACCAAGTTCACACCCCTCACCCATACAATTACTCAGCCTACTCCAGTGATTGCGGACCCCCTTAATATGGCCGCTATCACCCAACCTCCCACTCCTCAGGTACCTCTAACTATTACCCCGAGATTCCTTCAAGACAGAGGATGTTTAACCTAGTGAGAGGAGCCTTTTATGCCCTTAACAGAACTGATCCAAGCGCTACTGAGGACTGCTGGCTATGCCTGTCCTCGGGTCCGCCTTATTATGAAGGAATCGCCTTCAATGGAGATTTCAACAGAACCAGCAGCCATACTTCCTGCTCTTGGGGTACAGGACAAAAACTGACCCTGACTGAAGTATCCGCGAGGAATCCAGGTCTCTGTATAGGTACCCCACCTTCCACTCACAAACACCTATGCGGACAAATTCAGTCCGTGTCCAGAACGGAAGCTGATTACTATCTTGTACCTTCCCCGGTTGGATGGTGGGCTTGCAATACAGGACTTACTCCCTGTGTATCAACTAAGGTTTTTAATTCATCTCATGATTTTTGTGTCATGATCCAGCTGTTACCCCGTGTATATTATCACCCTGCATCCAGTTTAGAAGAAAGCTATGCGGGCCGGCGGTCAAAAAGAGAACCAATTACTTTAACCCTGGCTGCATTCATGGGAATAGGTATGGCAGTAGGAGTGGGGACGGGAGTGTCAGCTTTGATAGAAGGAAGACAGGGAATTCAGTCTTTGAGGGATGCTGTCAATGAAGACCTAGCGGCAATAGAGAAGTCCATAGACGCTTTAGAAAAATCTTTGACCTCCCTGTCTGAGGTAGTTTTACAGAACAGGAGAGGTCTTGATTTGTTGTTCCTAAAGGAAGGAGGACTGTGTGCTGCCCTTAAAGAAGAGTGCTGCTTCTATGCAGATCATACAGGAATAGTTAGAGACTCTATGCAGAAACTGAGAGAAAGATTAGAGTGAAGGAAACGGGAACGGGATGCTCAACGGGGGTGGTTTGAGTCGTGGTTTGAATCACGACCATCTTGGATAACTTCTTTAATTTCCGCTGTAGCCGGACCAATCCTTATGATATGCTTAGCTTTAGTTTTCGGCCCTTGTATAATAAATAGAGGAATGGCTTTCATCCAGAGTAAAATTGATACAGTAAAACTCATGGTTCTTCAAAGGCAATATCAACCTATAGTTCAGGTAGATGAAGAGTTAAGGGACACCGACCTCTAAAATTCTATGATTAGAATTAGTCTAAACAGAAGAAGAGGGGAATGAAAGGAAATAAAACTGTAATTCATGTAATGTATGTTAAATAGCCCAAAGAGTTGTTTCTGAGCTTTGAAACCTGGGGCTGAGAACATAGCAGAACAGACCAGGACATGCCCGGGCAAGCCCATCGCCTCCCTAGCTCCCACCCCTCTGACCTAAGTTAAATGTTACAGGCTGCTGATGTTTAAATGGACCAATCATGTGAAACCGCGCCAATTCCTCCCCCAGCCCCACTCCTTTTCTATAAAACCCCCTAGCTTCCAAGCCTCGTGGTCGAATCCACTGTCTCCTGTTGTGTGAGATACGTTTCGACCCGGAGCTCCGCCATTAAAAAACCTCTTGTTGTTACATCAAGGTGTTGTGTTCTATTCGCGATTCTTGGGTGCACGCCGAATCGGGAGCTGAGTGGGGGTTTCCCCACTGAGTTCTTTCA
>chr3:3338951-3347400
TGAAAGGAACTAAAACTTGAGACCTGTGATTCATGTAATGTATATCAAATAGCCCAAAGAGATGTTTGTGAGCTTTGAAACCTGGGGCTGAGAACATAGCAGAACAGAGCAGGACATGCCCGGGCAGGCCTGTCGCCTCCCTATCTCCCACCCCTCTGACCTAAGTTAAATGTTAACAGGCTGCTGATGTTTAAATGGACCAATCATGTGAAACCGCGCCAATTCCTCCCCCAGCCCCACTCCTTTTCTATAAAAACCCCTAGCTTCCAAGCCTCGTGGTCGAATCCACTGTCTCCTGTGTGAGATACATTTAGACCAGGAGCTCTGCCATTAAAATACCTTGTGTTGTTACATGAAGGTGTTGCGTTCTGTTCGTGATTCTTGGGTGCACACTGAATTGGGAGTTGAGTGGGGGTTTCCCCACTAGGTTCTTTTATTTGGAGGTTCCACCAAGATCTGCATGACACCCAGGAACCCCAAAGAACCCCTTGGAGGTACATTTGTTTGTGTGAGTCTTGTATGTTGTCTAAGTGTCTAAGTGTGGCACCGCTGAATTTGTTTCTTAGTTTTTCAGTTCTGAGATTGTGGGTTTGATCTCCATCTGTGTTACCAGTTCTGGTATTCTGTATTCTGGCAGCTGCCATGGTGGACCATAAGGACCCTAGTGGCTGTAGGAAGATGACGGTCTATTTCCCCACAGGCTGCACCCCTGGAAGACATTCCGAGGGAGACCCTGAAGGGAGTGCCCGGGGTACGGAGCAGTCAGGAGGACCTGGCTGTTGCCTGGCAGAATGAAGAAGAGTGAGTGCACTTCCTGCCAGAGAAGGAGTGGATGAGGAATCCCACTTCGTCAGAGGTAGCATTTGGCTGGTTGTATAAGTCCAGATGTGGACAACTGTGTTTAGATGTCTTAGTGTTTTCCGTCTCTGTCATTGTGTTTATTCTTATTCTTCACTATGGGACAGACCGTGGCTACTCCTTTATCTTTGACTAAGGACCATTGGACGGACGTTAGGGCTAGAGGACGAAATTTGTCAGTAATAGTGAAGAAAGAGCCATGGATGACTTTCTGTTCCTCTGAATGGCCTGTTTTTGGAGTATATTGGCCACTGGAAGGAACTTTTTACTTACCCACCATAAGGGCTGTGAAGGCAATTGTTTTTCAGGAAGGGACAGGGTCGCATCCAGACCAGCAACCTTACATCACAGTATGGGAGGACTTGGCACGCTATCCACCCCAGTGGGTTCACCCATTGCTCCCACCTCTCCACCCTGGCACCAAGATCCTAGCCATCCAAGAAAATGGTGAGAAAGAAAAACCGAAACCACTGCTCGGGAGAGATGATGAACGCAGCACACCAATGACAAAAGCCCCAAGATCTATCCAGAGATTGAAGAACCCCCTGAGTGGCCCGACATCCCTCAACCCCCACCGTATGCTCCCCAGCCCCAACCTTCAGCTTCCTCGGGACCTCTGCCTCAGGCCCCGGCCGGAGAAGGGGGTCCCTCCACAGGAACAAGGAGCCGGCGAGGAGTTGCCCCTGAGGGTCCTGCGGATTCAACCGTGGCACTCTCCTCAGGGCTAATGGGGCTCCCTGTGCCTATCCGAATAGTCTACAGCCCCTACAGTATTGGCCTTTTTCCTCTTCTGACCTCTATAACTGGAAAGCTAATCACCGCTTATTTTCAGAGAACCCTGCAGGACTCACTGGGTTGGTTGAATCATTAATGTATTCACACCAGCGGACCTGGGATGACTGCCAGCAGCTTCTGCAGACTCTATTCACAACCAAGGAGAGAGCGAGGCTCAGAAAAACGTCCAAGACGAGGCTGGGTGTCCTGTCCAAACTCCAGCTGAGATAGATGAAGGATTCCTGCTAACCTGGCCTCAATGGGATTATAATACGGCACCAGGTAGGGAACAACTGTCCAATTATTGTCGGGCCCTAGTGGCGGGTCTCAGAGGTGCTGCTTGGCAGCCCACGAATCTGGCCAAGGTAAGAGAGGTTATCCAGGGAGTGACTGAACTGCCCTCAGTCTTCCTCGAAAGGCTCATGGAGGCTTACAGGAGATATACCCCATTCAACCCCACGTCTGAGGGTCAAAGGGCCTCAGTGATTATGGACTTCATTGGCCAGTCAGCTCCTGACCTTAGGAAGAAGTTACAGCGAATTGAGGGCTTGCAGGATTACACCATACGGGATGTAGTTAGAGAGGCAGAGAAAGTGTATCATAGGAGAGAAACAGAAGAAAAAATGTTAGAGAGAAAAGAGAGAAAAGAGAGGATGAGGATAGAAGAGACAGGAGGCAAGTAAAGGTTTTGACTAGGATCCTGGCTAAAGTAGGAGAAAGAGATAACAGAAGAAGAGGTAGACAGGGAACCTGGGAGACAAAAGACAGCAGGGACCAAGGAGACCCAGAGAAGGCAGGCAGCACCTGTAGAGGAACCAATGCACATATTGCAAGGAAATGGGCCACTGGAAGAGCGACTGTCCAGAAAAACAAAAACAAAAACAAAAACAAGAAGTGAAGGTGCTTTCTCTTGCAGAAAATGAAGACTAGGGGGAACAGGGCTCGGTCCCCCTCCCTAAGCCTAGGGTAACCTTAGAAGTGGAGGGTACTCTGTGGACTTTTTAGTCAACACGGGAGCCGAATTTTCAGTACTCAAAACACCTCTATGAAAAGTGAAGAAAAACGAAAAAACCTTGGTGATCGGGGCCATGGGACAAAAATCGTATCCATGGACCACATCCCGAGTAGTAGACATAGGGTGAAATCGAGTAACTCATTCGTTTCTACTCATTCCAGTGTGTCCTATGCCTCTATTGGGGAGAGACTTACTAACCAAGTTAAAAGCACAAATAACTTTCACCTCTCATCGACCGGAGGTTTTCTGGGGAATAAAATCGCCCCAGACTCTAGAGCTATCCTTACAACTAAGGGAGGAATATCGACTTTACCAAAATAAAGACCCCTGAGGGATTACAGGACTGGTTGAATTGATACCCTGATACCCTCAGGCGTGGGCAGAGACAGGAGGAGTGGGGATGGCAAAACTGTCCCCCCCCCCCCTTGGTGACTAAACTTAAGTCCTGGGCCACCCCTACAGGGGTCCAACGATATCCCATGAGCAGAGAAGCTCAAGAGGGTATACGCCCCCAAATCAGCAAACTGCTCCAACAAGGGGTTTTGGTCCCATGCAAATCCCCTTGGAACACTCCTCTACTTCCAGAAAAAAAATAAACAGGGACCAGTGACTACCGTCCAGTCCAGGACTTTAGAGAAGTCAACAAGAGAGTTCAGGACATACACCTCACAGTGCCAAATCCTTATAACCTCCTCAGCACTTTGCCACCTGGTCAGACATTGTACACAGTCCTGGATCTCAAAGATGCTTTTTTTCTGTTTGAGGTTACACCCCAACAGCCAGCCTTTGTTTGCTTTCGAATGGCAAGACTCCAAGAGTGGACAAGCCAGACAGCTCACATGGATGAGGCTGCCTCAGGGATTCAAGAACTCCCCCACTTTGTTCGATGAAGCCCTATACCGAGACCTTGAACTTTTCCAAGCCAATAACCCACAGGTGACTCTTCTGCAGTATGTAGATGACCTCCTATCTACAGAAACATGCGAGGACTGTGAAATTGGCACCCAACACCTCCTGGGCGAGTTAGATAAGCTGGGGTAACGGGCCTCTGCTAAAAAGGCTCAGTTATGCCAGACAGAAGAGACCTACCTAGGATATGTCCTGAGAGATGTACAACAGTGACTCACAGAAGCCAGAAAACAAGCTGTTATGCAGATCTTGCCCCAACCACTGCTCACCAAGTAAGAGAGTTCCTGGGGACTGCCAGGTTTTGCAAACTCTGGATTCCCGGATTTGCCACATTGGCAGCTCCCTTGTATCCACTCACCAAAGAGAAAGGAAAATTCACCTGGACCAGAAAACATCAGCTAGCCTTTGAAACTCTCAAAAAGGCACTGCTGCAGGCTCTGGCATTGGCCCTGTCAGATTTAAACAAACCTTTCACCCTATACATTGATGAAAGAAATGGAGTGGCAAGGGGAGTACTTACCCAGGTTTTGGGACCATGGAAGTGCCCGGTAGCCTACTTATCAAAGAAACTGGACCCTGTGGCCAGTGGATGGCCCTCCTGCCTGCAAGTGATAGCAGCCACGGCTGTGCTAGAAAGAGACGCTGACAAACTGACTATGGGCCAGAATGTTACCATAGTGGCCCCACACTCTCTTGAGAGCATCGTCAGGCAACCACCAGACCACTGGATGACCAACGCCCGAATGACACACTACCAGAGCCTATTGCTGACAGAGCAAGTAAGTTTTGCACCCCCAACCATTCTCAACCCTGCTACCTTATTACCTGAGGCTGACAAGGCCCCTGCACATAAGTGTGAAGAAATACTGGCAGAAGACACTGGAATCCGGCCGGACCTCACAGACCAACCTTGGCCAGGGGCGATGACCTGGTTCACCAACTGAAGCAGCTTTGTGGTAGAAGGTAAGCAGAGGGCTGGGGCAGCAGTAGTGGATGGAAAGTCTGTCATATGGGCCAGCTGCCTGCCGGAGGGTACATCAGCTCAAAAAGTGGAACTAATCACACTAATTCAAGCCTTAAGGCTGGCAGAAGGAAGGGCTCTTAATGTCTATACCGACAGCCAGTATGCTTTTTCCACGGCTCATGTTCACAGAGCAATATATCGACACCGTGGGCTGCTGACGTCTGCCGGCAAAGATATCAAAAATAAAGAAGAAATTCTCAGCTTATTAGAAGCTGTTCATCTGCCCCGTAGGGTGGCAATTATCCATTGCCCAGGACACCAGAAGGGAACAGGGCCCGTTGAAAAGGGAAATTAAATGGCAGACCAAGAAGCTAAAAAAGCAGCCCAAGGGCCAATGACTCTGGTGGTGGGAACCCAACAGCCCACCCCTGAGGAAATAAATAAAAGAACCCTCACAGAAGAAGAGGGGCAAGATTACTTAGCTAACACACACCATCTGACTCATTTAGGAAGTAGAAAAAATACTAAAATTGGTTAGTAAGTACCCCTATTACATTCCTGGATTAAAAAGAATTGTAGAAGAGATAGTAAAAAACTGCCGTGCTTGTGCACTTACCAACGCTGGGTCAAGCAGGCTCCAGGAAGGAAAATGATTGTGAGGAGACAGGCCTGGAGCCTACTGGGAAACCGACTTCACTGAGGTGAAACCGGCTAGGTATGGAAATAAATATCTCCTAGTTTTTATAGACACCTTCTCAGGATGGGTCGAAGCGTTCCCCACAAAGAAAGAAACTGCTAATGTAGTGGTCAAGAAGGTATTTGAAGAAATCCTTCCCCGCTTTGGGATACCTAAGGTAATGGGGTCAAACAATGGACCTGCCTTCGTCTCCCAGGTAAGTCAGGGATTGGCCAGACAACTGGGGACAAGTTGGAAATTACATTGTGCATACAGACCCCAGAGTTCAGGGCAGGTAGAAAGGATGAATAGAACGCTAAAAGAGACTCTGACTAAAATAGCCTTAGAGACCGGCGGAAGCGATTGGACAGCCGTTCTCCCTTATGCCTTGTTCAGGGTTCGCGGAATACACCTGGACCCCTTGTCCTAACTCCATTTGAATTAATGTATGGGGCACCCCCATCCATTTTATGGCCGTAGGGGATAAGAATCGCCTGGATGTGTCTTTCTCTCCTTCTTCTAGTCTTTTGGCTTGATTAAAAGCTCTTGAAATAGTAAAAAAAAAAAAAAAAAAAAAAAAAAAAAAAGAGGTCTGGGAACAGCTAAAAGAAACCTATGCTGCTGGTGACACACAGATGCCACACCAGTTTAAAGTAGGAGACGCAGTCCTGGTGAAGAGACACCGAGCGGGGAACCTAGAGCCGAGGTGGAAGGGACACTACTTGGTGCTACTGACAACATCCACCACGGTCAAAGTGAAAGGAATCCCCACTTGGGTCTACACATCCCACGTCAAGAGAGCACCCCCTGGAGTCAGCCATGATGAGTGGAGAAGACTACTAACCCTCTTAAGTTGTGCCTGCTTCATAGGAGCCATCCCAAAGGACTTCAACCCCCACAGTCCTGTTCAACAACTGTGAGAGGTACTCAATGAGGGGGGTAGGGCTGTATAGACAATCACCGAGGTACACCGTCTGTGGACTTGGTGGCCTGATCTTTTCCCTGACATCTGTAAGTTGGCTATAGGAGCCCCTCCTGGATGGGACTTGGAGGGGTACTCTGACATTCAGAGAGCACCTTCAACACCCCCTCCGTATGTAGAAAAACATTCGAGAGACCCATGGGGTGGTTACTCTAACCAAAGGGATAGAAGCATGCCTCGAACCCATCCCTTCTATGTCTGCCCCGGGCCCCACCAAGTCAGTCCCTCAATCCAACATGTGGAAGTAAGGCTGACTTCTTTTGCAAGAGCTGGGGTTGTGAGACTTCAGGTACAGTCTGCTGGCAGCCCTCCTCGAGCTGGGACTATATTAGAGTAACAGCCAACTATTCCCTAGCGTTTTACATACCTAGAGGATTTGACCTAGACGAGTGTACTGACTGGTGCCATCCGCTCCGTGTCACCTTCACTGAACCAGGGAAAAGAGCTCTGGGATGGACAAAAGGGTATACCTGGGGTCTTAGGATTTACAAGGAAAGATATGATAAGGGATTATTGTTCACTATCAGATTAAAAATAGAGACCCCCTACAATCCTTTAGGCCCCCCAACCAAATCCACACCCCTCACCCATACTATTACTTAGCCTACTCCGGTGATTGCGGACCCCCTTAATATGGCCGCTATCACCCAACCTCCCACTCCTCAGGTACCTCTAACTATTATCCCTGCAATTCCTTCAACAAGCCAGAGGATGTTTAACCTAGTGAGAGGAGCCTTTTATACCCTTGATAGAACTGATCCAAGCATTACTGAGGACTGTTGGCTATGCCTGTCCTCGGGTTTGCCTTATTATGAAGGAAATGCCTTCAATGGAGATTTCAACAGAACCAGCAGCCATACTTCCTGCTCTTGGGGAACAGGACAAAAACTGACCCTGACTGAAGTATCCTTGAAGAGTCCAGGTCTCTGTATAGGTACCCCACCTTCCACCCACAAATACCTATGCGGACAAATTCAGTCCGTGTCCAGGATGGAAGCTAATTACTATCTTGTACCTTCCCCATTGGCTGGTGGGCTTGCAATACAGGACTTACTCCCTGTTTATCAATTAAGGTTTTAATTCATCTCATGATTTTTGTGTTATGATCCAGCTGTTACCCCACGTATATTATCACCCTGCATCCAGTTTAGAAGAAAGCTATGCTGGCCGATGGTCAAAAGGAGAACCAATTACTTTAACCCTGGCTGCATTCATGGGAATAGGTATGGCAGTAGTAGTGGGGACGGGAGTGTCAGCTTTGATAGAAGGAAGACAGGGAATTCAGTCATTGAGGGATGCTGTCAATGAAGACCTAGAGGCAATAGAGAAGTCCATTGATGCTTTAGAAAAATCTTTGACCTCCCTGTCTGAGGTAGTTTTGCAGAACAGGAGAGGTCTTGATTTGTTGTTCCTAAAGGAAGGAGGACTGTGTGCTGCCCTTAAAGAAGAGTGCTGCTTGTATGCAGATCATACAGGAGTAGTTAGAGACTCTATGCAGAAACTGAGAGAAAGATTAGAGTGAAGGAAACGGGAACGAGATGCTCAACGGGGGTGGTTTGAATCATGGTTTGAGTCACGACCATCTTGGATAACTTCTTTGATTTCCGCTGTAGCCGGACCAATCCTTGTGGTATGCTTAGCTTTATTTTCGGCCCTTGTATAATAAATAGAGGAATGTCTTTCATCCAGAGTAGAATTGATACAGTAAAACTCATGGTTCTTCAAAGGCCATATCAACCTATAGTTCAGGTAGATGAAGAGTTAGGGGACAGCAATCTCTAAAATTCTATGATTAGACTTAGTCTAAACAGAAGACGAGGGGAATGAAAAGAAATGAAACTTGAGACCTGTGATTCATGTAATGTATGTCAAATAGCCCAAAGAGCTGTTTGTGAGCTTTGAAACCTGGGGCTGAGAACATAGCAGAACAGACCAGGACATGCTGGGGGAAGGCCCGTCGCCTCCCTATCTCCCACCCCTCAGACCTAAATTAAATGTTAACAGGCTGCTGATGTTTAAATGGACCAATCATGTAAAACCACGCCAATTCCTCCCCCAGTCCCACTCCTTTTCTATAAAAACCCCTAGCTTCCAAGCCTCGTAGTCAAATCCACTGTCTCCTGTGTGAGATTCATTTCAACCAGGAGCTCTGCCTTTAAAATACCTCGTGTTGTTACATCAAGGTGTTGTGTTCTGTTCGAGATTCTTGGGTGCACACTGAATTTTGAATTGAATGAAGTTGAGTGGGGGTTTCCCCACTAGGTTCTTTCA
>chr3:16792529-16800943
TGAAAGGAAATAAAACTGTAATTCATGTAATGTATGTTAAATAGCACAAAGAGTTGTTTCTGAGCTTTGAAACCTGGGGCTGAGAACATAGCAGAACAGACCAGGACATGCCCGGGCAAGCCCATCGCCTCCCTAGCTCCCACCCCTCTGACCTAAGTTAAATGTTACAGGCTGCTGATGTTTAAATGGACCAATCATGTGAAACCGCGCCAATTCCTCCCCCAGCCCCACTCCTTTTCTATAAAAACCCCTAGCTTCCAAGCCTCGTGGTCGAATCTACTGTCTCCTGTTATGTGAGATACGTTTCGACCCGGAGCTCCGCCATTAAAAACCTCTTGTTGTTACATCAAGGTGTTGTGTTCTATTCGTGATTCTTGGGTGCACGCCGAATCGGGAGCTGAGTGGGGGTTTCCCCACTGAGTTCTTTCATTTGGAGGTCCCACCGAGATTTGCGTGACACCCAGGAACCCCGAAGGACCCCTTGGAGGTGCGTTTGTTTGTGTGAGTCTTGTTATGTTGTCTGTTGTCTAAGTGTCTAAGTGTGGCACTGCTGAATTTGTGTCTTAGTTTTTCAGTTCTGAGATTGTGGGTTTGAGCCCCACCTGTGTTACCAGTTCTGGTATTCTGTATTCTGGCAGCTGCCACTGCGGACCGTAAGGACCCTAGTGGCTGTGGGAAGACGACGGTCTATTTCCCCACAGGCTGCACCCTTGGAAGACATTCCGAGGGAGACCCTGGAGTGCCCGGGGTACGGAACAGTCAGGAGGACCTGGCTGTTGCCTGGCAGAGTGAAGAAGAGTGAGTGCTCTTCCTGCCAGAGGAGTGGGGCGGAATCCCACTCCATCAGAGGTAGCGTTTGGCTGGTTGTGTAAGTCCAGACGCAGACGAGTGTGCTTGGATGTCTTAGTGTTTTCCGTCTCTGTCATTGTGTTGTGTTTACTCTTATTCTTCACTATGGGACAGACCGTGTCTACTCCTTTATCTTTGACTAAGGACCATTGGACGGACGTTAGGGCTAGAGGACAAAATTTGTCAGTAAAAGTGAAGAAAAAGCCATGGATGACTTTCTGTTCCTCAGAATGGCCTGTTTTTGGAGTAGGTTGGCCAGCAGAAGGAACTTTTTACTTACCCACCATAAGGGCTGTGAAGGCCATTGTTTTTCAGGAAGGGCCAGGGTCGCATCCAGACCAACAACCGTACATCATGGTATGGGAGGACTTGGCACGCTACCCACCCCCGTGGGTTCGCCCATTCCTCCCGCCTCTCCGCCCTGGCACCAAGATTCTAGCCATCCGAGAAAATGGTGAGAAAGAGAAACCGAAACCACCGCTCGGGAGAGATGATGATCGCAGCACACCAGTGACGAAACCCCCCAAGATCTATCCAGAGATTGAAGAACCCCCTGAGTGGCCCGACACCCCTCAACCCCCACCGTATGCTCCCCAGCCCCAACCTTTAGCTCCCTCGGGACCCCTGCCTCAGGCCCCGGCCGGAGGAGGGGGTCCCTCCACAGGAACAAGGAGTCGGCGAGGAGTCACCCCTGAGGGGCCTGCGGATTCAACCGTGGCACCCCCCCTCAGGGCTATTGGGGCTCCCCCTGCCGATCCAAATAGTCTACAGCCCCTACAGTATTGGCCTTTTTCCTCTTCTGACCTTTATAACTGGAAAGCTAATCACCCCCCTTTTTCAGAAAACCCTGCAGGACTCACTGGGTTGGTTGAATCATTAATGTATTCACACCAGCCGACCTGGGATGACTGCCAGCAGCTTCTGCAGACTCTATTCACAACCGAGGAGAGAGAGAGGATTCTCCTCGAGGCTCGGAAAAACGTCCGAGAAGAGGCTGGGCGCCCTGTCCAAACTCCAGCTGAGATAGATGAAGGATTTCCGCTAACCCGGCCCCGATGGGATTATAATACGGCATCAGGTAGGGAACGAATGTCCAATTATCGCCGGGTCCTAGTGGCGGGTCTCAGAGGTGCTGCCCGGCAGCCCACGAATCTGGCCAAGGTAAGAGAGGTTATGCAGGGAGCGACTGAGCCCCCCTCAGTATTCCTTGAAAGGCTCATGGAGGCTTATAGGATATATACCCCATTCGACCCCACGTCTGAGGGTCAAAGGGCCTCAGTAATTATGGCCTTCATTGGCCAGTCAGCTCCTGACATTAGGAAGAAGTTACAGCGAATTGAGGGCTTGCAGGATTACACCATAAGGGATGTAGTTAGAGAGGCAGAGAAAGTGTATCATAGGAGAGAAACAGAAGATGAAAAGTTAGAGAGAGAGAAAAGAGAGAAAAGAGAAGAGGAGGATAGGAGAGACAGGAGGCAAGAAAAGGTTTTGACTAGGATCCTGGCCGCAGTAGGAGAAAGAGATAATGGAAGAAGAGGTAGACAGTCAGGGAACCTGGGAGACAAAAGGCATCAGGGACCAAGGAGACCCAGAGAAGGCGGGCAGCGCCTGGAGAGGAACCAATGCGCGTATTGCAAGGAAATGGGCCACTGGAAGAGCGACTGTCCGAAAAAAAAACAAGAGGTAAAGGTGCTTTCTCTTGGGGAAGATGAAGACTAGGGGGAATGGGGCTCGGCTCCCCTCCCCGAGCCTAGGGTAACTTTAGAAGTGGAGGGGACCCCTGTGGACTTTCTAGTTGACACAGGAGCCGAATTTTCAGTACTCAAAACACCTCTAGGAAAAGTAAAGAAAAATGAAAAACCTTGGTGATCGGGGCCACGGGACAAAAATCGTATCCATGGACCACATCCCGAGTAGTAGACATAGGGCGAAATCGAGTAACTCATTCGTTTCTAGTCATTCCAGAGTGTCCTATGCCTTTATTGGGGAGAGACTTACTAACCAAGTTAAAAGCACAAATAACTTTCACCTCTCATCGACCGGAGGTTTTCTGGGGAATAAAAGCGCCCCAGACTCTAGAGCTGTCTTTACAACTAGGGGAGGAATATCGACTTTACCAAAATAAAGTAAAGCCCCCTGAGGGATTACAGGACTGGTTGAATCGATACCCTCAGGCGTGGGCAGAGACGGGAGGAGTGGGGATGGCAAAACTGGTCCCCCCTGTGGTGATTGAACTTAAGTCCGGGGCCACCCCTATAGGGGTCCGACAATATCCCATGAGCAGAGAAGCTCAAGAGGGTATACGCCCCCAAATCAACAAACTGCTCCAACAAGGGATTTTGGTCCCATGCAAATCCCCTTGGAACACTCCTCTACTTCCAGTAAAAAAACCAGGGACCAGGGACTACCGTCCAGTACAGGACCTTAGAGAAGTCAACAAGAGAGTTCAGGACATACACCCCACGGTGCCAAATCCTTATAACCTCCTCAGCACCTTGCCACCTGGTCGGACATGGTACACAGTCCTGGATCTCAAAGACGCTTTTTTCTGTTTGAGGTTACACCCCAACAGCCAGCCCTTGTTCGCTTTCGAATGGCGAGACTCCGAGAGTGGACAAGCCGGACAGCTCACATGGACGAGGCTGCCTCAGGGATTCAAGAACTCGCCCACTTTGTTCGATGAAGCCCTACACCGAGATCTTGCTCTTTTCCGAGCCAATAACCCACAGGTGACTCTTCTGCAATATGTAGATGACCTGCTCCTAGCTGCAGAAACACGCGAGGACTGTGAAATTGGGACCCAAAACCTCCTGGGCGAGTTAGGTAAGCTGGGGTATCGGGCCTCTGCTAAAAAGGCTCAGTTATGCCAGATAGAAGTGACCTACCTAGGATATGTCTTGAGAGATGGACAACGGTGGCTCACAGAAGCCAGAAAACAAGCTGTTATGCAGATCCCGACCCCAACCACTGCTCGCCAGGTAAGAGAGTTCCTGGGGACCGCCGGGTTTTGCAGACTCTGGATTCCCGGATTTGCCACACTGGCAACTCCCTTGTATCCACTAACCAAAGAGAAAGGGGAATTCACCTGGACCAGAGAACATCAGCTAGCCTTTGAAACTCTCAAAAAGGCACTGCTGCAGGCTCCGGCATTGGCCCTGCCAGATTTAAACAAACCTTTCACCCTATACATTGATGAAAGAAATGGAGTAGCAAGGGGAGTCCTTACCCAGGTTTTGGGACCATGGAAGCGCCCGGTAGCCTACTTATCAAAGAAACTGGACGCTGTGGCCAGTGGATGGCCCTCCTGCCTGCGAGCGATAGCAGCCACGGCTGTGCTAGTAAAAGATGCTGACAAACTGACTATGGGCCAGAATGTTACTATAGTGGCCCCACACTCTCTTGAGAGCATCATCAGGCAACCACCGAACTGCTGGATGACCAACGCCCGAATGACGCACTACCAGAGCCTATTGCTGACAGAGCGAGTAAGTTTTGCACCCCCAGCCATTCTCAACCCCGCCTCCTTACTACCTGAGGCTGACGAGGCCCCTGCACATAAGTGTGAAGAAATACTGGCAGAAGAGACTGGAATCCGGCCAGACCTCACAGACCAACCTTGGCCAGGGGTGATGACTTGGTTCACGGACGGAAGCAGCTTTGTGGTAGAAGGTAAGCGGAAGGCTGGGGCTGCAGTAGTGGATGGAAAGGCTGTCATATGGGCCAGCAGTCTGCCGGAGGGTACATCAGCTCAAAAAGCGGAACTAATCGCATTAATTCAAGCCTTAAGGCTGGCAGAAGGAAGGGCTCTTAATGTCTATACCGACAGCCGGTACGCTTTTGCCACGGCTCATGTTCACGGAGCAATATACCGACACCTTGGACTGCTGACGTCTGCCGGCAAAGATATCAAAAATAAAGAAGAAATTCTCAGCTTATTAGAAGCTGTTCATTTGCCCCGTAGGGTGGCAATTATCCATTGCCCAGGACACCAGAAGGGAACTGGGCCCGTTGAAAAGGGAAATCAAATGGCAGACCAAGAAGCTAAAAAAGCAGCCCAAGGGCCAATGACTCTGGTGGTGAGAACCCAACAGCCCGCTGCTGAGGAAATAAATAAAAGAACCCTCACAGAAGAAGAGGGGCGAGATTACTTAGCTAACATACACCATCTGACTCATTTAGGAACTAAAAAAATTACTAAAATTGGTTAGTAAGTCCCCCTATTACATTCCTGGATTAAAAGGAATTGTGGAAGAGATAGTAAAAAACTGCTGTGCTTGTGCACTTACCAACGCTGGGTCTAGCAGGCTCCAGGAAGGAAAATGACTGCGAGGAGACAGGCCTGGAGCCTACTGGGAAACTGACTTCACTGAGGTGAAACCGGCTAGGTATGGAAATAAATATCTCCTAGTTTTTATAGACACCTTTTCAGGATGGGTTGAAGCGTTCCCCACCAAGAAAGAAACGGCTAATGTAGTGGTCAAGAAGATACTTGAAGAAATCCTTCCCCGCTTTGGGATACCTAAGGTAATGGGGTCAGACAACGGACCGGCCTTCGTCTCCCAGGTAAGTCAGGGATTGGCCAGACAACTGGGGACAAATTGGAAATTACATTGTGCATACAGACCCCAGAGTTCAGGACAGGTAGAAAGGATGAACAGAACGCTAAAGGAGACTCTGACTAAAATAGCCTTAGAATTCGGCGGAAGCGATTGGACAGCCGTTCTCCCTTATGCCTTGTTCAGGGTTCGGAATACACCTGGACCCCTTGGCCTAACTCCATTTGAATTAATGTATGGGGCGCCCCCACCCATTTTTATGACCGTAGGGGATAAGAATCGCCCGGATGTGTCTTTCTCTCCTTCTTCTAGTCTTTTGGCTCGATTAAAAGCTCTCGAAATAGTAAGAAAAGAGGTCTGGGAACAGCTAAAAGAAACCTATGTTGCTGGTGACACACAGGTGCCGCATCAGTTTGAAGTAGGAGACGCAGTCCTGGTGAGGAGACACCGAGCGGGAAACCTAGAACCGAGGTGGAAGGGACCCTACTTGGTGCTACTGACAACGCCCACCGTGGTCAAAGTGGAAGGAATCCCCACTTGGGTCCACGCATCCCACGTCAAGAGAGCACCCCCTGGAGTCAGCCATGATGAGTGGACTTTGGAGAAGACTACTAATCCTTTTAAGTTGCGCCTGCTTCGTAGGAGCGATCCCAAAAGACTTCAACCCCCACAGTCCTGTTCAACAAACGTGGGAGGTACTCAATGAGGGGGGTAGGGCTGTATGGACAATCGCCGAGGTACACCCTCTGTGGACTTGGTGGCCTGATCTTTTCCCTGACATCTGTAAGTTGGCTATAGGAGCCCCTCCTGGATGGGACTTGGAGGGGTACTCTGACATTCAGAGGGCACCTTTATCACCCCCTCCGTACGTAGAAAAACATTCGAGAGACCCATGGGGTGGTTGCTCTAACCAAAGGGATAGAAGTATGCTTCGAACCCATCCCTTCTATGTCTGCCCCGGGCCCCACTGAAGTCAGTCCCTCAATCCAACGTGTGGAGGTAAGGCTGACTTCTTTTGTAAGAACTGGGGTTGCGAGACTTCAGGTACAGCCCGCTGGAAGCCCTCCTCGAGCTGGGACTATATTAGAGTAACAGCCAACTATTCCCTAGCGTCTTATGTACCTGGAGGATTTGACCTAGACGAGTGTACTGACTGGTGCCATCCGCTCCGTGTCACCTTCACTGAACCAGGGAAGAGAGCTCTGGGATGGACAAAAGGGTATACCTGGGGTCTTAGGATTTACAAGGAAAGATATGATGAGGGATTATTGTTCACTATCAGATTAAAAATAGAGACCCCCTACAATCCTTTAGGCCCCCCAACCAAGTTCACACCCCTCACCCATACAATTACTCAGCCTACTCCAGTGATTGCGGACCCCCTTAATATGGCCGCTATCACCCAACCTCCCACTCCTCAGGTACCTCTAACTATTACCCCCGCGATTCCTTTAAGACAGAGGATGTTTAACCTAGTGAGAGGAGCCTTTTATGCCCTTAACAGAACTGATCCAAGCGCTACTGAGGACTGCTGGCTATGCCTGTCCTTGGGTCCGCCTTATTATGAAGGAATCGCCTTCAATGGAGATTTCAACAGAACCAGCAGCCATACTTCCTGCTCTTGGGGTACAGGACAAAAACTGACCCTGACTGAAGTATCCGCGAGGAATCCAGGTCTCTGTATAGGTACCCCACCTTCCACTCACAAACACCTATGCGGACAAATTCAGTCCGTGTCCAGAACGGAAGCTAATTACTATCTTGTACCTTCGCCGGTTGGATGGTGGGCTTGCAATACAGGACTTACTCCCTGTGTATCAACTAAGGTTTTTAATTCATCTCATGATTTTTGTGTCATGATCCAGCTGTTACCCCGCGTATATTATCACCCTGCATCCAGTTTAGAAGAAAGCTATGCTGGCCGGCGGTCAAAAAGAGAACCAATTACTTTAACCCTGGCTGCATTCATGGGAATAGGTATGGCAGTAGGAGTGGGGACGGGAGTGTCAGCTTTGATAGAAGGAAGACAGGGAATTCAGTCTTTGAGGGATGCTGTCAATGAAGACCTAGCAGCAATAGAGAAGTCCATTGACGCTTTAGAAAAATCTTTGACCTCCCTGTCTGAGGTAGTTTTACAGAACAGGAGAGGTCTTGATTTGTTGTTCCTAAAGGAAGGAGGACTGTGTGCTGCCCTTAAAGAAGAGTGCTGCTTCTATGCAGATCATACAGGAATAGTTAGAGACTCTATGCAGAAACTGAGAGAAAGATTAGAGCAAAGGAAACGGGAACGGGATGCTCAACGGGGGTGGTTTGAGTCGTGGTTTGAATCACAACCATCTTGGATAACTTCTTTAATTTCCGCTGTAGCCGGACCAATCCTTATGATATGCTTAGCTTTAGTTTTCGGCCCTTGTATAATAAATAGAGGAATGGCTTTCATCCAGAGTAAAATTGATACAGTAAAACTCATGGTTCTTCAAAGGCAATATCAACCTATAGTTCAGGTAGATGAAGAGTTAGGGGACACCAATCTCTAAAATTCTATGATTAGAATTAGTCTAAACAGAAAAAGAGGGGAATGAAAGGAAATAAAACTGTAATTCATGTAATGTATGTTAAATAGCCCAAAGAGTTGTTTCTGAGCTTTGAAACCTGGGGCTGAGAACATAGCAGAACAGACCAGGACATGCCCGGGCAAGCCCATCGCCTCCCTAGCTCCCACCCCTCTGACCTAAGTTAAATGTTACAGGCTGCTGATATTTAAATGGACCAATCATGTGAAACCGCGCCAATTCCTCCCCTAGCCCCACTCCTTTTCTATAAAAACCCCTAGCTTCCAAGCCTCGTGGTCGAATCCACTGTCTCCTGTTATGTGAGATACGTTTCAACCCGGAGCTCCGCCATTTAAAAACCTCTTGTTGTTACATCAAGGTGTTGTGTTCTATTCGTGATTCTTGGGTGCACGCCGAATCGGGAGCTGAGTGGGGGTTTCCCCACTGAGTTCTTTCA
>chr3:55577995-55586398
TGAAAGGAAATAAAACTGTAATTCATGTAATGTATGTTAAATAGCCCAAAGAGTTGTTTCTGAGCTTTAAAACCTGGGGCTGAGAACATAGCAGAACAGACCAGGACATGCCCGGGCAAGCCCATCGCCTCCCTAGCTCCCACCCCTCTGACCTAAGTTAAATGTTACAGGCTGCTGATGTTTAAATGGACCAATCATGTGAAACCGCGCCAATTCCTCCCCCAGCCCCACTCCTTTTCTATAAAACCCCCTAGCTTCCAAGCCTCGTGGTCGAATCCACTGTCTCCTGTTGTGTGAGATACGTTTCGACCCGGAGCTCTGCCATTAAAAAACCTCTTGTTGTTACATCAAGGTGTTGTGTTCTATTCGCGATTCTTGGGTGCACGCCGAATCGGGAGCTGAGTGGGGGTTTCCCCACTGAGTTCTTTCATTTGGAGGTCCCACCGAGATCTGCGTGACACCCAGGAACCCCGAAGGACCCCTTGGAGGTGCGTTTGTTTGTGTGAGTCTTGTTATGTTGTCTGTTGTCTAAGTGTCTAAGTGTGGCACTGCTGAATTTGTGTCTTAGTTTTTCAGTTCTGAGATTGTGGGTTTGAGCCCCACCTGTGTTACCAGTTCTGGTATTCTGTATTCTGGCAGCTGCCACTGCGGACCGTAAGGACCCTAGTGGCTGTGGGAAGACGACGGTCTATTTCCCCACAGGCTGCACCCTTGGAAGACATTCCGAGGGAGACCCTGGAGTGCCCGGGGTACGGAACAGTCAGGAGGACCTGGCTGTTGCCTGGCAGAGTGAAGAAGAGTGAGTGCTCTTCCTGCCAGAGGAGTGGAGCGGAATCCCACTCCATCAGAGGTAGCGTTTGGCTGGTTGTGTAAGTCCAGACGCAGACGAGTGTGCTTGGATGTCTTAGTGTTTTCCGTCTCTGTCATTGTGTTGTGTTTACTCTTATTCTTCACTATGGGACAGACCGTGTCTACTCCTTTATCTTTGACTAAGGACCATTGGACGGACGTTAGGGCTAGAGGACAAAATTTGTCAGTAAAAGTAAAGAAAAAGCCATGGATGACTTTCTGTTCCTCAGAATGGCCTGTTTTTGGAGTAGGTTGGCCAGCAGAAGGAACTTTTTACTTACCCACCATAAGGGCTGTGAAGGCCATTGTTTTTCAGGAAGGACCAGGGTCGCATCCAGACCAACAACCGTACATCATGGTATGGGAGGACTTGGCACGCTACCCACCCCCGTGGGTTCGCCCATTCCTCCCGCCTCTCCGCCCTGGCACCAAGATTCTAGCCATCCGAGAAAATGGTGAGAAAGAGAAACCGAAACCACCGCTCGGGAGAGATGATGATCGCAGCACACCAGTGACGAAACCCCCCAAGATCTATCCAGAGATTGAAGAACCCCCTGAGTGGCCCGATACCCCTCAACCCCCACCTTATGCTCCCCAGCCCCAACCTTCAGCTCCCTCGGGACCCCTGCCTCAGGCCCCGGCCGGAGGAGGGGGTCCCTCCACAGGAACAAGGAGCCGGCGAGGAGTCACCCCTGAGGGGCCTGCGGATTCAACTGTGGCGCTCCCCCTCAGGGCTATTGGGGCTCCCCCTGCCGATCCAAATAGTCTACAGCCCCTACAGTATTGGCCTTTTTCCTCTTCTGACCTTTACAACTGAAAAGCTCATCACCCCCCTTTTTCAGAAAACCCTGCAGGACTCACTGGGTTGGTTGAATCATTAATGTATTCACACCAGCCGACCTGGGATGACTGCCAGCAGCTTCTGCAGACTCTATTCACAACCGAGGAGAGAGAGAGGATTCTCCTCGAGGCTCGGAAAAATGTCCGAGACGAGGCTGGGCGCCCTGTCCAAACTCCAGCTGAGATAGATAAAAGATTTCCGCTAACCCGGCCCCGATGGGATTATAATACGGCATCAGGTAGGGAACGACTGTCCAATTATCGCCGGGTCCTAGTGGTGGGTCTCAGAGGTGCTGCCCGGCAGCCCACGAATCTGGCCAAGGTAAGAGAGGTTATGCAGGGAGCGACTGAGCCCCCCTCAGTCTTCCTTGAAAGGCTCATGGAGGCTTATAGGAGATATACCCCATTCGACCCCACGTCTGAGGGTCAAAGGGCCTCAGTAATTATGGCCTTCATTGGCCAGTCAGCTCCTGACATTAGGAAGAAGTTACAGCGAATTGAGGGCTTGCAGGATTACACCATAAGGGATGTAGTTAGAGAGGCAGAGAAAGTGTATCATAGGAGAGAAACAGAAGATGAAAAGTTAGAGAGAGAGAAAAGAGAGAAAAGAGAAGAGGAGGATAAGAGAGACAGGAGGCAAGAAAAGGTTTTGACTAGGATCCTGGCCGCAGTAGGAGAAAGAGATAATGGAAGAAGAGGTAGACAGTCAGGGAACCTGGGAGACAAAAGGCAGCAGGGACCAAGGAGACCCAGAGAAGGCGGGCAGCGCCTGGAGAGGAACCAATGCGCGTATTGCAAGGAAATGGGCCACTGGAAGAGCGACTGTCCGAAAAAAAAACAAGAGGTAAAGGTGCTTTCTCTTGGAGAAGATGAAGACTAGGGGGAACGGGGCTCGGCCCCCCTCCCCGAGCCTAGGGTAACTTTAGAAGTGGAGGGGACCCCTGTGGACTTTCTAGTTGACACGGGAGCCGAATTTTCAGTACTCAAAACACCTCTAGGAAAAGTAAAGAAAAATGAAAAAACCTTGGTGATCGGGGCCACGGGACAAAAATCGTATCCATGGACCACATCCCGAGTAGTAGACATAGGGCGAAATCGAGTAACTCATTCGTTTCTAGTCATTCCAGAGTGTCCTATGCCTTTATTGGGGAGAGACTTACTAACCAAGTTAAAAGCACAAATAACTTTCACCTCTCATCGACCGGAGGTTTTCTGGGAAATAAAAGCGCCCCAGACTCTAGAGCTGTCTTTACAACTAGGGGAGGAATATCGACTTTACCAAAATAAAGTAAAGCCCCCTGAGGGATTACAGGACTGGTTGAATCGATACCCCCAGGCGTGGGCAGAGACGGGAGGAGTGGGGATGGCAAAACTGGTCCCCCCCGTGGTGATTGAACTTAAGTCTGGGGCCACCCCTATAGGGGTCCGACAATATCCCATGAGCAGAGAAGCTCAAGAGGGTATACGCCCCCAAATTAACAAACTGCTCCAACAAGGGATTTTGGTCCCATGCAAATCCCCTTGGAACACTCCTCTACTTCCAGTAAAAAAACCAGGGACCAGGGACTTCCGTCCAGTACAGGACCTTAGAGAAGTCAACAAGAGAGTTCAGGACATACACCCCACGGTGCCAAATCCTTATAACCTCCTCAGCACCTTGCCACCTGGTCGGACATGGTACACAGTCCTGGATCTCAAAGATGCTTTTTTCTGTTTGAGGTTACACCCCAACAGCCAGCCCTTGTTCGCTTTCGAATGGCGAGACTCCGAGAGTGGACAAGCCGGACAGCTCACATGGACGAGGCTGCCTCAGGGATTCAAGAACTCGCCCACTTTGTTCGATGAAGCCCTACACCGAGATCTTGCTCTTTTCCGAGCCAATAACCCACAGGTGACTCTTCTGCAATATGTAGATGATCTGCTCCTAGCTGCAGAAACACGCGAGGACTGTGAAATTGGGACCCAAAACCTCCTGGGCGAGTTAGGTAAGCTGGGGTATCGGGCCTCTGCTAAAAAGGCTCAGTTATGCCAGATAGAAGTGACCTACCTAGGATATGTCTTGAGAGATGGACAACGGTGGCTCACAGAAGCCAGAAAACAAGCTGTTATGCAGATCCCGGCCCCAACCACTGCTCGCCAGGTAAGAGAGTTCCTGGGGACCGCCGGGTTTTGCAGACTCTGGATTCCCGGATTTGCCACACTGGCAGCTCCCTTATATCCACTAACCAAAGAGAAAGGGAAATTCACCTGGACCAGAGAACATCAGCTAGCCTTTGAAACTCTCAAAAAGGCACTGCTGCAGGCTCCGGCATTGGCCCTGCCAGATTTAAACAAACCTTTCACCCTATACATTAATGAAAGAAATGAAGTGGCAAGGGGAGTCCTTACCCAGGTTTTGGGACCATGGAAGGGCCCGGTAGCCTACTTATCAAAGAAACTAGACGCTGTGGCCAGTGGATGGCCCTCCTGCCTGCGAGCGATAGCAGCCACGGCTGTGCTAGTAAAAGATGCTGACAAACTGACTATGGGCCAGAATGTTACTATAGTGGCCCCACACTCTCTTGAGAGCATCATCAGGCAACCACCGGACCGCTAGATGACCAACGCCCGAATGACGCACTACCAGAGCCTATTGCTGACAGAGCGAGTAAGTTTTGCACCCCCAGCCATTCTCAACCCCGCCTCCTTACTACCTGAGGCTGACGAGGCCCCTGCACATAAGTGTGAAGAAATACTGGCAGAAGAGACTGAAATCCGGCCAGACCTCACAGACCAACCTTGGCCAGGGGCGATGACTTGGTTCACGGACGGAAGCAGCTTTGTGGTAGAAGGTAAGCGGAAGGCTGGGGCGGCAGTAGTAAATGAAAAGGCTGTCATATGGGCCAGCAGTCTGCCGGAGGGTACATCAGCTCAAAAAGCGGAACTAATCGCATTAATTCAAGCCTTAAGGCTGGCAGAAGGAAGGGCTCTTAATGTCTATACCGCTTTTGCCACGGCTCATGTACACGGAGCAATATACCGACACCGTGGACTGCTGACGTCTGCCGGCAAAGATATCAAAAATAAAGAAGAAATTCTCAGCTTATTAGAAGCTGTTCATTTGCCCCGTAGGGTGGCAATTATCCATTGCCCAGGACACCAGAAGAAAACTGGGCCCGTTGAAAAGGGAAATCAAATGGCAGACCAAGAAGCTAAAAAAGCAGCCCAAGGGCCAATGACTCTGGTGGTGAGAACCCAACAGCCCGCTGCTGAGGAAATAAATAAAAGAACCCTCACAGAAGAAGAGGGGCGAGATTACTTAGCTAACATACACCATCTGACTCATTTAGGAACTAAAAAATTACTAAAATTGGTTAGTAAGTCCCCCTATTACATTCCTAGATTAAAAGGAATTGTGGAAGAGATAGTAAAAAACTGCCGTGCTTGTGCACTTACCAACGCTGGGTCTAGCAGGCTCCAGGAAGGAAAACGACTGCGAGGAGACAGACCTGGAGCCTACTGGGAAACTGACTTCACTGAGGTGAAACCGGCTAGGTATGGAAATAAATATCTCCTAGTTTTTATAGACACCTTTTCAGGATGGGTCGAAGCGTTCCCCACCAAGAAAAAAACGGCTAATGTAGTGGTCAAGAAGATACTTAAAGAAATCCTTCCCCGCTTTGGGATACCTAAGGTAATGGGGTCAGACAACGGACCTGCCTTCGTCTCCCAGGTAAGTCAGGGATTGGCCAGACAACTGGGGACAAATTGGAAATTACATTGTGCATACAGACCCCAGAGTTCAGGACAGGTAGAAAGGATGAACAGAACGCTAAAGGAGACTCTGACTAAAATAGCCTTAGAATCCGGCGGAAGCGATTGGACAGCCGTTCTCCCTTATGCCTTGTTCAGGGTTCGGAATACACCTGGACCCCTTGGCCTAACTCCATTTAAATTAATGTATGGGGCGCCCCCACCCATTTTTATGACCGTAGGGGATAAGAATCGCCCGGATGTGTCTTTCTCTCCTTCTTCTAGTCTTTTGGCTCGATTAAAAGCTCTCGAAATAGTAAGAAAAGAGGTCTGGGAACAGCTAAAAGAAACCTATGTTGCTGGTGACACACAGGTGCCGCATCAGTTTGAAGTAAGAGACGCAGTCCTGGTGAGGAGACACCGAGCGGGAAACCTAGAACCGAGGTGGAAGGGACCCTACTTGGTGCTACTGACAACGCCCACCGCGGTCAAAGTGGAAGGAATCCCCACTTGGGTCCACGCATCCCACGTTAAGAGAGCACCCCCTGGAGTCAGCCATGATGAGTGGACTTTGGAGAAGACTACTAATCCTTTTAAGTTGCGCCTGCTTCGTAGGAGCGATCCCAAAAGACTTCAACCCCCACAGTCCTGTTCAACAAACGTGGGAGGTACTCAATGAGGGGGGTAGGGCTGTATGGACAATCGCTGAGGTACACCCTCTGTAGACTTGGTGGCCTGATCTTTTCCCTGACATCTGTAAGTTGGCTATAGGAGCCCCTCCTGGATGGAACTTGGAGGGGTACTCTGACATTCAGAGGGCACCTTTAACACCCCCTCCGTACGTAGAAAAACATTCGAGAGACCCATGGGGTGGTTGCTCTAACCAAAGGGATAGAAGTATGCTTCGAACCCATCCCTTCTATGTCTGCCCCGGGCCCCACCGAAGTCAGTCCCTCAATCCAACGTGTGGAGGTAAGGCTGACTTCTTTTGTAAGAGCTGGGGTTGCGAGACTTCAGGTACAGCCCGCTGGAAGCCCTCCTCGAGCTGGGACTATATTAGAGTAACAGCCAACTATTCCCTAGCGTCTTATGTACCTGGAGGATTTGACCTAGACGAGTGTACTGACTGGTGCCATCCGCTCCGTGTCACCTTCACTGAACCAGGGAAGAGAGCTCTGGGATGGACAAAAGGGTATACCTGGGGTCTTAGGATTTACAAGGAAAGATATGATGAGGGATTATTGTTCACTATCAGATTAAAAATAGAGACCCCCTACAATCCTTTAGGCCCCCCAACCAAGTTCACACCCCTCACCCATACAATTACTCAGCCTACTCCAGTGATTGCGGACCCCCTTAATATGGCCGCTATCACCCAACCTCCCACTCCTCAGGTACCTCTAACTATTACCCCCGAGATTCCTTCAAGACAGAGGATGTTTAACCTAGTGAGAGGAGCCTTTTATGCCCTTAACAGAACTGATCCAAGCGCTACTGAGGACTGCTGGCTATGCCTGTCCTCGGGTCCGCCTTATTATGAAGGAATCGCCTTCAATGGAGATTTCAACAGAACCAGCAGCCATACTTCCTGCTCTTGGGGTACAGGACAAAAACTGACCCTGACTGAAGTATCCGCGAGGAATCCAGGTCTCTGTATAGGTACCCCACCTTCCACTCACAAACACCTATGCGGACAAATTCAGTCCGTGTCCAGAACGGAAGCTGATTACTATCTTGTACCTTCCCCGGTTGGATGGTGGGCTTGCAATACAGGACTTACTCCCTGTGTATCAACTAAGGTTTTTAATTCATCTCATGATTTTTGTGTCATGATCCAGCTGTTACCCCGTGTATATTATCACCCTGCATCCAGTTTAGAAGAAAGCTATGCGGGCCGGCGGTCAAAAAGAGAACCAATTACTTTAACCCTGGCTGCATTCATGGGAATAGGTATGGCAGTAGGAGTGGGGACGGGAGTGTCAGCTTTAATAGAAGGAAGACAGGGAATTCAGTCTTTGAGGGATGCTGTCAATGAAGACCTAGCGGCAATAGAGAAGTCCATAGACGCTTTAGAAAAATCTTTGACCTCCCTGTCTGAGGTAGTTTTACAGAACAGGAGAGGTCTTGATTTGTTGTTCCTAAAGGAAGGAAGACTGTGTGCTGCCCTTAAAGAAGAGTGCTGCTTCTATGCAGATCATACAGGAATAGTTAGAGACTCTATGCAGAAACTGAGAGAAAGATTAGAGCGAAGGAAACGGGAACGGGATGCTCAATGGGGGTGGTTTGAGTCGTGGTTTGAATCACGACCATCTTGGATAACTTCTTTAATTTCCGCTGTAGCCGGACCAATCCTTATGATATGCTTAGCTTTAGTTTTCGGCCCTTGTATAATAAATAGAGGAATGGCTTTCATCCAGAGTAAAATTGATACAGTAAAACTCATGGTTCTTCAAAGGCAATATCAACCTATAGTTCAGGTAGATGAAGAGTTAAGGGACACCGACCTCTAAAATTCTATGATTAGAATTAGTCTAAACAGAAGAAGAGGGGAATGAAAGGAAATAAAACTGTAATTCATGTAATGTATGTTAAATAGCCCAAAGAGTTGTTTCTGAGCTTTAAAACCTGGGGCTGAGAACATAGCAGAACAGACCAGGACATGCCCGGGCAAGCCCATCGCCTCCCTAGCTCCCACCCCTCTGACCTAAGTTAAATGTTACAGGCTGCTGATGTTTAAATGGACCAATCATGTGAAACCGCGCCAATTCCTCCCCCAGCCCCACTCCTTTTCTATAAAACCCCCTAGCTTCCAAGCCTCGTGGTCGAATCCACTGTCTCCTGTTGTGTGAGATACGTTTCGACCCGGAGCTCTGCCATTAAAAAACCTCTTGTTGTTACATCAAGGTGTTGTGTTCTATTCGCGATTCTTGGGTGCACGCCGAATCGGGAGCTGAGTGGGGGTTTCCCCACTGAGTTCTTTCA
>chr4:3355823-3364151
TAAAAGGAAATAAAACTTGAGACCTGTGATTCATGTAATTTATGTCAAATAACCCAAAGAGTTGTTTGTGAGCTTTGAAACCTGGGGCTGAGAACATAGCAGAAGAGACCAGGACATGCCTGAGCAGGCCCATCGCCTCCCTATCTCCCACCCCTCTGACCTAAGTTAAATGTTAACAGGCTGCTGATGTTTAAATGGACCAATCATGTGAAACCATGTCAATTCCTCCCCCACCCCCACTCATTTTCTATAAAAACCCCTAGCTTCCAAGCCTCATGTTCAAATCCACTGCCTCCTGTGTGAGATACGTTTCGACCCGGAGCTCCGCCATTAAAATACCTCGTGTTGTTACATCAAGGTGTTGTGTTCTATTCGTGATTCTTGGGTGTACGCTGAACAGGGAGTTGAGTGGGGGTTTCCCCACTAGGTTCTTTCATTTGGAGGCCCCAGCAAGATCTGCATGACACCCAGGAACCCTGAAGGACGCCTTGGAGGTGCATTTGTTTGTGTGAGTCTTGTATGTTGTCTGTTGTCTAAGTGTCTAAGTGTGGCACTGCTGAATTTGTGTCTTAGTTTTTCCGTTCTGAGATTGTGGGTTTGAGCCCCACCTGTGTTACCAGTTCTGGTATTCTGTATTCTGGCAGCTGGCACTGTGGACCATAAGGATCCTAGTGGCTGTGGGAAGACGACGGTCTATTTCCCCACAGGCTGCACCCCTGGAAGACATTCCGAGGGAGACCCTGGAGTGCCCAGGGTATGGAACAGTCAGGAGGACCTGGCTGTTGCCTGGCAGAGTGAAGAAGAGTGAGTGCTCTTCCTGCCAGAGAATTGGACACGGAATCCGACTCCATCAGAGGTAGCGTTTGGCTGGTTGTATAATTCCAGACGCGAATGAGTGTCTTTGGATGTCTTAGTGTTTTCCATCTCTGTCATTGTGTTGTGTTTATTCTTATTCTTCACTATGGGACAGACGGTGTCTACTCCTTTATCTTTGACTAAAGACCATTGGACGGACGTTAGGGTTAGAGGACGAAATTTGTCAGTAATAGTGAAAAAAAAGCCATGGATGACTTTTTGTTCCTCAGAATAGCCTGTTTTTGGAGTAGGTTGGCCACCAGAAGGAACTTTTTACTTACCCACCATAAGGGCTGTGAAGGCCATTGTTTTTCAGGAAGAGCCAGGGTCGCATCCAGACCAGCAACCGTACATCACGGCATGGGAGGACTTGGCACGCTACCCACCCCCATGGGTTCACCCATTCCTCCCACCTCTCCGCCCTGGCACCAAGATCCTAGCCATCCAAGAAAATAGTGAGAAAGAGAAACTGAAAACACTGCTCGGGGGAGATGATGATCGCAGCACACCAGTGACAAAACCCCCCAAGATCTATCCAGAGATTGAAGAAGCCCCTGAGTGGCCCGACACCCCTCAACCCCCACCATATGCTCCCCAGCCCCAACTTTCAGTCCCTCAGGACCGAGGAAGGGATCCCTCCACAGCAACAAGGAGCCGGCGAGGAGTCGCCCCTGAAGGGCCTGCGGATTCAACCATGGCGCTCCCCCTCAGGGCTATTGGGGCTCCCCTTGCCGATCCGAATAGTCTACAGCCCCTACAGTATTGGCCTTTTTCCTCTTCTGACCTCTATAACTGGAAAGCTAATCACCCCCCTTTTTCAGAGAACTCTGCAGGACTCACTGGGTTGGTTGAATCATTAATGTATTCACACCAGCTGACCTGGGATGACTGCCAGCAGCTTCTGCAGACTCTATTCACAACCGAGGAGAGAGAGAGGATTCTCCTCGAGGCTCGGAAAAATGTCTGAGATGAGGCTGGGCGCCCTGTCCAAACTTCAGCTGAGATAGATGAAGGATTCCTGCTAACCCGGCCCCAATGGAATTATAACATGGCACCAGGTAGGGAACGACTGTCCAAGTATCATCGGGTCCTAGTGGCGGGTCTCAGAGGTGCTGCTTGGCAGCCCACGAATCTGGCCAAGGTAAGAGAGGTTATGCAGGGAGCGACTGAGCCCCCCTCAGTCTTCCTCGAAAGGCTCATGGAGGATTACAGGAGATATACCCCATTTGATCCCACATCTGAGGGTCAAAGGGCCTCAGTAATTATGGCCTTCATTGGCCAGTCGGCTCCTGACATAGAAAGAAGAAGTTACAGTGAATTGAGGGCTTGCAGGATTACACCATAAGGGATGTAGTTAGAGAGGCAGAGAAAGTGTATCATAGGAGAGAAACAGAAGATGAAAAATTAGAGAGAGAGAAAAGAGAGAAAAGAGAGGATGAGGATAGGAGAGACAGGAGGCAAGGAAAGGTTTTGACTAGGATCCTGGCCCCAGTAGGATAAAGAGATAACGGAAGAAGAGGTAGACAGTCAGGGAACCTGGGAGACAAAAGACAGCAGGGACCAAGGAGACCCAGAGAAGATGGGCACCGCCTTGGGAGGAACAAATGCGCATATTGCAAGGAAATGGGCGACTGTAAGAGCGACTGTCCAAAAAAAAAAAAAGAGGTAAAAGTGCTTTCTCTTGGAGAAGATGAAGACTGGGGGAACAGGGCTTGGCCCCCATCCCCGAGCCTAGAGTAACCTTAGAAGTGGAGGGGACCCCCGTAGACTTTCTAGTCGACACGGGAGCTGAATTTTCAGTACTCAAAACACCTCTAGGAAAAGTGAAGAAAAATGAAAAAACCTTGGTGATTGGGGCCACAGGACAAAAATCATATCCATGGACCACATCCCGAGTAGTAGACATAGGGCGAAATCGAGTAACTAATTCGTTTCTAGTCATTCCAGAGTGTCCTATGCCTCTATTGGGGAGGGACTTACTAACCAAGTTAAAAGCACAAATAACTTTCACCTCTCATCGACCGGAGGTTTTCTGGGGAATAAAAGCACCCCAGACTCTAGAGCTGTCTTTACAACTAGGAGAGAAATATCAACTTTACCAAAATCAAGTAAAGCCCTCTGAGGGATTACAGCACTGGTTGAATCGATACCCTCAGGTGTGGGCAGAGACGGGAGGAGTGGGGATGGCAAAACTGGTCCTACCTCCCCCCCCCCCCCCCGTGGTGATTGAACTTAAATCCGGGGCCACTCCTATAGGGGTCCGACAATATCCCATGAGCAGAGAAGCTCAAGAGTGTATATGCCCCCAAATCAACAAACTGCTCCAACAAGGGATTTTCGTCCCATGCAAATCCCCTTGGAACACTCCTCTACTTCCAGTAAAAAAAACAGGGACCAGTGACTACCGTCCAGTCCAGAACCTTAGAAAAGTCAACAAGAGAGTTCAGGATATACACCTCACGGTGCCAAATCCTTATAACCTCCTCAGCACCTTGCCACCTGGTCGGACATGGTACACAGTCCTGGATCTCAAAGATGTTTTTTTCTGTTTGAGGTTACACCCCAACAGCCAGCCCTTGTTCACTTTCGAATAGCGAGACTCCAAGAGTGGACAAGCAGGACAGCTCACATGGACAAGGCTGCCTCAGGGATTCAAGAACTCGCCCACTTTGTTCGATGAAGCCCTACACTGAGATCTTGCCCTTTTCCAAGCCAATAACCCACAGGTGACTCTTCTGCAATATGTAGATGACCTGCTCCTAGCTGCAGAAACACGCGAGGACTGTGAAATTGGGACCCAAAACTTCCTGGGCAAGTTAGGTAAGCTGGGGTGTCAGGCCTCTGCTAAAAAGGCTCAGTTATGCCAGATAGAAGTGACCTACCTAGGATATGTCCTGAGAGATGGACAATGGTGGCTCACAGAAGCCAGAAAATAAGCTGTTATGTAGATCTCAGCCCCAACCACTGCTCGCCAGGTAAGAGAGTTCCTGGAGACTGCCCGGTTTTGCAGACTCTGGACTCCCGGATTTGCCACACTGGCAGCTCCCTTGTATCCACTAACCAAAGAGAAAGGGGAATTCACCTGGACCAGAGAACATCAGCTAGCCTTTGAAACTCTCAAAAAGGCACTGCTGCAGGCTCTGGCATTGGACCTGCCAGATTTAAACAAACCTTTCACCCTATACATTGATGAAAGAAATGGAGTGGCAAGGGGAGTCCTTACCCAGGTTTTGGGACGATGGAAGTGCCCGGTAGCCTACTTATCAAAGAAACTGAACCCTGTGGCCAGTGGATGGCCCTCCTGCATGTGAGTGATAGCAGCCACGGCTGTGCTAGTAAGATATGCTGACAAAGTGACTATGGGCCAGAATGTTACCATAGTGGCCCCACACTCTCTTGAGAGCATCGTCAGGCAACCACCGGACCGCTGGATGACCAATGCCCAAATGACGCACTACCAGAGCCTGTTGCTGACAGAGCAAGTAAGTTTCGCACCCCCAGCCATTCTCAACCCAGCCTCCTTACTACCTGAGGCTGACAAGGTCCCTGCGCATAGTGTGAAGAAATACTGGCAGAAGAGACTGGAATCCGGCAAGACCTCACAGACCAACCTTGGCCATGGCCGATGACCTGGTTCACAGACAGAAGCAGCTTTGTGGTAGAAGGTAAGTGGAGGGCTGGGGCAGCAGTAGTGGATGGAAAGTCTGTCATATGGGCCAGCAGCCTGCCGGAGGGTACATCTGCTTAAAAAGCCGAACTAATCGCACTAATTCAAGCCTTAAGGCTGGCAGAAGGAAGGGCTCTTAATGTCTATGCCGACAGTCGGTACGCTTTTGCCACAGCTCATGTTCATGGAGCAATATACCGACACCGTGGACTGCTGACGTCTGCCAGCAAAGATATCAAAAATAAAGAAGAAATTCTCAGCTTATTAGAAGCTGTTCATCTGCCCTGTAGGGTGGCAATTATCCATTGCCCAGGACACCAGAAGGGAACTGGGACGGTTGAAAAGGGAAATCAAATGGCAGACCAAGAAGCTAAAAAAGCAGCCCAAGGGCCAATGACTCTGGTGGTAAGAACCCAACAGCCCGCTGCTGAGGAAATAAATAAAAGAACCCTCACAGAAGAGGGGCGAGATTACATAGCTAACATACACCATCTGACTCATTTAGGAACTGAAAAAAAATACTAAAATTGGTTAGTAAGTCCCCCTATTACATTCCTGGATTAAAAAGAATTGTGGAAGAGATAGTAAAGAACTGCTGTGCTTGTGCACTTACCAACGCTGGGTCTAGCAGTCTCCAGGAAGGAAAATGACTGCGAGGAGACAGGCCTGGAGCCTACTGGGAAACTGACTTCACTGAGGTGAAACCAGCTAGGTATGGAAATAAATATCTCCTAGTTTTTATAGACACCTTCTCGGGATGGGTCGAAGCGTTCCCCACCAAGAAAGAAACGGCTAATGTGGTAGTCACGAAGATACTTGAAGAAATCCTTCCCCGCTTTGGGATACCTAAGGTAATAGGGTCAGACAACGGACCTGCCTTCGTCTCCCAGGTAAGTTAGGGATTGGCCAGACAACTGGGGACAAATTGGAAATTACATTGTGCATACAGACCCCAGAGTTCAGGACAGGTAGGAAGGATGAACAGAATGCTAAAGGAGACTCTGACTAAAATAGCCTTAGAATCCGGCGGAAGCGATTGAACAGCCTTTCTCCCTTATGCCTTGTTCAGGGTTCAGAATACACCTGGACCCCTTGGCCTAACTCCATTTTAATTATTGTATGGGGCGCCCCCACCCATTTTTATGACCGTAGGGGATAACAATTGCCCGGATGTGTCTTTCTCTCCTTCTTCTAGTCTTTTGGCTCGATTAAAAGCTCTCGAAATACTAAGAAAAGAGGTCTGGGAACAGCTAAAAGAAACCTATGTTGCTGGTGACACACAGGTGCCGCACCAGTTTAAAGTAGGAGACGCAGTCCTGGTGAGGAGACACCGAGCGGGAAACCTAGATCCAAGGTGGAAGGGACCCTACTTGGTGCTACTGACAATGCCCACTGCTGTCAAAGTGGAAGGAATCCCCACTTGGGTCCACGCATCCCATGTCAAGAGAGCACCCCCTGGAGTCAGCCATGATGAGTGGACTTTGGAGAAGACTACTAACCCTCTTAAGTTGCGCCTGCTTCATAGAAGCGATCCCAAAGGAATTCAACCTCCACAGTCCTGTTCAACAAACGTGGGAGGTACTCAATGAGGGGGGTAGGGCTGTATGGACAATTGCCGAGGTACACCCTCTGTGGACTTGGTGGCCTGATCTTTTCCCTGACATCTGTAAGTTTGCTATAGGAGCCCCTCCTAGATGGGACTTGGAGGGGTACTCTGACATTCAGAGGGCACCTTTAACACCCCCTCTGTACGTAGAAAAACATTCGAGAGACCCATGGGGTGGTTGCTCTAACCAAAGGGATAGAAGTATGCTTTGAACCCATCCCTTCTATGTCTGCCCCGAGCCCCACAGTCCCTCAATCCAACATGTGGAGTCAGTCCCTCAATCCAACATGTGGAGATAAGGCTGACTTCTTTTGCAAGAGCTGGGGTTGCAAGACTTCAGGTACAGCCCGCTGGAAGCCCTCCGTGAGCTGGGACTATATTAGAGTAACAGCCAACTATTCCCTAGCATCTTACGTACCTGGAGGATTTGACCTAGACAAGTGTACTGACTGGTGCCATCCGCTCCGTGTCACCTTCACTGAACCAGGGAAAAGAGCTCTGGGATGGACAAAAGGGTATACCTGGGGTCTTAAGATTTACAAGGAAAGATATGATGAGGGATTATTGTTCACTATCATATTAAAAATAGAGACCCCCTACAATCCTTTAGGCCCCCCAACCAAGTCCACACCCCTCACCCATACTATTACTCAGCCTACTCCAGTGATTGTGGACCCCCTTAATATGGCCGCTATCACCCAACCTCCCACTCCTCAGGTACCTCTAACTATTACCCCTGGAATTCCTTCAACAAGACAGAAGATGTTTAACCTAGTGAGAGGAGCCTTTTATGCCCTTAATAGAACTGATCCAAGCGCTACTGAGGACTGCTGGCTATGCCTGTCCTCGGGTCCTCCTTATTATAAAGGAATTGCTTTCAATAGAGATTTCAACAGAACTAGCAGCCATACTTCCTGCTCTTGGGGAACAGGACAAAAACTGACCCTGACTGAAGAATCCTCGAGGAGTCCAGGTCTCTGTATAGGCACCCCACCTTCCACCCATAAACACCTATGCAGACAAATTCAGTCCGTGTCCAGAACGGAAGCTAATTACTATCTTGTACCTTCCCCAGTTGGATGGTGGGCTTACAATACAGGACTTACTCTCTGTGTATCAACTAAGGTTTTTAACTCATCTCATGATTTTTGTGTCATGATCCAGCTGTTACCCCGCGTATATTATCACCCTGCATCCAGTTTAGAAGAAAGCTATGCTGGCTGGCGGTCAAAAAGAGAACCAATTACTTTAACCCTGGCTGCATTCATTGAAATAGGTATGGCGTTAGGAGTGGGGACGGGAGTGTCAGCTTTGATAGAAGAAAGACAGGGAATTCAGTCTTTGAGGGATTCTGTCAATGAAGACCTAGAGGCAATAGAGAAGTCCATTGAAACTTTAGAAAAATCTTTGACCTCCCTGTCTGAGGTAGTTTTGCAGAACAGGAGAGGTCTTGATTTGTTGTTCCTAAAGGAAGGAAGACTGTGTGCTGCCCTTAAAGAAGAGTGCTGCTTCTATGCAGATCATACAGGAATAGTTAGAGACTCTATGCAGAAACTGAGAGAAAGATTAGAGCGAAGGAAATGGGAACAGGATGCTCAATGGGGGTGGTTTGAGTCGTGGTTTGAATCACGACCATCTTAGATAACTTCTTTGATTTCCGCTGTCGCCGGACCAATCCTTATGATATGCTTAGCTTTAGTTTTCGGCCCTTGTATAATAAATAGAGGAATGGCTTTCATCCAGAGTAGAATTGATACAGTAAAACTCATGGTTTTTCAAAGGCAATATCAACCTATAATTCAGGTAGATGAAGAGTTAGGGGACACCAATCTCTAAAATTCTATGATTAGAATTAGTCTAAACAGAAGAAGAGGGGAATAAAAGGAAATAAAACTTGAGACCTGTGATTCATGTAATGTATGTCAAATAGCCCAAAGAGTTGTTTGTGAGCTTTGAAACTTAGGGCTGAGAACATAGCAGAACAGACCAGGACATGCCCAGGCAGGCCCATCACCTTCCTATCTCCCACCCCTCTGACCCAAGTTAAATGTTAACAGGCTGCTGATGTTTAAATGGACGAATCATGTGAAACCGCACCAATTCCTCCCCAGCCCCACTCCTTTTCTATAAAAACCCCTAGCTTCCAAGCCTCGTGGTTGAATCCACTGTCTCCTGTGTGAGATACATTTTGACCCGGAGC
>chr4:34341158-34349575
TGAAAGGAAATAAAACTGTAATTCATGTAATGTATGTTAAATAGCCCAAAGAGTTGTTTCTGAGCTTTGAAACCTGGGGCTGAGAACATAGCAGAACAGACCAGGACATGCCCGGGCAAGCCCATCGCCTCCCTAGCTCCCACCCCTCTGACCTAAGTTAAATGTTACAGGCTGCTGATGTTTAAATGGACCAATCATGTGAAACCGCGCCAATTCCTCCCCCAGCCCCACTCCTTTTCTATAAAAACCCCTAGCTTCCAAGCCTCGTGGTCGAATCCACTGTCTCCTGTTATGTGAGATACGTTTCGACCCGGAGCTCCGCCATTAAAAAACCTCTTGTTGTTACATCAAGGTGTTGTGTTCTATTCGTGATTCTTGGGTGCACGCCGAATCGGGAGCTGAGTGGGGGTTTCCCCACTGAGTTCTTTCATTTGGAGGTCCCACCGAGATCTGCGTGACACCCAGGAACCCCGAAGGACCCCTTGGAGGTGCGTTTGTTTGTGTGAGTCTTGTTATGTTGTCTGTTGTCTAAGTGTCTAAGTGTGGCACTGCTGAATTTGTGTCTTAGTTTTTCAGTTCTGAGATTGTGGGTTTGAGCCCCACCTGTGTTACCAGTTTTGGTATTCTGTATTCTGGCAGCTGCCACTGCGGACCGTAAGGACCCTAGTGGCTGTGGGAAGACGACGGTCTATTTCCCCACAGGCTGCACCCTTGGAAGACATTCCGAGGGAGACCCTGGAGTGCCCGGGGTACGGAACAGTCAGGAGGACCTGGCTGTTGTCTGGCAGAGTGAAGAAGAGTGAGTGCTCTTCCTGCCAGAGGAGTGGAGCGGAATCCCACTCCATCAGAGGTAGCGTTTGGCTGGTTGTGTAAGTCCAGACGCAGACGAGTGTGCTTGGATGTCTTAGTGTTTTCCGTCTCTGTCATTGTGTTGTGTTTACTCTTATTCTTCACTATGGGACAGACCGTGTCTACTCCTTTATCTTTGACTAAGGACCATTAGACGGACGTTTGGGCTAGAGGACAAAATTTGTCAGTAAAAGTGAAGAAAAAGCCATGGATGACTTTCTGTTCCTCAGAATGGCCTGTTTTTGGAGTAGGTTGGCCAGCAGAAGGAACTTTTTACTTACCCACCATAAGGGCTGTGAAGGCCATTGTTTTTCAGGAAGGGCCAGGGTCGCATCCAGACCAACAACCGTACATCATGGTATGGGAGGACTTGGCACGCTACCCACCCCCGTGGGTTCGCCCATTCCTCCCGCCTCTCCGCCCTGGCACCAAGATTCTAGCCATCCGAGAAAATGGTGAAAAAGAGAAACCGAAACCACCGCTCGGGAGAGATGATGATCGCAGCACACCAGTGACGAAACCCCCCAAGATCTATCCAGAGATTAAAGAACCCCCTGAGTGGCCCGACACCCCTCAACCCCCACCATATGCTCCCCAGCCCCAACCTTTAGCTCCCTCGGGACCCCTGCCTCAGGCCCCGGCCGGAGGAGGGGGTCCCTCCACAGGAACAAGGAGTCGGCGAGGAGTCACCCCTGAGGGGCCTGCGGATTCAACCGTGGCGCTCCCCCTCAGGGCTATTGGGGCTCCCCCTGCCGATCCAAATAGTCTACAGCCCCTACAGTATTGGCCTTTTTCCTCTTCTGACCTTTATAACTGGAAAGCTAATCACCCCCCTTTTTCAGAAAACCCTGCAAGACTCACTGGGTTGGTTGAATCATTAATGTATTCACACCAGCCGACCTGGGATGACTGCCAGCAGCTTCTGCAGATTCTATTCACAACCGAGGAGAGAGAGAGGATTCTCCTCGAGGCTCGGAAAAACGTCCGAGACGAGGCTGGGCGCCCTGTCCAAACTCCAGCTGAGATAGATGAAGGATTTCCGCTAACCCAGCCCCGATGGGATTATAATACGGCATCAGGTAGGGAACGACTGTCCAATTATTGCCGGGTCCTAGTGGCGGGTCTCAGAGGTGCTGCCCGGCAGCCCACAAATCTGGCCAAGGTAAGAGAGGTTATGCAGGGAGCGACTGAGCCCCCCTCAGTCTTCCTTGAAAGGCTCATGGAGGCTTATAGGAGATATACCCCATTCGACCCCACGTCTGAGGGTCAAAGGGCCTCAGTAATTATGGCCTTCATTGGCCAGTCAGCTCCTGACATTAGGAAGAAGTTACAGCGAATTGAGGGCTTGCAGGATTACACCATAAGGGATGTAGTAAGAGAGGCAGAGAAAGTGTATCATAGGAGAGAAACAGAAGATGAAAAGTTAGAGAGAGAGAAAAGAGAGAAAAGAGAAGAGGAGGATAGGAGAGACAGGAGGCAAGAAAAGGTTTTGACTAGGATCCTGGCCGCAGTAGGAGAAAGAGATAATGGAAGAAGAGGTAGACAGTCAGGGAACCTGGGAGACAAAAGGCAGCAGGGACCAAGGAGATCCAGAGAAGGCGGGCAGCGTCTGGAGAGGAACCAATGCGCGTATTGCAAGGAAATGGGCCACTGGAAGAGCGACTGTCCGAAAAAAAAAAACAAGAGGTAAAGGTGCTTTCTCTTGGGGAAGATGAAGACTAGGGGGAACGGGGCTCGGCTCCCCTCCCCGAGCCTAGGGTAACTTTAGAAGTGGAGGGGACCCCTGTGGACTTTCTAGTTGACACGGGAGCTGAATTTTCAGTACTCAAAACACCTCTAGGAAAAGTAAAGAAAAATGAAAAAACCTTGGTGATCGGGGCCACGGGACAAAAATCGTATCCATGGACCACATCCCGAGTAGTAGACATAGGGCGAAATCGAGTAACTCATTCGATTCTAGTCATTCCAGAGTGTCCTATGCCTTTATTGGGGAGAGACTTACTAACCAAGTTAAAAGCACAAATAACTTTCACCTCTCATCGACCGGATGTTTTCTGGGGAATAAAAGCGCCCCAGACTCTAGAGCTGTCTTTACAACTAGGAGAGGAATATCGACTTTACCAAAATAAAGTAAAGCCCCCTGAGGGATTACAGGACTGGTTGAATCGATACCCTCAGGCGTGGGCAGAGACGGGAGGAGTGGGGATGGCAAAACTGGTCCCCCCTGTGGTGATTGAACTTAAGTCCGGGGCCACCCCTATAGGGGTCCGACGATATCCCATGAGCAGAGAAGCTCAAGAGGGTATACGCCCCCAAATCAACGAACTGCTCCAACAAGGGATTTTGGTCCCATGCAAATCCCCTTGGAACACTCCTCTACTTCCAGTAAAAAAACCAGGAACCAGGGACTACCGTCCAGTACAGGACCTTAGAGAAGTCAACAAGAGAGTTCAGGACATACACCCCACGGTGCCAAATCCTTATAACCTCCTCAGCACCTTGCCACCTGGTCGGACATGGTACACAGTCCTGGATCTCAAAGACGCTTTTTTCTGTTTGAGGTTACACCCCAACAGCCAGCCCTTGTTCGCTTTCGAATGGCGAGACTCCGAGAGTGGACAAGCCGGACAGCTCACATGGACGAGGCTGCCTCAGGGATTCAAGAACTCGCCCACTTTGTTCGATGAAGCCCTACACCGAGATCTTGCTCTTTTCCGAGCCAATAACCCACAGGTGACTCTTCTGCAATATGTAGATGACCTGCTCCTAGCTACAGAAACACGCGAGGACCGTGAAATTGGGACCCAAAACCTCCTGGGCGAGTTAGGTAAGCTGGGGTATCGGGCCTCTGCTAAAAAGGCTCAGTTATGCCAGATAGAAGTGACCTACCTAGGATATGTCTTGAGAGATGGACAACGGTGGCTCACAGAAGCCAGAAAACAAGCTGTTATGCAGATCCCGACCCCAACCACTGCTCGCCAGGTAAGAGAGTTCCTGGGGACCGCCGGGTTTTGCAGACTCTGGATTCCCGGATTTGCCACACTGGCAGCTCCCTTGTATCCACTAACCAAAGAGAAAGGGGAATTCACCTGGATCAGAGAACATCAGCTAGCCTTTGAAACTCTCAAAAAGGCACTGCTGCAGGCTCCGGCATTGGCCCTGCCAGATTTAAACAAACCTTTCACCCTATACATTGATAAAAGAAATGGAGTGGCAAGGGGAGTCCTTACCCAGGTTTTGGGACCATGGAAGTGCCCGGTAGCCTACTTATCAAAGAAACTGGACGCTGTGGCCAGTGGACGGCCCTCCTGCCTGCGAGCGATAGCAGCCACGGCTGTGCTAGTAAGAGATGCTGACAAACTGACTATGGGCCAGAATGTTACTATAGTGGCCCCACACTCTCTTGAGAGCATCATCAGGCAACCACCGGACCGCTGGATGACCAACGCCCGAATGACACACTACCAGAGTCTATTGCTGACAGAGCGAGTAAGTTTTACACCCCCAGCCATTCTCAACCCCGCCTCCTTACTACCTGAAGCTGACAAGGCCCCTGCACATAAGTGTGAAGAAATACTGGCAGAAGAGACTGGAATCCGGCCAGACCTCACAGACCAACCTTGGCCAGGGGCGATGACTTGGTTCACGGACGGAAGCAGCTTTGTGGTAGAAGGTAAGCGGAAGGCTGGGGCGGCAGTAGTGGATGAAAAGGCTGTCATATGGGCCAGCAGTCTGCCGGAGGGTACATCAGCTCAAAAAGCGGAACTAATCGCATTAATTCAAGCCTTAAGGCTGGCAGAAGGAAGGGCTCTTAAAGTCTATACCGACAGCCGGTACGCTTTTGCCACGGCTCATGTTCACGGAGCAATATACCAACACCGTGGACTGCTGAAGTCTGCCGGCAAAGATATCAAAAATAAAGAAGAAATTCTCAGCTTATTAGAAGCTGTTCATTTGCCCCGTAGGGTGGCAATTATCCATTGCCCAGGACACCAGAAGGGAACTGGGCCCGTTGAAAAGGGAAATCAAATGGCAGACCAAGAAGCTAAAAAAGCAGCCCAAGGGCCAATGACTCTGGTGGTGAGAACCCAACAGCCCGCTGCTGAGGAAATAAATAAAAGAACCCTCACAGAAGAAGAGGGGCGAGATTACTTAGCTAACATACACCATCTGACTCATTTAGGAACTAAAAAATTACTAAAATTGGTTAGTAAGTCCCCCTATTACATTCCTGGATTAAAAGGAATTGTGGAAGAGATAGTAAAAAACTGCCGTGCTTGTGCACTTACCAACGCTGGGTCTAGCAGGCTCCAGGAAGGAAAACGACTGCGAGGAGACAGACCTGGAGCCTACTAGGAAACTGACTTCACTGAGGTAAAACCGGCTAGGTATGGAAATAAATATCTCCTAGTTTTTATAGACACCTTTTCAGGATGGGTCGAAGCGTTTCCCACCAAGAAAGAAACGGCTAATGTAGTGGTCAAGAAGATACTTGAAGAAATCCTTCCCCGCTTTGGGATACCTAAGGTAATGGGGTCAGACAACGGACCTGCCTTCGTCTCCCAGGTAAGTCAGGGATTGGCCAGACAACTGGGGACAAATTGGAAATTACATTGTGCATACAGACCCCAGAGTTCAGGACAGGTAGAAAGGATGAACAGAACGCTAAAGGAGACTCTGACTAAAATAGCCTTAGAATCCGGCGGAAGCGATTGGACAGCCGTTCTCCCTTATGCCTTGTTCAGGGTTCGGAATACACCTGGACCCCTTGGCCTAACTCCATTTAAATTAATGTATGGGGCGCCCCCACCCATTTTTATGACCGTAGGGGATAAGAATCGCCCGGATGTGTCTTTCTCTCCTTCTTCTAGTCTTTTGGTTCGATTAAAAGCTCTCAAAATAGTAAGAAAAGAGGTCTGGGAACAGCTAAAAGAAACCTATGTTGCTGGTGACACACAGGTGCCGCATCAGTTTGAAGTAGGAGACGCAGTCCTGGTGAGGAGACACCGAGCGGGAAACCTAGAACCGAGGTGGAAGGGACCCTACTTGGTGCTACTGACAACGCCCACCGCGGTCAAAGTGGAAGGAATCCCCACTTGGGTCCACGCATCCCACGTCAAGAGAGCACCCCCTGGAGTCAGCCATGATGAGTGGACTTTGGAGAAGACTACTAATCCTTTTAAGTTGCGCCTGCTTCGTAGGAGCGATCCCAAAAGACTTCAACCCCCACAGTCCTGTTCAACAAACGTGGGAGGTACTCAATGAGGGGGGTAGGGCTGTATGGACAATCGCCGAGGTACACCCTCTGTGGACTTGGTGGCCTGATCTTTTCCCTGACATCTGTAAGTTGGCTATAGGAGCCCCTCCTGGATGGGACTTGGAGGGGTACTCTGACATTCAGAGGGCACCTTTAACACCCCCTCCGTACGTAGAAAAACATTCGAGAGACCCATGGGGTGGTTGCTCTAACCAAAGGGATAGAAGGATGCTTCGAACCCATCCCTTCTATGTCTGCCCCGGGCCCCACCGAAGTCAGTCCCTCAATCCAACGTGTGGAGGTAAGGCTGACTTCTTTTGTAAGAGCTGGGGTTGCGAGACTTCAGGTACAGCCCGCTGAAAGCCCTCCTCGAGCTGGGACTATATTAGAGTAACAACCAACTATTCCCTAGCGTCTTGTGTACCTGGAGGATTTGACCTAGACGAGTGTACTGACTGGTGCCATCCGCTCCGTGTCACCTTCACTGAACCAGGGAAGAGAGCTCTGGGATGGACAAAAGGGTATACCTGGGGTCTTAGGATTTACAAGGAAAGATATGATGAGGGATTATTGTTCACTATCAGATTAAAAATAGAGACCCCCTACAATCCTTTAGGCCCCCCAACCAAGTTCACACCCCTCACCCATACAATTACTCAGCCTACTCCAGTGATTGCGGACCCCCTTAATATGGCCACTATCACCCAACCTCCCACTCCTCAGGTACCTCTAACTATTACCCCCGCGATTCCTTCAAGACAGAGGATGTTTAACCTAGTGAGAGGAGCCTTTTATGCCCTTAACAGAACTGATCCAAGCGCTACTGAGGACTGCTGGCTATGCCTGTCCTTGGGTCCGTCTTATTATGAAGGAATCGCCTTCAATGGAGATTTCAACAGAACCAGCAGCCATACTTCCTGCTCTTGGGGTACAGGACAAAAACTGACCCTGACTGAAGTATCCGCGAGGAATCCAGGTCTCTGTATAGGAACCCCACCTTCCACTCACAAACACCTATGCGGACAAATTCAGTCCGTGTCCAGAACGGAAGCTAATTACTATCTTGTACCTTCCCCAGTTGGATGGTGGGCTTGCAATACAGGACTTACTCCCTGTGTATCAACTAAGGTTTTTAATTCATCTCATGATTTTTGTGTCATGATCCAGCTGTTACCCCGCGTATATTATCACCCTGCATCCAGTTTAGAAGAAAGCTATGCTGGCCGGCGGTCAAAAAGAGAACCAATTACTTTAACCCTGGCTGCATTCATGGGAATAGGTATGGCAGTAGGAGTGGGGACGGGAGTGTCAGCTTTGATAGAAGGAAGACAGGGAATTCAGTCTTTGAGGGATGCTGTCAATGAAGACCTAGCGGCAATAGAAAAGTCCATTGACGCTTTAGAAAAATCTTTGACCTCCCTGTCTGAGGTAGTTTTACAGAACAGGAGAGGTCTTGATTTGTTGTTCCTAAAGGAAGGAGGACTGTGTGCTGCCCTTAAAGAAGAGTGCTGCTTCTATGCAGATCATACAGGAATAGTTAGAGACTATATGCAGAAACTGAGAGAAAGATTAGAGCGAAGGAAACGGGAACGGGATGCTCAACGGGGGTGGTTTGAGTCGTGGTTTGAATCACGACCATCTTGGATAACTTCTTTAATTTCTGCTGTAGCCGGACCAATCCTTATGATATGCTTAGCTTTAGTTTTCGGCCCTTGTATAATAAATAGAGGAATGGCTTTCATCCAGAGTAAAATTGATACAGTAAAACTCATGGTTCTTCAAAGGCAATATCAACCTATAGTTCAGGTAGATGAAGAGTTAGGGGACACCAATCTCTAAAATTCTATGATTAGAATTAGTCTAAACAGAAGAAGAGGGGAATGAAAGGAAATAAAACTGTAATTCATGTAATGTATGTTAAATAGCCCAAAGAGTTGTTTCTGAGCTTTGAAACCTGGGGCTGAGAACATAGCAGAACAGACCAGGACATGCCCGGGCAAGCCCATCGCCTCCCTAGCTCCCACCCCTCTGACCTAAGTTAAATGTTACAGGCTGCTGATGTTTAAATGGACCAATCATGTGAAACCGCGCCAATTCCTCCCCCAGCCCCACTCCTTTTCTATAAAAACCCCTAGCTTCCAAGCCTCGTGGTCGAATCCACTGTCTCCTGTTATGTGAGATACGTTTCGACCCGGAGCTCCTCCATTAAAAAACCTCTTGTTGTTACATCAAGGTGTTGTGTTCTATTCGTGATTCTTGGGTGCACGCCGAATCGGGAGCTGAGTGGGGGTTTCCCCACTGAGTTCTTTCA
>chr4:51871448-51879864
TGAAAGGAAATAAAACTGTAATTCATGTAATGTATGTTAAATAGCCCAAAGAGTTGTTTCTGAGCTTTGAAACCTGGGGCTGAGAACATAGCAGAACAGACCAGGACATGCCCGGGCAAGCCCATCGCCTCCCTAGCTCCCACCCCTCTGACCTAAGTTAAATGTTACAGGCTGCTGATGTTTAAATGGACCAATCATGTGAAACCGCGCCAATTCCTCCCCCAGCCCCACTCCTTTTCTATAAAACCCCCTAGCTTCCAAGCCTCGTGGTCGAATCCACTGTCTCCTGTTGTGTGAGATACGTTTCGACCCGGAGCTCCGCCATTAAAAAACCTCTTGTTGTTACATCAAGGTGTTGTGTTCTATTCGCGATTCTTGGGTGCACGCCGAATCGGGAGCTGAGTGGGGGTTTCCCCACTGAGTTCTTTCATTTGGAGGTCCCACCGAGATCTGCGTGACACCCAGGAACCCCGAAGGACCCCTTGGAGGTGCGTTTGTTTGTGTGAGTCTTGTTATGTTGTCTGTTGTCTAAGTGTCTAAGTGTAGCACTGCTGAATTTGTGTCTTAGTTTTTCAGTTCTGAGATTGTGGGTTTGAGCCCCACCTGTGTTACCAGTTCTGGTATTCTGTATTCTGGCAGCTGCCACTGCGGACCGTAAGGACCCTAGTGGCTGTGGGAAGACGACGGTCTATTTCCCCACAGGCTGCACCCTTGGAAGACATTCCGAGGGAGACCCTGGAGTGCCCGGGGTACGGAACAGTCAGGAGGACCTGGCTGTTGCCTGGCAGAGTGAAGAAGAGTGAGTGCTCTTCCTGCCAGAGGAGTGGAGCGGAATCCCACTCCATCAGAGGTAGCGTTTGGCTGGTTGTGTAAGTCCAGACGCAGACGAGTGTGCTTGGATGTCTTAGTGTTTTCCGTCTCTGTCATTGTGTTGTGTTTACTCTTATTCTTCACTATGGGACAGACCGTGTCTACTCCTTTATCTTTAACTAAGGACCATTGGACGGACGTTAGGGCTAGAGGACAAAATTTGTCAGTAAAAGTGAAGAAAAAGCCATGGATGACTTTCTGTTCCTCAGAATGGCCTGTTTTTGGAGTAGGTTGGCCAGCAGAAGGAACTTTTTACTTACCCACCATAAGGGCTGTGAAGGCCATTGTTTTTCAGGAAGGACCAGGGTCGCATCCAGACCAACAACCGTACATCATGGTATGGGAGGACTTGGCACGCTACCCACCCCCGTGGGTTCGCCCATTCCTCCCGCCTCTCCGCCCTGGCACCAAGATTCTAGCCATCCAAGAAAATGGTGAGAAAGAGAAACCGAAACCACCGCTCGGGAGAGATGATGATCGCAGCACACCAGTGACGAAACCCCCCAAGATCTATTCAGAGATTGAAGAACCCCCTGAGTGGCCCGATACCCCTCAACCCCCACCTTATGCTCCCCAGCCCCAACCTTCAGCTCCCTCGGGACCCCTGCCTCAGGCCCCGGCCGGAGGAGGGAGTCCCTCCACAGGAACAAGGAGCCGGCGAGGAGTCACCCCTGAGGGGCCTGCGGATTCAACTGTGGCGCTCCCCCTCAGGGCTATTGGGGCTCCCCCTGCCGATCCAAATAGTCTACAGCCCCTACAGTATTGGCCTTTTTCCTCTTCTGACCTTTACAACTGGAAAGCTCATCACCCCCCTTTTTCAGAAAACCCTGCAGGACTCACTGGGTTGGTTGAATCATTAATGTATTCACACCAGCCGACCTGGGATGACTGCCAGCAGCTTCTGCAGACTCTATTCACAACCGAGGAGAGAGAGAGGATTCTCCTCGAGGCTCGGAAAAATGTCCGAGACGAGGCTGGGCGCCCTGTCCAAACTCCAGCTGAGATAGATGAAGGATTTCCGCTAACCCGGCCCCGATGGGATTATAATACGGCATCAGGTAGGGAACAACTGTCCAATTATCGCCGGGTCCTAGTGGCGGGTCTCAGAGGTGCTGCCCGGCAGCCCACGAATCTGGCCAAGGTAAGAGAGGTTATGCAGGGAGCGACTGAGCCCCCCTCAGTCTTCCTTGAAAGGCTCATGGAGGCTTATAGGAGATATACCCCATTCGACCCCACGTCTGAGGGTCAAAGGGCCTCAGTAATTATGGCCTTCATTGGCCAGTCAGCTCCTGACATTAGGAAGAAGTTACAGCGAATTGAGGGCTTGCAGGATTACACCATAAGGGATGTAGTTAGAGAGGCAGAGAAAGTGTATCATAGGAGAGAAACAGAAGATGAAAAGTTAGAGAGAGAGAAAAGAGAGAAAAGAGAAGAGGAGGATAGGAGAGACAGGAGGCAAGAAAAGGTTTTGACTAGGATCCTGGCCGCAGTAGGAGAAAGAGATAATGGAAGAAGAGGTAGACAGTCAGGGAATCTGGGAGACAAAAGGCAGCAGGGACCAAGGAGACCCAGAGAAGGCGGGCAGCGCCTGGAGAGGAACCAATGCGCGTATTGCAAGGAAATGGGCCACTGGAAGAGCGACTGTCCGAAAAAAAAAACAAGAGGTAAAGGTGCTTTCTCTTGGAGAAGATGAAGACTAGGGGGAACGAGGCTCGGCCCCCCTCCCCGAGCCTAGGGTAACTTTAGAAGTGGAGGGGACCCCTGTGGACTTTCTAGTTGACACGGGAGCCGAATTTTCAGTACTCAAAACACCTCTAGGAAAAGTAAAGAAAAATGAAAAAACCTTGGTGATCGGGGCCACGGGACAAAAATCGTATCCATGGACCACATCCCGAGTAGTAGACATAGGGCGAAATCGAGTAACTCATTCGTTTCTAGTCATTCCAGAGTGTCCTATGCCTTTATTGGGGAGAGACTTACTAACCAAGTTAAAAGCACAAATAACTTTCACCTCTCATCGACCGGAGGTTTTCTGGGGAATAAAAGCTCCCCAGACTCTAGAGCTGTCTTTACAACTAGGGGAGGAATATCGACTTTACCAAAATAAAGTAAAGCCCCCTGAGGGATTACAGGACTGGTTGAATCGATACCCCCAGGCGTGGGCAGAGACGGGAGGAGTGGGGATGGCAAAACTGGTCCCCCCCGTGGTGATTGAACTTAAGTCCGGGGCCACCCCTATAGGGGTCCGACAATATCCCATGAGCAGAGAAGCTCAAGAGGGTATACGCCCCCAAATTAACAAACTGCTCCAACAAGGGATTTTGGTCCCATGCAAATCCCCTTGGAACACTCCTCTACTTCCAGTAAAAAAACCAGGGACCAGGGACTTCCGTCCAGTACAGGACCTTAGAGAAGTCAACAAGAGAGTTCAGGACATACACCCCACGGTGCCAAATCCTTATAACCTCCTCAGCACCTTGCCACCTGGTCGGACATGGTACACAGTCCTGGATCTCAAAGATGCTTTTTTCTGTTTGAGGTTACACCCCAACAGCCAGCCCTTGTTCGCTTTCGAATGGCGAGACTCCGAGAGTGGACAAGCCGGACAGCTCACATGGACGAGGCTGCCTCAGGGATTCAAGAACTCGCCCACTTTGTTCGATGAAGCCCTACACCGAGATCTTGCTCTTTTCCGAGCCAATAACCCACAGGTGACTCTTCTGCAATATGTAGATGATCTGCTCCTAGCTGCAGAAACACGCGAGGACTGTGAAATTGGGACCCAAAACCTCCTGGGCGAGTTAGGTAAGCTGGGGTATCGGGCCTCTGCTAAAAAGGCTCAGTTATGCCAGATAGAAGTGACCTACCTAGGATATGTCTTGAGAGATGGACAACGGTGGCTCACAGAAGCCAGAAAACAAGCTGTTATGCAGATCCCGGCCCCAACCACTGCTCGCCAGGTAAGAGAGTTCCTGGGGACCGCCGGGTTTTGCAGACTCTGGATTCCCGGATTTGCCACACTGGCAGCTCCCTTATATCCACTAACCAAAGAGAAAGGGGAATTCACCTGGACCAGAGAACATCAGCTAGCCTTTGAAACTCTCAAAAAGGCACTGCTGCAGGCTCCGGCATTGGCCCTGCCAGATTTAAACAAACCTTTCACCCTATACATTGATGAAAGAAATGGAGTGGCAAGGGGAGTCCTTACCCAGGTTTTGGGACCATGGAAGCGCCCGGTAGCCTACTTATCAAAGAAACTGGACGCTGTGGCCAGTGGATGGCCCTCCTGCCTGCGAGCGATAGCAGCCACGGCTGTGCTAGTAAAAGATGCTGACAAACTGACTATGGGCCAGAATGTTACTATAGTGGCCCCACACTCTCTTGAGAGCATCATCAGGCAACCACCGGACCGCTGGATGACCAACGCCCGAATGACGCACTACCAGAGCCTATTGCTGACAGAGCGAGTAAGTTTTGCACCCCCAGCCATTCTCAACCCCGCCTCCTTACTACCTGAGGCTGACGAGGCCCCTGCACATAAGTGTGAAGAAATACTGGCAGAAGAGACTGGAATCCGGCCAGACCTCACAGACCAACCTTGGCCAGGGGCGATGACTTGGTTCACGGACGGAAGCAGCTTTGTGGTAGAAGGTAAGCGGAAGGCTGGGGCGGCAGTAGTGGATGGAAAGGCTGTCATATGGGCCAGCAGTCTGCCGGAGGGTACATCAGCTCAAAAAGCGGAACTAATGGCATTAATTCAAGCCTTAAGGCTGGCAGAAGGAAGGGCTCTTAATGTCTATACCGACAGCCGGTACGCTTTTGCCACGGCTCATGTACACGGAGCAATATACCGACACCGTGGACTGCTGACGTCTGCCGGCAAAGATATCAAAAATAAAGAAGAAATTCTCAGCTTATTAGAAGCTGTTCATTTGCCCCGTAGGGTGGCAATTATCCATTGCCCAGGACACCAGAAGGGAACTGGGCCCGTTGAAAAGGGAAATCAAATGGCAGACCAAGAAGCTAAAAAAGCAGCCCAAGGGCCAATGACTCTGGTGGTGAGAACCCAACAGCCCGCTGCTGAGGAAATAAATAAAAGAACCCTCACAGAAGAAGAGGGGCGAGATTACTTAGCTAACATACACCATCTGACTCATTTAGGAACTAAAAAATTACTAAAATTGGTTAGTAAGTCCCCCTATTACATTCCTGGATTAAAAGGAATTGTGGAAGAGATAGTAAAAAACTGCCGTGCTTGTGCACTTACCAACGCTGGGTCTAGCAGGCTCCAGGAAGGAAAACGACTGCGAGGAGACAGACCTGGAGCCTACTGGGAAACTGACTTCACTGAGGTGAAACCGGCTAGGTATGGAAATAAATATCTCCTAGTTTTTATAGACACCTTTTCAGGATGGGTCGAAGCGTTCCCCACCAAGAAAGAAACGGCTAATGTAGTGGTCAAGAAGATACTTGAAGAAATCCTTCCCCGCTTTGGGATACCTAAGGTAATGGGGTCAGACAACGGACCTGCCTTCGTCTCCCAGGTAAGTCAGGGATTGGCCAGACAACTGGGGACAAATTGGAAATTACATTGTGCATACAGACCCCAGAGTTCAGGACAGGTAGAAAGGATGAACAGAACGCTAAAGGAGACTCTGACTAAAATAGCCTTAGAATCCGGCGGAAGCGATTGGACAGCCGTTCTCCCTTATGCCTTGTTCAGGGTTCGGAATACACCTGGACCCCTTGGCCTAACTCCATTTGAATTAATGTATGGGGCGCCCCCACCCATTTTTATGACCGTAGGGGATAAGAATCGCCCGGATGTGTCTTTCTCTCCTTCTTCTAGTCTTTTGGCTCGATTAAAAGCTCTCGAAATAGTAAGAAAAGAGGTCTGGGAACAGCTAAAAGAAACCTATGTTGCTGGTGACACACAGGTGCCGCATCAGTTTGAAGTAGGAGACGCAGTCCTGGTGAGGAGACACCGAGCGGGAAACCTAGAACCGAGGTGGAAGGGACCCTACTTGGTGCTACTGACAACGCCCACCGCGGTCAAAGTGGAAGGAATCCCCACTTGGGTCCACGCATCCCACGTTAAGAGAGCACCCCCTGGAGTCAGCCATGATGAGTGGACTTTGGAGAAGACTACTAATCCTTTTAAGTTGCGCCTGCTTCGTAGGAGCGATCCCAAAAGACTTCAACCCCCACAGTCCTGTTCAACAAACGTGGGAGCTACTCAATGAGGGGGGTAGGGCTGTATGGACAATCGCCGAGGTACACCCTCTGTGGACTTGGTGGCCTGATCTTTTCCCTGACATCTGTAAGTTGGCTATAGGAGCCCCTCCTGGATGGGACTTGGAGGGGTACTCTGACATTCAGAGGGCACCTTTAACACCCCCTCCGTACGTAGAAAAACATTCGAGAGACCCATGGGGTGGTTGCTCTAACCAAAGGGATAGAAGTATGCTTCGAACCCATCCCTTCTATGTCTGCCCCGGGCCCCACCGAAGTCAGTCCCTCAATCCAACGTGTGGAGGTAAGGCTGACTTCTTTTGTAAGAGCTGGGGTTGCGAGACTTCAGGTACAGCCCGCTGGAAGCCCTCCTCGAGTTGGGACTATATTAGAGTAACAGCCAACTATTCCCTAGCGTCTTATGTACCTGGAGGATTTGACCTAGACGAGTGTACTGACTGGTGCCATCCGCTCCGTGTCACCTTCACTGAACCAGGGAAGAGAGCTCTGGGATGGACAAAAGGGTATACCTGGGGTCTTAGGATTTACAAGGAAAGATATGATGAGGGATTATTGTTCACTATCAGATTAAAAATAGAGACCCCCTACAATCCTTTAGGCCCCCCAACCAAGTTCACACCCCTCACCCATACAATTACTCAGCCTACTCCAGTGATTGCGGACCCCCTTAATATGGCCGCTATCACCCAACCTCCCACTCCTCAGGTACCTCTAACTATTACCCCCGAGATTCCTTCAAGACAGAGGATGTTTAACCTAGTGAGAGGAGCCTTTTATGCCCTTAACAGAACTGATCCAAGCGCTACTGAGGACTGCTGGCTATGCCTGTCCTCGGGTCCGCCTTATTATGAAGGAATCGCCTTCAATGGAGATTTCAACAGAACCAGCAGCCATACTTCCTGCTCTTGGGGTACAGGACAAAAACTGACCCTGACTGAAGTATCCGCGAGGAATCCAGGTCTCTGTATAGGTACCCCACCTTCCACTCACAAACACCTATGCGGACAAATTCAGTCCGTGTCCAGAACGGAAGCTGATTACTATCTTGTACCTTCCCCGGTTGGATGGTGGGCTTGCAATACAGGACTTACTCCCTGTGTATCAACTAAGGTTTTTAATTCATCTCATGATTTTTGTGTCATGATCCAGCTGTTACCCCGTGTATATTATCACCCTGCATCCAGTTTAGAAGAAAGCTATGCGGGCCGGCGGTCAAAAAGAGAACCAATTACTTTAACCCTGGCTGCATTCATGGGAATAGGTATGGCAGTAGGAGTGGGGACGGGAGTGTCAGCTTTGATAGAAGGAAGACAGGGAATTCAGTCTTTGAGGGATGCTGTCAATGAAGACCTAGCGGCAATAGAGAAGTCCATAGACGCTTTAGAAAAATCTTTGACCTCCCTGTCTGAGGTAGTTTTACAGAACAGGAGAGGTCTTGATTTGTTGTTCCTAAAGGAAGGAGGACTGTGTGCTGCCCTTAAAGAAGAGTGCTGCTTCTATGCAGATCATACAGGAATAGTTAGAGACTCTATGCAGAAACTGAGAGAAAGATTAGAGCGAAGGAAACGGGAACGGGATGCTCAACGGGGGTGGTTTGAGTCGTGGTTTGAATCACGACCATCTTGGATAACTTCTTTAATTTCCGCTGTAGCCGGACCAATCCTTATGATATGCTTAGCTTTAGTTTTCGGCCCTTGTATAATAAATAGAGGAATGGCTTTCATCCAGAGTAAAATTGATACAGTAAAACTCATGGTTCTTCAAAGGCAATATCAACCTATAGTTCAGGTAGATGAAGAGTTAAGGGACACCGACCTCTAAAATTCTATGATTAGAATTAGTCTAAACAGAAGAAGAGGGGAATGAAAGGAAATAAAACTGTAATTCATGTAATGTATGTTAAATAGCCCAAAGAGTTGTTTCTGAGCTTTGAAACCTGGGGCTGAGAACATAGCAGAACAGACCAGGACATGCCCGGGCAAGCCCATCGCCTCCCTAGCTCCCACCCCTCTGACCTAAGTTAAATGTTACAGGCTGCTGATGTTTAAATGGACCAATCATGTGAAACCGCGCCAATTCCTCCCCCAGCCCCACTCCTTTTCTATAAAACCCCCTAGCTTCCAAGCCTCGTGGTCGAATCCACTGTCTCCTGTTGTGTGAGATACGTTTCGACCCGGAGCTCCGCCATTAAAAAACCTCTTGTTGTTACATCAAGGTGTTGTGTTCTATTCGCGATTCTTGGGTGCACGCCGAATCGGGAGCTGAGTGGGGGTTTCCCCACTGAGTTCTTTCA
>chr4:95254254-95262666
TGAAAGGAAATAAAACTGTAATTCATGTAATGTATGTTAAATAGCCCAAAGAGTTGTTTGTGAGCTTTGAAACCTGGGGCTGAGAACACAGCAGAACAGACCAGGACATGCCCGGGCAAGCCCATCGCCTCCCTAGCTCCCACCCCTCTGACCTAAGTTAAATGTTACAGGCTGCTGATGTTTAAATGGACCAATCATGTGAAACCGCGCCAATTCCTTCCCCAGCCCCACTCCTTTTCTATAAAAACCCCTAGCTTCCAAGCCTCGTGGTCGAATCCACTGTCTCCTGTTATGTGAGATACGTTTCGACCCGGAGCTCAGCCATTAAAAAACCTCTTGTTGTTACATCAAGGTGTTGTGTTCTATTCGTGATTCTTGGGTGCACGCCGAATCGGGAGCTGAGTGGGGGTTTCCCCACTGAGTTCTTTCATTTGGAGGTCCCACCGAGATCTGCGTGACACCCAGGAACCCTGAAGGACCCCTTGGAGGTGCGTTTGTTTGTGTGAGTCTTGTTATGTTGTCTGTTGTCTAAGTGTCTAAGTGTGGCACTGCTGAATTTGTGTCTTAGTTTTTCAGTTCTGAGATTGTGGGTTTGAGCCCCACCTGTGTTACCAGTTCTGGTATTCTGTATTCTGGCAGCTGCCACTGCGGACCGTAAGGACCCTAGTGGCTGTTGGGAAGACGACGGTCTATTTCCCCACAGGCTGCACCCTTGGAAGACATTCCGAGGGAGACCCTGGAGTGCCCGGGGTACGGAACAGTCAGGAGGACCTGGCTGTTGCCTGGCAGAGTGAAGAAGAGTGAGTGCTCTTCCTGCCAGAGGAGTGGAGCGGAATCCCACTCCATCAGAGGTAGCGTTTGGCTGGTTGTGTACGTCCAGACGCAGACGAGTGTGCTTGGATGTCTTAGTGTTTTCCGTCTCTGTCATTGTGTTGTGTTTACTCTTATTCTTCACTATGGGACAGACCGTGTCTACTCCTTTATCTTTGACTAAGGACCATTGGACGGACGTTAGGGCTAGAGGACAAAATTTGTCAGTAAAAGTGAAGAAAGAGCCATGGATGACTTTCTGTTCCTCAGAATGGCCTGTTTTTGGAGTAGGTTGGCCAGCAGAAGGAACTTTTTACTTACCCACCATAAGGGCTGTGAAGGCCATTGTTTTTCAGGAAGGACCAGGGTCGCATCCAGACCAACAACCGTACAACATGGTATGGGAGGACTTGGCACGCTACCCACCCCCGTGGGTTCGCCCATTCCTCCCGCCTCTCCGCCCTGGCACCAAGATTCTAGCCATCCGAGAAAATGGTGAGAAAGAGAAACCGAAACCACCGCTCGGGAGAGATGATGATCGCAGCACACCAGTGACGAAACCCCCCAAGATCTATCCAGAGATTGAAGAACCCCCTGAGTGGCCCGATACCCCTCAACACCCACCGTATGCTCCCCAGCCCCAACCTTTAGCTCCCTCGGGACCCCTGCCTCAGGCCCCGGCCGGAGGAGGGGGTCCCTCCACAGGAACAAGGAGCCAGCGAGGAGTCACCCCTGAGGGGCCTGCGGATTCAACTGTGGCGCTCCCCCTCAGGGCTATTGGGGCTCCCCCTGCCGATCCAAATAGTCTACAGCCCCTACAGTATTGGCCTTTTTCCTCTTCTGACCTTTACAACTGGAAAGCTCATCACCCCCCTTTTTCAGAAAACCCTGCAGGACTCACTGGGTTGGTTGAATCATTAATGTATTCACACCAGCCGACCTGGGATGACTGCCAGCAGCTTCTGCAGACTCTATTCACAACCGAGGAGAGAGAGAGGATTCTCCTCGAGGCTCGGAAAAACGTCCGAGATGAGGCTGGGCGCCCTGTCCAAACTCCAGCTGAGATAGATGAAGGATTTCCGCTAACCCGGCCCCGATGGGATTATAATACGGCATCAGGTAGGGAACGACTGTCCAATTATCGCCGGGTCCTAGTGGCGGGTCTCAGAGGTGCTGCCCGGCAGCCCACGAATCTGGCCAAGGTAAGAGAGGTTATGCAGGGAGCGACTGAGCCCCCCTCAGTCTTCCTTGAAAGGCTCATGGAGGCTTATAGGAGATATACCCCATTCGACCCCACGTCTGAGGGTCAAAGGGCCTCAGTAATTATGGCCTTCATTGGCCAGTCAGCTCCTGACATTAGGAAGAAGTTACAGCGAATTGAGGGCTTGCAGGATTACACCATAAGGGATGTAGTTAGAGAGGCAGAGAAAGTGTATCATAGGAGAGAAACAGAAGATGAAAAGTTAGAGAGAGAGAAAAGAGAGAAAAGAGAAGAGGAGGATAGGAGAGACAGGAGGCAAGAAAAGGTTTTGACTAGGATCCTGGCCGCAGTAGGAGAAAGAGATAATGGAAGAAGAGGTAGACAGTCAGGGAACCTGGGAGACAAAAGGCAGCAGGGACCAAGGAGACCCAGAGAAGGCGGGCAGCGCCTGGAGAGGAACCAATGCGCATATTGCAAGGAAATGGGCCACTGGAAGAGCGACTGTCTGAAAAAAAAACAAGAGGTAAAGGTGCTTTCTCTTGGAGAAGATGAAGACTAGGGGTAACGGGGCTCGGCCCCCCTCCCCGAGCCTAGGGTAACTTTAGAAGTGGAGGGGACCCCTGTGGACTTTCTAGTTGACACGGGAGCCAAATTTTCAGTACTCAAAACACCTCTAGGAAAAGTAAAGAAAAATGAAAAAACTTTGGTGATCGGGGCCACGGGACAAAAATCGTATCCATGGACCACATCCCGAGTAGTAGACATAGGGCAAAATCGAGTAACTCATTCGTTTCTAGTCATTCCAGAGTGTCCTATGCCTTTATTGGGGAGAGACTTACTAACCAAGTTAAAAGCACAAATAACTTTCACCTCTCATCGACCGGAGGTTTTCTGGGGAATAAAAGCGCCCCAGACTCTAGAGCTGTCTTTACAACTAGGGGAGGAATATCGACTTTACCAAAATAAAGTAAAGCCCCCTGAGGGATTACAGGACTGGTTGAATCGATAACCCCAGGCGTGGGCAGAGACGGGAGGAGTGGGGATGGCAAAACTGGTCCCCCCCGTGGTGATTGAACTTAAGTCCGGGGCCACCCCTATAGGGGTCCGACAATATCCCATGAGCAGAGAAGCTCAAGAGGGTATACGCCCCCAAATTAACAAACTGCTCCAACAAGGGATTTTGGTCCCATGCAAATCCCCTTGGAACACTCCTCTACTTCCAGTAAAAAAACCAGGGACCAGGGACTACCGTCCAGTACAAGACCTTAGAGAAGTCAACAAGAGAGTTCAGGACATACACCCCACGGTGCCAAATCCTTATAACCTCCTCAGCACCTTGCCACCTGGTCGGACATGGTACACAGTCCTGGATCTCAAAGACGCTTTTTTCTGTTTGAGGTTACACCCCAACAGCCAGCCCTTGTTTGCTTTCGAATGGCGAGACTCCGAGAGTGGACAAGCCGGACAGCTCACATGGACGAGGCTGCCTCAGGGATTCAAGAACTCGCCCACTTTGTTCGATGAAGCCCTACACCGAGATCTTGCTCTTTTCCGAGCCAATAACCCACAGGTGACTCTTCTGCAATATGTAGATGACCTGCTCCTAGCTGCAGAAACACGCGAGGACTGTAAAATTGGGACCCAAAACCTCCTGGGCGAGTTAAGTAAGCTGGGGTATCGGGCCTCTGCTAAAAAGGCTCAGTTATGCCAGATAGAAGTGACCTACCTAGGATATGTCTTGAGAGATGGACAACGGTGGCTCACAGAAGCCAGAAAACAAGCTGTTATGCAGATCCCGACCCCAACCACTGCTCGCCAGGTAAGAGAGTTCCTGGGGACCGCCGGGTTTTGCAGACTCTGGATTCCCGGATTTGCCACACTGGCAGCTCCCTTGTATCCACTAACCAAAGAGAAAGGGGAATTCACCTGGACCAGAGAACATCAGCTAGCCTTTGAAACTCTCAAAAAGGCACTGCTGCAGGCTCCGGCATTGGCCCTGACAGATTTAAACAAACCTTTCACCCTATACATTGATGAAAGAAATGGAGTGGCAAGGGGAGTCCTTACTCAGGTTTTGGGACCATGGAAGCGCCCGGTAGCCTACTTATCAAAGAAACTGGACGCTGTGGCCAGTGGATGGCCCTCCTGCCTGCGAGCGATAGCAGCCACGGCTGTGCTAGTAAAAGATGCTGACAAACTGACTATGGGCCAGAATGTTACTATAGTGGCCCCACACTCTCTTGAGAGCATCATCAGGCAACCACCGGACCGCTGGATGACCAACGCCCGAATGACGCACTACCAGAGCCTATTGCTGACAGAGCGAGTAAGTTTTGCACCCCCAGCCATTCTCAACCCCGCCTCCTTACTACCTGAGGCTGACGAGGCCCCTGCACATAAGTGTGAAGAAATACTGGCAGAAGAGACTGGAATCCGGCCAGACCTCACAGACCAACCTTGGCCAGGGGCGATGACTTGGTTCACGGACGGAAGCAGCTTTGTGGTAGAAGGTAAGCGGAAGGCTGGGGCGGCAGTAGTAGATGGAAAGGCTGTCATATGGGCCAGCAGTCTGCCGGAGGGTACATCAGCTCAAAAAGCGGAACTAATCGCATTAATTCAAGCCTTAAGGCTGGCAGAAGGAAGGGCTCTTAATGTCTATACCGACAGCCGGTACGCTTTTGCCACGGCTCATGTTCACGGAGCAATATACCGACACCGTGGACTGCTGACGTCTGCCGGCAAAGATATCAAAAATAAAGAAGAAATTCTCAGCTTATTAGAAGCTGTTCATTTGCCCCGTAGGGTGGCAATTATCCATTGCCCAGGACACCAGAAGGGAACTGGGCCCGTTGAAAAGGGAAATCAAATGGCAGACCAAGAAGCTAAAAAAGCAGCCCAAGGGCCAATGACTCTGGTGGTGAGAACCCAACAGCCCGCTGCTGAGGAAATAAATAAAAGAACCCTCACAGAAGAAGAGGGGCGAGATTACTTAGCTAACATACACCATCTGACTCATTTAGGAACTAAAAAATTACTAAAATTGGTTAGTAAGTCCCCCTATTACATTCCTGGATTAAAATGAATTGTGGAAGAGATAGTAAAAAACTGCCGTGCTTGTGCACTTACCAACGCTGGGTCTAGCAGGCTCCAGGAAGGAAAACGACTGCGAGGAGACAGACCTGGAGCCTACTGGGAAACTGACTTCACTGAGGTGAAACCGGCTAGGTATGGAAATAAATATCTCCTAGTTTTTATAGACACCTTTTCAGGATGGGTCGAAGCGTTCCCCACCAAGAAAGAAACGGCTAATGTAGTGGTCAAGAAGATACTTGAAGAAATCCTTCCCCGCTTTGGGATACCTAAGGTAATGGGGTCAGACAACGGACCTGCCTTCGTCTCCCAGGTAAGTCAGGGATTGGCCAGACAACTGGGGACAAATTGGAAATTACATTGTGCATACAGACCCCAGAGTTCAGGACAGGTAAAAAGGATGAACAGAACGCTAAAGGAGACTCTGACTAAAATAGCCTTAGAATCCGGCGGAAGCGATTGGACAGCCGTTCTCCCTTATGCCTTGTTCAGGGTTCGGAATACACCTGGACCCCTTGGCCTAACTCCATTTGAATTAATGTATGGGGCGCCCCCACCCATTTTTATGACCGTAGGGGATAAGAATCGCCCGGATGTGTCTTTCTCTCCTTCTTCTGGTCTTTTGGCTCCATTAAAAGCTCTCAAAATAGTAAGAAAAGAGGTCTGGGAACAGCTAAAAGAAACCTATGTTGCTGGTGACACACAGGTGCCGCATCAGTTTAAAGTAGGAGATGCAGTCCTGGTGAGGAGACACCGAGCGGGAAACCTAGAACCGAGGTGGAAGGGACCCCACTTGGTGGTACTGACAACGCCCACCGCGGTCAAAGTGGAAGGAATCCCCACTTGGGTCCACGCATCCCACGTCAAGAGAGCACCCCCTGGAGTCAGCCATGATGAGTGGACTTTGGAGAAGACTACTAATCCTTTTAAGTTGCGCCTGCTTCGTAGGAGCGATCCCAAAAGACTTCAACCCCCACAGTCCTGTTCAACAAACGTGGGAGGTACTCAATGAGGGGGGTAGGGCTGTATGGACAATCGCCGAGGTACACCCTCTGTGGACTTGGTGGCCTGATCTTTTCCCTGACATCTATAAGTTGGCTATAGGAGCCCCTCCTGGATGGGACTTGGAGGGGTACTCTGACATTCAGAGGGCACCTTTAACACCCCCTCCGTATGTAGAAAAACATTCGAGAGACCCATGGGGTGGTTGCTCTAACCAAAGGGATAGAAGTATGCTTCGAACCCATCCCTTCTATGTCTGCCCCGGGCCCCACCGAAGTCAGTCCCTCAATCCAACGTGTGGAGGTAAGGCTGACTTCTTTTGTAAGAGCTGGGGTTGCGAGACTTCAGGTACAGCCCGCTGGAAGCCCTCCTCGAGTTGGGACTATATTAGAGTAACAGCCAACTATTCCCTAGCGTCTTATGTACCTGGAGGATTTGACTTAGACGAGTGTACTGACTGGTGCCATCCGCTCCGTGTCACCTTCACTGAACCAGGGAAGAGAGCTCTGGGATGGACAAAAGGGTATACCTGGGGTCTTAGGATTTACAAGAAAAGATATGATGAGGGATTATTGTTCACTATCAGATTAAAAATAGAGACCCCCTACAATCCCTTAGGCCCCCCAACCAAGTTCACACCCCTCACCCATACAATTACTCAGCCTACTCCAGTGATTGCGGACCCCCTTAATATGGCCGCTATCACCCAACCTCCCACTCCTCAGGTACCTCTAACTATTACCCCCGAGATTCCTTCAAGACAGAGGATGTTTAACCTAGTGAGAGGAGCCTTTTATGCCCTTAACAGAACTGATCCAAGCGCTACTGAGGACTGCTGGCTATGCCTGTCCTCGGGTCCGCCTTATTATGAAGGAATCGCCTTCAATGGAAATTTCAACAGAACCAGCAGCCATACTTCCTGCTCTTGGGGTACAGGACAAAAACTGACCCTGACTGAAGTATCCGCGAGGAATCCAGGTCTCTGTATAGGTACCCCACCTTCCACTCACAAACACCTATGCGGACAAATTCAGTCCGTGTCCAGAACGGAAGCTGATTACTATCTTGTACCTTCCCCGGTTGGATGGTGGGCTTGCAATACAGGACTTACTCCCTGTGTATCAACTAAGGTTTTTAATTCATCTCATGATTTTTGTGTCATGATCCAGCTGTTACCCCGTGTATATTATCACCCTGCATCCAGTTTAGAAGAAAGCTATGCGGGCCGGCGGTCAAAAAGAGAACCAATTACTTTAACCCTGGCTGCATTCATGGGAATAGGTATGGCAGTAGGAGTGGGGACGGGAGTGTCAGCTTTGATAGAAGGAAGACAGGGAATTCAGTCTTTGAGGGATGCTGTCAATGAAGACCTAGCGGCAATAGAGAAGTCCATTGACGCTTTAGAAAAATCTTTGACCTCCCTGTCTGAGGTAGTTTTACAGAACAGGAGAGGTCTTGATTTGTTGTTCCTAAAGGAAGGAGGACTGTGTGCTGCCCTTAAAGAAGAGTGCTGCTTCTATGCAGATCATACAGGAATAGTTAGAGACTCTATGCAGAAACTGAGAGAAAGATTAGAGCGAAGGAAACGAGAACGGGATGCTCAACGGGGGTGGTTTGAGTCGTGGTTTGAATCACGACCATCTTGGATAACTTCTTTAATTTCCGCTGTAGCCGGACCAATCCTTATGATATGCTTAGCTTTAGTTTTCGGCCCTTGTATAATAGAGGAATGGCTTTCATCCAGAGTAAAATTGATACAGTAAAACTCATGGTTCTTCAAAGGCAATATCAACCTATAGTTCAGGTAGATGAAGAGTTAGGGGACACCAATCTCTAAGATTCTATGATTAGAATTAGTCTAAACAGAAGAAGAGGGGAATGAAAGGAAATAAAACTGTAATTCATGTAATGTATGTTAAATAGCCCAAAGAGTTGTTTGTGAGCTTTGAAACCTGGGGCTGAGAACACAGCAGAACAGACCAGGACATGCCTGGGCAAGCCCATCGCCTCCCTAGCTCCCACCCCTCTGACCTAAGTTAAATGTTACAGGCTGCTGATGTTTAAATGGACCAATCATGTGAAACCGCGCCAATTCCTTCCCCAGCCCCACTCCTTTTCTATAAAAACCCCTAGCTTCCAAGCCTCGTGGTCGAATCCACTGTCTCCTGTTATGTGAGATACGTTTCGACCCGGAGCTCCGCCATTAAAAAACCTCTTGTTGTTACATCAAGGTGTTGTGTTCTATTCGTGATTCTTAGGTGCACGCCGAATCGGGAGCTGAGTGGGGGTTTCCCCACTGAGTTCTTTCA
>chr5:81625628-81634042
TGAAAGGAAATAAAACTGTAATTCATGTAATGTATGTTAAATAGCCCAAAGAGTTGTTTCTGAGCTTTGAAACCTGGGGCTGAGAACATAGCAGAACAGACCAGGACATGCCCGGGCAAGCCCATCGCCTCCCTAGCTCCCACCCCTCTGACCTAAGTTAAATGTTACAGGCTGCTGATGTTTAAATGGACCAATCATGTGAAACCGCGCCAATTCCTCCCCCAGCCCCACTCCTTTTCTATAAAACCCCCTAGCTTCCAAGCCTCGTGGTCGAATCCACTGTCTCCTGTTGTGTGAGATACGTTTCGACCCGGAGCTCCGCCATTAAAAAACCTCTTGTTGTTACATCAAGGTGTTGTGTTCTATTCGCGATTCTTGGGTGCACGCCGAATCGGGAGCTGAGTGGGGGTTTCCCCACTGAGTTCTTTCATTTGGAGGTTCCACCGAGATCTGCGTGACACCCAGGAACCCCGAAGGACCCCTTGGAGGTGCGTTTGTTTGTGTGAGTCTTGTTATGTTGTCTGTTGTCTAAGTGTCTAAGTGTGGCACTGCTGAATTTGTGTCTTAGTTTTTCGGTTCTGAGATTGTGGGTTTGAGCCCCACCTGTGTTACCAGTTCTGGTATTCTGTATTCTGGCAGCTGCCACTGCGGACCGTAAGGACCCTAGTGGCTGTGGGAAGACGACGGTCTATTTCCCCACAGGCTGCACCCTTGGAAGACATTCCGAGGGAGACCCTGGAGTGCCCGGGGTACGGAACAGTCAGGAGGACCTGGCTGTTGCCTGGCAGAGTGAAGAAGAGTGAGTGCTCTTCCTGCCAGAGGAGTGGAGCGGAATCCTACTCCATCAGAGGTAGCGTTTGGCTGGTTGTGTAAGTCCAGACGCAGACGAGTGTGCTTGGATGTCTTAGTGTTTTCCGTCTCTGTCATTGTGTTGTGTTTACTCTTATTCTTCACTATGGGACAGACCGTGTCTACTCCTTTATCTTTAACTAAGGACCATTGGACGGACGTTAGGGCTAGAGGACAAAATTTGTCAGTAAAAGTGAAGAAAAAGCCATGGATGACTTTCTGTTCCTCAGAATGGCCTGTTTTTGGAGTAGGTTGGCCAGCAGAAGGAACTTTTTACTTACCCACCATAAGGGCTGTGAAGGCCATTGTTTTTCAGGAAGGACCAGGGTCGCATCCAGACCAACAACCGTACATCATGGTATGGGAGGACTTGGCACGCTACCCACCCCCGTGGGTTCGCCCATTCCTCCCGCCTCTCCGCCCTGGCACCAAGATTCTAGCCATCCAAGAAAATGGTGAGAAAGAGAAACCGAAACCACCGCTCGGGAGAGATGATGATCGCAGCACACCAGTGACGAAACCCCCCAAGATCTATTCAGAGATTGAAGAACCCCCTGAGTGGCCCGATACCCCTCAACCCCCACCTTATGCTCCCCAGCCCCAACCTTCAGCTCCCTCGGGACCCCTGCCTCAGGCCCCGGCCGGAGGAGGGGGTCCCTCCACAGGAACAAGGAGCCGGCGAGGAGTCACCCCTGAGGGGCCTGCGGATTCAACTGTGGCGCTCCCCCTCAGGGCTATTGGGGCTCCCCCTGCCGATCCAAATAGTCTACAGCCCCTACAGTATTGGCCTTTTTCCTCTTCTGACCTTTACAACTGGAAAGCTCATCACCCCCCTTTTTCAGAAAACCCTGCAGGACTCACTGGGTTGGTTGAATCATTAATGTATTCACACCAGCCGACCTGGGATGACTGCCAGCAGCTTCTGCAGACTCTATTCACAACCGAGGAGAGAGAGAGGATTCTCCTCGAGGCTCGGAAAAATGTCCGAGACGAGGCTGGGCGCCCTGTCCAAACTCCAGCTGAGATAGATGAAGGATTTCCGCTAACCCGGCCCCGATGGGATTATAATACGGCATCAGGTAGGGAACGACTGTCCAATTATCGCCGGGTCCTAGTGGCGGGTCTCAGAGGTGCTGCCCGGCAGCCCACGAATCTGGCCAAGGTAAGAGAGGTTATGCAGGGAGCGACTGAGCCCCCCTCAGTCTTCCTTGAAAGGCTCATGGAGGCTTATAGGAGATATACCCCATTCGACCCCACGTCTGAGGGTCAAAGGGCCTCAGTAATTATGGCCTTCATTGGCCAGTCAGCTCCTGACATTAGGAAGAAGTTACAGCGAATTGAGGGCTTGCAGGATTACACCATAAGGGATGTAGTTAGAGAGGCAGAGAAAGTGTATCATAGGAGAGAAACAGAAGATGAAAAGTTAGAGAGAGAGAAAAGAGAGAAAAGAGAAGAGGAGGATAGGAGAGACAGGAGGCAAGAAAAGGTTTTGACTAGGATCCTGGCCGCAGTAGGAGAAAGAGATAATGGAAGAAGAGGTAGACAGTCAGGGAACCTGGGAGACAAAAGGCAGCAGGGACCAAGGAGACCCAGAGAAGGCGGGCAGCGCCTGGAGAGGAACCAATGCGCGTATTGCAAGGAAATGGGCCACTGGAAGAGCGACTGTCCGAAAAAAAAACAAGAGGTAAAGGTGCTTTCTCTTGGAGAAGATGAAGACTAGGGGGAACGGGGCTCGGCCCCCCTCCCCGAGCCTAGGGTAACTTTAGAAGTGGAGGGGACCCCTGTGGACTTTCTAGTTGGCACGGGAGCCGAATTTTCAGTACTCAAAACACCTCTAGGAAAAGTAAAGAAAAATGAAAAAACCTTGGTGATCGGGGCCACGGGACAAAAATCGTATCCATGGACCACATCCCGAGTAGTAGACATAGGGCGAAATCGAGTAACTCATTCGTTTCTAGTCATTCCAGAGTGTCCTATGCCTTTATTGGGGAGAGACTTACTAACCAAGTTAAAAGCACAAATAACTTTCACCTCTCATCGACCGGAGGTTTTCTGGGGAATAAAAGCGCCCCAGACTCTAGAGCTGTCTTTACAACTAGGGGAGGAATATCGACTTTACCAAAATAAAGTAAAGCCCCCTGAGGGATTACAGGACTGGTTGAATCGATACCCCCAGGCGTGGGCAGAGACGGGAGGAGTGGGGATGGCAAAACTGGTCCCCCCCCGTGGTGATTGAACTTAAGTCCGGGGCCACCCCTATAGGGGTCCGACAATATCCCATGAGCAGAGAAGCTCAAGAGGGTATACGCCCCCAAATTAACAAACTGCTCCAACAAGGGATTTTGGTCCCATGCAAATCCCCTTGGAACACTCCTCTACTTCCAGTAAAAAAACCAGGGACCAGGGACTTCCGTCCAGTACAGGACCTTAGAGAAGTCAACAAGAGAGTTCAGGACATACACCCCACAGTGCCAAATCCTTATAACCTCCTCAGCACCTTGCCACCTGGTCGGACATGGTACACAGTCCTGGATCTCAAAGATGCTTTTTTCTGTTTGAGGTTACACCCCAACAGCCAGCCCTTGTTCGCTTTCGAATGGCGAGACTCCGAGAGTGGACAAGCCGGACAGCTCACATGGACGAGGCTGCCTCAGGGATTCAAGAACTCGCCCACTTTGTTCGATGAAGCCCTACACCGAGATCTTGCTCTTTTCCGAGCCAATAACCCACAGGTGACTCTTCTGCAATATGTAGATGATCTGCTCCTAGCTGCAGAAACACGCGAGGACTGTGAAATTGGGACCCAAAACCTCCTGGGCGAGTTAGGTAAGCTGGGGTATCGGGCCTCTGCTAAAAAGGCTCAGTTATGCCAGATAGAAGTGACCTACCTAGGATATGTCTTGAGAGATGGACAACGGTGGCTCACAGAAGCCAGAAAACAAGCTGTTATGCAGATCCCGGCCCCAACCACTGCTCGCCAGGTAAGAGAGTTCCTGGGGACCGCCGGGTTTTGCAGACTCTGGATTCCCGGATTTGCCACACTGGCAGCTCCCTTATATCCACTAACCAAAGAGAAAGGGGAATTCACCTGGACCAGAGAACATCAGCTAGCCTTTGAAACTCTCAAAAAGGCACTGCTGCAGGCTCCGGCATTGGCCCTGCCAGATTTAAACAAACCTTTCACCCTATACATTGATGAAAGAAATGGAGTGGCAAGGGGAGTCCTTACCCAGGTTTTGGGACCATGGAAGCGCCCGGTAGCCTACTTATCAAAGAAACTGGACGCTGTGGCCAGTGGATGGCCCTCCTGCCTGAGCGATAGCAGCCACGGCTGTGCTAGTAAAAGATGCTGACAAACTGACTATGGGCCAGAATGTTACTATAGTGGCCCCACACTCTCTTGAGAGCATCATCAGGCAACCACCGGACCGCTGGATGACCAACGCCCGAATGACGCACTACCAGAGCCTATTGCTGACAGAGCGAGTAAGTTTTGCACCCCCAGCCATTCTCAACCCCGCCTCCTTACTACCTGAGGCTGACGAGGCCCCTGCACATAAGTGTGAAGAAATACTGGCAGAAGAGACTGGAATCCGGCCAGACCTCACAGACCAACCTTGGCCAGGGGCGATGACTTGGTTCACGGACGGAAGCAGCTTTGTGGTAGAAGGTAAGCGGAAGGCTGGGGCGGCAGTAGTGGATGGAAAGGCTGTCATATGGGCCAGCAGTCTGCCGGAGGGTACATCAGCTCAAAAAGCGGAACTAATCGCATTAATTCAAGCCTTAAGGCTGGCAGAAGGAAGGGCTCTTAATGTCTATACCGACAGCCGGTACGCTTTTGCCACGGCTCATGTACACGGAGCAATATACCGACACCGTGGACTGCTGACGTCTGCCGGCAAAGATATCAAAAATAAAGAAGAAATTATCAGCTTATTAGAAGCTGTTCATTTGCCCCGTAGGGTGGCAATTATCCATTGCCCAGGACACCAGAAGGGAACTGGGCCCGTTGAAAAGGGAAATCAAATGGCAGACCAAGAAGCTAAAAAAGCAGCCCAAGGGCCAATGACTCTGGTGGTGAGAACCCAACAGCCCGCTGCTGAGGAAATAAATAAAAGAACCCTCACAGAAGAAGAGGGGCGAGATTACTTAGCTAACATACACCATCTGACTCATTTAGGAACTAAAAAATTACTAAAATTGGTTAGTAAGTCCCCCTATTACATTCCTGGATTAAAAGGAATTGTGGAAGAGATAGTAAAAAACTGCCGTGCTTGTGCACTTACCAACGCTGGGTCTAGCAGGCTCCAGGAAGGAAAACGACTGCGAGGAGACAGACCTGGAGCCTACTGGGAAACTGACTTCACTGAGGTGAAACCGGCTAGGTATGGAAATAAATATCTCCTAGTTTTTATAGACACCTTTTCAGGATGGGTCGAAGCGTTCCCCACCAAGAAAGAAACGGCTAATGTAGTGGTCAAGAAGATACTTGAAGAAATCCTTCCCCGCTTTGGGATACCTAAGGTAATGGGGTCAGACAACGGACCTGCCTTCATCTCCCAGGTAAGTCAGGGATTGGCCAGACAACTGGGGACAAATTGGAAATTACATTGTGCATACAGACCCCAGAGTTCAGGACAGGTAGAAAGGATGAACAGAACGCTAAAGGAGACTCTGACTAAAATAGCCTTAGAATCCGGCGGAAGCGATTGGACAGCCGTTCTCCCTTATGCCTTGTTCAGGGTTCGGAATACACCTGGACCCCTTGGCCTAACTCCATTTGAATTAATGTATGGGGCGCCCCCACCCATTTTTATGACCGTAGGGGATAAGAATCACCCGGATGTGTCTTTCTCTCCTTCTTCTAGTCTTTTGGCTCGATTAAAAGCTCTCGAAATAGTAAGAAAAGAGGTCTGGGAACAGCTAAAAGAAACCTATGTTGCTGGTGACACACAGGTGCCGCATCAGTTTGAAGTAGGAGACGCAGTCCTGGTGAGGAGACACCGAGCGGGAAACCTAGAACCGAGGTGGAAGGGACCCTACTTGGTGCTACTGACAACGCCCACCGCGGTCAAAGTGGAAGGAATCCCCACTTGGGTCCACGCATCCCACGTTAAGAGAGCACCCCCTGGAGTCAGCCATGATGAGTGGACTTTGGAGAAGACTACTAATCCTTTTAAGTTGCGCCTGCTTCGTAGGAGCGATCCCAAAAGACTTCAACTCCCACAGTCCTGTTCAACAAACGTGGGAGGTACTCAATGAGGGGGGTAGGGCTGTATGGACAATCGCTGAGGTACACCCTCTGTGGACTTGGTGGCCTGATCTTTTCCCTGACATCTGTAAGTTGGCTATAGGAGCCCCTCCTGGATGGGACTTGGAGGGGTACTCTGACATTCAGAGGGCACCTTTAACACCCCCTCCGTACGTAGAAAAACATTCGAGAGACCCATGGGGTGGTTGCTCTAACCAAAGGGATAGAAGTATGCTTCGAACCCATCCCTTCTATGTCTGCCCCGGGCCCCACCGAAGTCAGTCCCTCAATCCAACGTGTGGAGGTAAGGCTGACTTCTTTTGTAAGAGCTGGGGTTGCGAGACTTCAGGTACAGCCCGCTGGAAGCCCTCCTCGAGCTGGGACTATATTAGAGTAACAGCCAACTATTCCCTAGCGTCTTATGTACCTGGAGGATTTGACCTAGACGAGTGTACTGACTGGTGCCATCCGCTCCGTGTCACCTTCACTGAACCAGGGAAGAGAGCTCTGGGATGGACAAAAGGGTATACCTGGGGTCTTAGGATTTACAAGGAAAGATATGATGAGGGATTATTGTTCACTATCAGATTAAAAATAGAGACCCCCTACAATCCTTTAGGCCCCCCAACCAAGTTCACACCCCTCACCCATACAATTACTCAGCCTACTCCAGTGATTGCGGACCCCCTTAATATGGCCGCTATCACCCAACCTCCCACTCCTCAGGTACCTCTAACTATTACCCCCGAGATTCCTTCAAGACAGAGGATGTTTAACCTAGTGAGAGGAGCCTTTTATGCCCTTAACAGAACTGATCCAAGCGCTACTGAGGACTGCTGGCTATGCCTGTCCTCGGGTCCGCCTTATTATGAAGGAATCGCCTTCAATGGAGATTTCAACAGAACCAGCAGCCATACTTCCTGCTCTTGGGGTACAGGACAAAAACTGACCCTGACTGAAGTATCCGCGAGGAATCCAGGTCTCTGTATAGGTACCCCACCTTCCACTCACAAACACCTATGCGGACAAATTCAGTCCGTGTCCAGAACGGAAGCTGATTACTATCTTGTACCTTCCCCGGTTGGATGGTGGGCTTGCAATACAGGACTTACTCCCTGTGTATCAACTAAGGTTTTTAATTCATCTCATGATTTTTGTGTCATGATCCAGCTGTTACCCCGTGTATATTATCACCCTGCATCCAGTTTAGAAGAAAGCTATGCGGGCCGGCGGTCAAAAAGAGAACCAATTACTTTAACCCTGGCTGCATTCATGGGAATAGGTATGGCAGTAGGAGTGGGGACGGGAGTGTCAGCTTTGATAGAAGGAAGACAGGGAATTCAGTCTTTGAGGGATGCTGTCAATGAAGACCTAGCGGCAATAGAGAAGTCCATAGACGCTTTAGAAAAATCTTTGACCTCCCTGTCTGAGGTAGTTTTACAGAACAGGAGAGGTCTTGATTTGTTGTTCCTAAAGGAAGGAGGACTGTGTGCTGCCCTTAAAGAAGAGTGCTGCTTCTATGCAGATCATACAGGAATAGTTAGAGACTCTATGCAGAAACTGAGAGAAAGATTAGAGCGAAGGAAACGGGAACGGGATGCTCAACGGGGGTGGTTTGAGTCGTGGTTTGAATCACGACCATCTTGGATAACTTCTTTAATTTCCGCTGTAGCCGGACCAATCCTTATGATATGCTTAGCTTTAGTTTTCGGCCCTTGTATAATAAATAGAGGAATGGCTTTCATCCAGAGTAAAATTGATACAGTAAAACTCATGGTTCTTCAAAGGCAATATCAACCTATAGTTCAGGTAGATGAAGAGTTAAGGGACACCGACCTCTAAAATTCTATGATTAGAATTAGTCTAAACAGAAGAAGAGGGGAATGAAAGGAAATAAAACTGTAATTCATGTAATGTATGTTAAATAGCCCAAAGAGTTGTTTCTGAGCTTTGAAACCTGGGGCTGAGAACATAGCAGAACAGACCAGGACATGCCCGGGCAAGCCCATCGCCTCCCTAGCTCCCACCCCTCTGACCTAAGTTAAATGTTACAGGCTGCTGATGTTTAAATGGACCAATCATGTGAAACCGCGCCAATTCCTCCCCCAGCCCCACTCCTTTTCTATAAAACCCCCTAGCTTCCAAGCCTCGTGGTCGAATCCACTGTCTCCTGTTGTGTGAGATACGTTTCGACCCGGAGCTCCGCCATTAAAAAACCTCTTGTTGTTACATCAAGGTGTTGTGTTCTATTCGCGATTCTTGGGTGCACGCCGAATCGGGAGCTGAGTGGGGGTTTCCCCACTGAGTTCTTTCA
>chr6:7719103-7727490
TGAAAGGAAATAAAACTGTAATTCATGTAATGTATGTTAAATAGCCCAAAGAGTTGTTTCTGAGCTTTGAAACCTGGGGCTGAGAACATAGCAGAACAGACCAGGACATGCCCGGGCAAGCCCATCGCCTCCCTAGCTCCCACCCCTCTGACCTAAGTTAAATGTTACAGGCTGCTGATGTTTAAATGGACCAATCATGTGAAACCGCGCCAATTCCTCCCCCAGCCCCACTCCTTTTTTATAAAACCCCCTAGCTTCCAAGCCTCGTGGTCGAATCCACTGTCTCCTGTTGTGTGAGATACGTTTCGACCCGGAGCTCCGCCATTAAAAAACCTCTTGTTGTTACATCAAGGTGTTGTGTTCTATTCGCGATTCTTGGGTGCACGCCGAATCGGGAGCTGAGTGGGGGTTTCCCCACTGAGTTCTTTCATTTGGAGGTCCCACCGAGATCTGCGTGACACCCAGGAACCCCGAAGGACCCCTTGGAGGTGCGTTTGTTTGTGTGAGTCTTGTTATGTTGTCTGTTGTCTAAGTGTCTAAGTGTGGCACTGCTGAATTTGTGTCTTAGTTTTTCAGTTCTGAGATTGTGGGTTTGAGCCCCATTCTGGCAGCTGCCACTGCGGACCGTAAGGACCCTAGTGGCTGTGGGAAGACGACGGTCTATTTCCCCACAGGCTGCACCCTTGGAAGACATTCCGAGGGAGACCCTGGAGTGCCCGGGGTACGGAACAGTCAGGAGGACCTGGCTGTTGCCTGGCAGAGTGAAGAAGAGTGAGTGCTCTTCCTGCCAGAGGAGTGGAGCGGAATCCCACTCCATCAGAGGTAGCGTTTGGCTGGTTGTGTAAGTCCAGACGCAGACGAGTGTGCTTGGATGTCTTAGTGTTTTCCGTCTCTGTCATTGTGTTGTGTTTACTCTTATTCTTCACTATGGGACAGACCGTGTCTACTCCTTTATCTTTGACTAAGGACCATTGGACGGACGTTAGGGCTAGAGGACAAAATTTGTCAGTAAAAGTGAAGAAAAAGCCATGGATGACTTTCTGTTCCTCAGAATGGCCTGTTTTTGGAGTAGGTTGGCCAGCAGAAGGAACTTTTTACTTACCCACCATAAGGGCTGTGAAGGCCATTGTTTTTCAGGAAGGACCAGGGTCGCATCCAGACCAACAACCGTACATCATGGTATGGGAGGACTTGGCACGCTACCCACCCCCGTGGGTTCGCCCATTCCTCCCGCCTCTCCGCCCTGGCACCAAGATTCTAGCCATCCAAGAAAATGGTGAGAAAGAGAAACCGAAACCACCGCTCGGGAGAGATGATGATCGCAGCACACCAGTGACGAAACCCCCCAAGATCTATTCAGAGATTGAAGAACCCCCTGAGTGGCCCGATACCCCTCAACCCCCACCTTATGCTCCCCAGCCCCAACCATCAGCTCCCTCGGGACCCCTGCCTCAGGCCCCGGCCGGAGGAGGGGGTCCCTCCACAGGAACAAGGAGCCGGCGAGGAGTCACCCCTGAGGGGCCTGCGGATTCAACTGTGGCGCTCCCCCTCAGGGCTATTGGGGCTCCCCTGCCGATCCAAATAGTCTACAGCCCCTACAGTATTGGCCTTTTTCCTCTTCTGACCTTTACAACTGGAAAGCTCATCACCCCCCTTTTTCAGAAAACCCTGCAGGACTCACTGGGTTGGTTGAATCATTAATGTATTCATACCAGCCGACCTGGGATGACTGCCAGCAGCTTCTGCAGACTCTATTCACAACCGAGGAGAGAGAGAGGATTCTCCTCGAGGCTCGGAAAAATGTCCGAGATGAGGCTGGGCGCCCTGTCCAAACTCCAGCTGAGATAGATGAAGGATTTCCGCTAACCCGGCCCCGATGGGATTATAATACGGCATCAGGTAGGGAACGACTGTCCAATTATCGCCGGGTCCTAGTGGCGGGTCTCAGAGGTGCTGCCCGGCAGCCCACGAATCTGGCCAAGGTAAGAGAGGTTATGCAGGGAGCGACTGAGCCCCCCTCAGTCTTCCTTGAAAGGCTCATGGAGGCTTATAGGAGATATACCCCATTCGACCCCACGTCTGAGGGTCAAAGGGCCTCAGTAATTATGGCCTTCATTGGCCAGTCAGCTCCTGACATTAGGAAGAAGTTACAGCGAATTGAGGGCTTGCAGGATTACACCATAAGAGATGTAGTTAGAGAGGCAGAGAAAGTGTATCATAAGAGAGAAACAGAAGATGAAAAGTTAGAGAGAGAGAAAAGAGAGAAAAGAGAAGAGGAGGATAGGAGAGACAGGAGGCAAGAAAAGGTTTTGACTAGGATCCTGGCCGCAGTAGGAGAAAGAGATAATAGAAGAAGAGGTAGACAGTCAGGGAACCTGGGAGACAAAAGGCAGCAGGGACCAAGGAGACCCAGAGAAGGCGGGCAGCGCCTGGAGAGGAACCAATGCGCGTATTGCAAGGAAATGGGCCACTGGAAGAGCGACTGTCCGAAAAAAAAAACAAGAGGTAAAGGTGCTTTCTCTTGGAGAAAATGAAGACTAGGGGGAACGGGGCTCGGCCCCCCTCCCCGAGCCTAGGGTAACTTTAGAAGTGGAGGGGACCCCTGTGGACTTTCTAGTTGACACGGGAGCCGAATTTTCAGTACTCAAAACACCTCTAGGAAAAGTAAAGAAAAATGAAAAAACCTTGGTGATCGGGGCCACGGGACAAAAATCGTATCCATGGACCACATCCCGAGTAGTAGACATAGGGCGAAATCGAGTAACTCATTCGTTTCTAGTCATTCCAGAGTGTCCTATGCCTTTATTGGGGAGAGACTTACTAACCAAGTTAAAAGCACAAATAACTTTCACCTCTCATCGACCGGAGGTTTTCTGGGGAATAAAAGCGCCCCAGACTCTAGAGCTGTCTTTACAACTAGGGGAGGAATATCGACTTTACCAAAATAAAGTAAAGCCCCCTGAGGGATTACAGGACTGGTTAAATCGATACCCCCAGGCGTGGGCAGAGACGGGAGGAGTGGGGATGGCAAAACTGGTCCCCCCCGTGGTGATTGAACTTAAGTCCAGGGCCACCCCTATAGGGGTCCGACAATATCCCATGAGCAGAGAAGCTCAAGAGGGTATACGCCCCCAAATTAACAAACTGCTCCAACAAGGGATTTTGGTCCCATGCAAATCCCCTTGGAACACTCCTCTACTTCCAGTAAAAAAACCAGGGACCAGGGACTTCCGTCCAGTACAGGACCTTAGAGAAGTCAACAAGAGAGTTCAGGACATACACCCCATGGTGCCAAATCCTTATAACCTCCTCAGCACCTTGCCACCTGGTCGGACATGGTACACAGTCCTGGATCTCAAAGATGCTTTTTTCTGTTTGAGGTTACACCCCAACAGCCAGCCCTTGTTCGCTTTCAAATGGCGAGACTCCGAGAGTAGACAAGCCGGACAGCTCACATGGACGAGGCTGCCTCAGGGATTCAAGAACTCGCCCACTTTGTTCGATGAAGCCCTACACCGAGATCTTGCTCTTTTCCGAGCCAATAACCCACAGGTGACTCTTCTGCAATATGTAGATGATCTGCTCCTAGCTGCAGAAACACGCGAGGACTGTGAAATTGGGACCCAAAACCTCCTGGGCGAGTTAAGTAAGCTGGGGTATCGGGCCTCTGCTAAAAAGGCTCAGTTATGCCAGATAGAAGTGACCTACCTAGGATATGTCTTGAGAGATGGACAACGGTGGCTCACAGAAGCCAGAAAACAAGCTGTTATGCAGATCCCGGCCCCAACCACTGCTCGCCAGGTAAGAGAGTTCCTGGGGACCGCCGGGTTTTGCAGACTCTGGATTCCCGGATTTGCCACACTGGCAGCTCCCTTATATCCACTAACCAAAGAGAAAGGGGAATTCACCTGGACCAGAGAACATCAGCTAGCCTTTGAAACTCTCAAAAAGGCACTGCTGCAGGCTCCGGCATTGGCCCTGCCAGATTTAAACAAACCTTTCACCCTATACATTGATGAAAGAAATGGAGTGGCAAGGGGAGTCCTTACCCAGGTTTTGGGACCATGGAAGCGCCCGGTAGCCTACTTATCAAAGAAACTGGACGCTGTGGCCAGTGGATGGCCCTCCTGCCTGCGAGCGATAGCAGCCACGGCTGTGCTAGTAAAAGATGCTGACAAACTGACTATGGGCCAGAATGTTACTATAGTGGCCCCACACTCTCTTGAGAGCATCATCAGGCAACCACCGGACCGCTGGATGACCAACGCCCGAATGACGCACTACCAGAGCCTATTGCTGACAGAGCGAGTAAGTTTTGCACCCCCAGCCATTCTCAACCCCGCCTCCTTACTACCTGAGGCTGACGAGGCCCCTGCACATAAGTGTGAAGAAATACTGGCAGAAGAGACTGGAATCCGGCCAGACCTCACAGACCAACCTTGGCCAGGGGCGATGACTTGGTTCACGGAAGGAAGCAGCTTTGTGGTAGAAGGTAAGCGGAAGGCTGGGGCGGCAGTAGTGGATGGAAAGGCTGTCATATGGGCCAGCAGTCTGCCGGAGGGTACATCAGCTCAAAAAGCGGAACTAATCACATTAATTCAAGCCTTAAGGCTGGCAGAAGGAAGGGCTCTTAATGTCTATACCGACAGCCGGTACGCTTTTGCCACGGCTCATGTACACGGAGCAATATACCGACACCGTGGACTGCTGACGTCTGCCGGCAAAGATATCAAAAATAAAGAAGAAATTCTCAGCTTATTAGAAGCTGTTCATTTGCCCCGTAGGGTGGCAATTATCCATTGCCCAGGACACCAGAAGAGAACTGGGCCCGTTGAAAAGGGAAATCAAATGGCAGACCAAGAAGCTAAAAAAGCAGCCCAAGGGCCAATGACTCTGGTGGTGAGAACCCAACAGCCCGCTGCTGAGGAAATAAATAAAAGAACCCTCACAGAAGAAGAGGGGCGAGATTACTTAGCTAACATACACCATCTGACTCATTTAGGAACTAAAAAATTACTAAAATTGGTTAGTAAGTCCCCCTATTACATTCCTGGATTAAAAGGAATTGTGAAAGAGATAGTAAAAAACTGCCGTGCTTGTGCACTTACCAACGCTGGGTCTAGCAGGCTCCAGGAAGGAAAACGACTGCGAGGAGACAGACCTGGAGCCTACTGGGAAACTGACTTCACTGAGGTGAAACCGGCTAGGTATGGAAATAAATATCTCCTAGTTTTTATAGACACCTTTTCAGGATGGGTCGAAGCGTTCCCCACCAAGAAAGAAACGGCTAATGTAGTGGTCAAGAAGATACTTGAAGAAATCCTTCCCCGCTTTGGGATACCTAAGGTAATGGGGTCAGACAACGGGCCTGCCTTCGTCTCCCAGGTAAGTCAGGGATTGGCCAGACAACTGGGGACAAATTGGAAATTACATTGTGCATACAGACCCCAGAGTTCAGGACAGGTAGAAAGGATGAACAGAACGCTAAAGGAGACTCTGACTAAAATAGCCTTAGAATCCGGCGGAAGCGATTGGACAGCCGTTCTCCCTTATGCCTTGTTCAGGGTTCAGAATACACCTGGACCCCTTGGCCTAACTCCATTTGAATTAATGTATGGGGCGCCCCCACCCATTTTTATGACCGTAGGGGATAAGAATCGCCCGGATGTGTCTTTCTCTCCTTCTTCTAGTCTTTTGGCTCGATTAAAAGCTCTCGAAATAGTAAGAAAAGAGGTCTGGAAACAGCTAAAAGAAACCTATGTTGCTGGTGACACACAGGTGCCGCATCAGTTTGAAGTAGGAGACGCAGTCCTGGTGAGGAGACACCGAGCGGGAAACCTAGAACCGAGGTGGAAGGGACCCTACTTGGTGCTACTGACAACGCCCACCGCGGTCAAAGTGGAAGGAATCCCCACTTGGGTCCACGCATCCCACGTTAAGAGAGCACCCCCTGGAGTCAGCCATGATGAGTGGACTTTGGAGAAGACTACTAATCCTTTTAAGTTGCGCCTGCTTCGTAGGAGCGATCCCAAAAGACTTCAACCCCCACAGTCCTGTTCAACAAACGTGGGAGGTACTCAATGAGGGGGGTAGGGCTGTATGGACAATCACTGAGGTACACCCTCTGTGGACTTGGTGGCCTGATCTTTTCCCTGACATCTGTAAGTTGGCTATAGGAGCCCCTCCTGGATGAGACTTGGAGGGGTACTCTGACATTCAGAGGGCACCTTTAACACCCCCTCCGTACGTAGAAAAACATTCGAGAGACCCATGGGGTGGTTGCTCTAACCAAAGGGATAGAAGTATGCTTCGAACCCATCCCTTCTATGTCTGCCCCGGGCCCCACCGAAGTCAGTCCCTCAATCCAACGTGTGGAGGTAAGGCTGACTTCTTTTGTAAGAGCTGGGGTTGCGAGACTTCAGGTACAGCCCGCTGGAAGCCCTCCTCGAGCTGGGACTATATTAGAGTAACAGCCAACTATTCCCTAGCGTCTTATGTACCTGGAGGATTTGACCTAGACGAGTGTACTGACTGGTGCCATCCGCTCCGTGTCACCTTCACTGAACCAGGGAAGAGAGCTCTGGGATGGACAAAAGGGTATACCTGGGGTCTTAGGATTTACAAGGAAAGATATGATGAGAGATTATTGTTCACTATCAGATTAAAAATAGAGACCCCCTACAATCCTTTAGGCCCCCCAACCAAGTTCACACCCCTCACCCATACAATTACTCAGCCTACTCCAGTGATTGCGGACCCCCTTAATATGGCCGCTATCACCCAACCTCCCACTCCTCAGGTACCTCTAACTATTACCCCCGAGATTCCTTCAAGACAGAGGATGTTTAACCTAGTGAGAGGAGCCTTTTATGCCCTTAACAGAACTGATCCAAGCGCTACTGAGGACTGCTGGCTATGCCTGTCCTCGGGTCCGCCTTATTATGAAGGAATCGCCTTCAATGGAGATTTCAACAGAACCAGCAGCCATACTTCCTGCTCTTGGGGTACAGGACAAAAACTGACCCTGACTGAAGTATCCGCGAGGAATCCAGGTCTCTGTATAGGTACCCCACCTTCCACTCACAAACACCTATGCGGACAAATTCAGTCCGTGTCCAGAACGGAAGCTGATTACTATCTTGTACCTTCCCCGGTTAGATGGTGGGCTTGCAATACAGGACTTACTCCCTGTGTATCAACTAAGGTTTTTAATTCATCTCATGATTTTTGTGTCATGATCCAGCTGTTACCCCATGTATATTATCACCCTGCATCCAGTTTAGAAGAAAGCTATGCAGGCCGGCGGTCAAAAAGAGAACCAATTACTTTAACCCTGGCTGCATTCATGGGAATAGGTATGGCAGTAGGAGTGGGGACGGGAGTGTCAGCTTTGATAGAAGGAAGACAGGGAATTCAGTCTTTGAGGGATGCTGTCAATGAAGACCTAGCGGCAATAGAGAAGTCCATAGACGCTTTAAAAAAATCTTTGACCTCCCTGTCTGAGGTAATTTTACAGAACAGGAGAGGTCTTGATTTGTTATTCCTAAAGGAAGGAGGACTGTGTGCTGCCCTTAAAGAAGAGTGCTGCTTCTATGCAGATCATACAGGAATAGTTAGAGACTCTATGCAGAAACTGAGAGAAAGATTAGAGCGAAAGAAACGGGAACGGGATGCTCAACGGGGGTGGTTTGAGTCGTGGTTTGAATCACGACCATCTTGGATAACTTCTTTAATTTCCGCTGTAGCCGGACCAATCCTTATGATATGCTTAGCTTTAGTTTTCGGCCCTTGTATAATAAATAGAGGAATGGCTTTCATCCACAGTAAAATTGATACAGTAAAACTCATGGTTCTTCAAAGGCAATATCAACCTATAGTTCAGGTAGATGAAGAGTTAAGGGACACCGACCTCTAAAATTCTATGATTAGAATTAGTCTAAACAGAAGAAGAGGGGAATGAAAGGAAATAAAACTGTAATTCATGTAATGTATGTTAAATAGCCCAAAGAGTTGTTTCTGAGCTTTGAAACCTGGGGCTGAGAACATAGCAGAACAGACCAGGACATGCCCGGGCAAGCCCATCGCCTCCCTAGCTCCCACCCCTCTGACCTAAGTTAAATGTTACAGGCTGCTGATGTTTAAATGGACCAATCATGTGAAACCGCGCCAATTCCTCCCCCAGCCCCACTCCTTTTCTATAAAACCCCCTAGCTTCCAAGCCTCGTGGTCGAATCCACTGTCTCCTGTTGTGTGAGATACGTTTCGACCCGGAGCTCCGCCATTAAAAAACCTCTTGTTGTTACATCAAGGTGTTGTGTTCTATTCGCGATTCTTGGGTGCACGCCGAATCGGGAGCTGAGTGGGGGTTTCCCCACTGAGTTCTTTCA
>chr6:58817245-58825656
TGAAAGGAAATAAAACTGTAATTCATGTAATGTATGTTAAATAGCCCCAAGAGTTGTTTCTGAGCTTTGAAACCTGGGGCTGAGAACATAGCAGAACAGACCAGGACATGCCCGGGCAAGCCCATCGCCTCCCTAGCTCCCACCCCTCTGACCTAAGTTAAATGTTACAGGCTGCTGATGTTTAAATGGACCAATCATGTGAAACCGCGCCAATTCCTCCCCCAGCCCCACTCCTTTTCTATAAAACCCCCTAGCTTCCAAGCCTCGTGGTCGAATCCACTGTCTCCTGTTGTGTGAGATACGTTTCGACCCGGAGCTCCGCCATTAAAAAACCTCTTGTTACATCAAGGTGTTGTGTTCTATTCGCGATTCTTGGGTGCACGCCGAATCGGGAGCTGAGTGGGGGTTTCCCCACTGAGTTCTTTCATTTGGAGGTTCCACCGAGATCTGCGTGACACCCAGGAACCCCGAAGGACCCCTTGGAGGTGCGTTTGTTTGTGTGAGTCTTGTTATGTTGTCTGTTGTCTAAGTGTCTAAGTGTGGCACTGCTGAATTTGTGTCTTAGTTTTTCAGTTCTGAGATTGTGGGTTTGAGCCCCACCTGTGTTACCAGTTCTGGTATTCTGTATTCTGGCAGCTGCCACTGCGGACCGTAAGGACCCTAGTGGCTGTGGGAAGACGACGGTCTATTTCCCCACAGGCTGCACCCTTGGAAGACATTCCGAGGGAGACCCTGGAGTGCCCGGGGTACGGAACAGTCAGGAGGACCTGGCTGTTGTCTGGCAGAGTGAAGAAGAGTGAGTGTTCTTCCTGCCAGAGGAGTGGAGCGGAATCCCACTCCATCAGAGGTAGCGTTTGGCCGGTTGTGTAAGTCCAGACGCAGACGAGTGTGCTTGGATGTCTTAGTGTTTTCCGTCTCTGTCATTGTGTTGTGTTTACTCTTATTCTTCACTATGGGACAGACCGTGTCTACTCCTTTATCTTTGACTAAGGACCATTGGACGGACGTTAGGGCTAGAGGACAAAATTTGTCAGTAAAAGTGAAGAAAAAGCCATGGATGACTTTCTGTTCCTCAGAATGGCCTGTTTTTGGAGTAGGTTGGCCAGCAGAAGGAACTTTTTACTTACCCACCATAAGGGCTGTGAAGGCCATTGTTTTTCAGGAAGGACCAGGGTCGCATCCAGACCAACAACCGTACATCATGGTATGGGAGGACTTGGCACGCTACCCACCCCCGTGGGTTCGCCCATTCCTCCCGCCTCTCCGCCCTGGCACCAAGATTCTAGCCATCCGAGAAAATGGTGAGAAAGAGAAACCGAAACCACCGCTCGGGAGAGATGATGATCGCAGCACACCAGTGACGAAACCCCCCAAGATCTATCCAGAGATTGAAGAACCCCCTGAGTGGCCCGACACCCCTCAACCCCCACCGTATGCTCCCCAGCCCCAACCTTCAGCTCCCTCGGGACCCCTGCCTCAGGCCCCGGCCGGAGGAGGGGGTCCCTCCACAGGAACAAGGAGCCGGCGAGGAGTCACCCCTGAGGGGCCTGCGGATTCAACTGTGGCGCTCCCCCTCAGGGCTATTGGGGCTCCCCCTGCCGATCCAAATAGTCTACAGCCCCTACAGTATTGGCCTTTTTCCTCTTCTGACCTTTACAACTGGAAAGCTCATCACCCCCCTTTTTCAGAAAACCCTGCAGGACTCACTGGGTTGGTTGAATCATTAATGTATTCACACCAGCCGACCTGGGATGACTGCCAGCAGCTTCTGCAGACTCTATTCACAACCGAGGAGAGAGAGAGGATTCTCCTCGAGGCTCGGAAAAATGTCCGAGACGAGGCTGGGCGCCCTGTCCAAACTCCAGCTGAGATAGATGAAGGATTTCCGCTAACCCGGCCCCGATGGGATTATAATACAGCATCAGGTAGGGAACGACTGTCCAATTATCGCCGGGTCCTAGTGGCGGGTCTCAGAGGTGCTGCCCGGCAGCCCACGAATCTGGCCAAGGTAAGAGAGGTTATGCAGGGAGCGACTGAGCCCCCCTCAGTCTTCCTTGAAAGGCTCATGGAGGCTTATAGGAGATATACCCCATTCGACCCCACGTCTGAGGGTCAAAGGGCCTCAGTAATTATGGCCTTCATTGGCCAGTCAGCTCCTGACATTAGGAAGAAGTTACAGCGAATTGAGGGCTTGCAGGATTACACCATAAGGGATGTAGTTAGAGAGGCAGAGAAAGTGTATCATAGGAGAGAAACAGAAGATGAAAAGTTAGAGAGAGAGAAAAGAGAGAAAAGAGAAGAGGAGGATAGGAGAGACAGGAGGCAAGAAAAGGTTTTGACTAGGATCCTGGCCGCAGTAGGAGAAAGAGATAATGGAAGAAGAGGTAGACAGTCAGGGAACCTGGGAGACAAAAGGCAGCAGGGACCAAGGAGACCCAGAGAAGGCGGGCAGCGCCTGGAGAGGAACCAATGCGCGTATTGCAAGGAAATGGGCCACTGGAAGAGCGACTGTCCGAAAAAAAAACAAGAGGTAAAGGTGCTTTCTCTTGGAGAAGATGAAGACTAGGGGGAACGGGGCTCGGCCCCCCTCCCCGAGCCTAGGGTAACTTTAGAAGTGGAGGGGACCCCTGTGGACTTTCTAGTTGACACGGGAGCCGAATTTTCAGTACTCAAAACACCTCTAGGAAAAGTAAAGAAAAATGAAAAAACCTTGGTGATCGGGGCCACGGGACAAAAATCGTATCCATGGACCACATCCCGAGTAGTAGACATAGGGCGAAATCGAGTAACTCATTCGTTTCTAGTCATTCCAGAGTGTCCTATGCCTTTATTGGGGAGAGACTTACTAACCAAGTTAAAAGCACAAATAACTTTCACCTCTCATCGACCGGAGGTTTTCTGGGGAATAAAAGCGCCCCAGACTCTAGAGCTGTCTTTACAACTAGGGGAGGAATATCGACTTTACCAAAATAAAGTAAAGCCCCCTGAGGGATTACAGGACTGGTTGAATCGATACCCCCAGGCGTGGGCAGAGACGGGAGGAGTGGGGATGGCAAAACTGGTCCCCCCCCGTGGTGATTGAACTTAAGTCCGGGGCCACCCCTATAGGGGTCCGACAATATCCCATGAGCAGAGAAGCTCAAGAGGGTATACGCCCCCAAATTAACAAACTGCTCCAACAAGGGATTTTGGTCCCATGCAAATCCCCTTGGAACACTCCTCTACTTCCAGTAAAAAAACCAGGGACCAGGGACTTCCGTCCAGTACAGGACCTTAGAGAAGTCAACAAGAGAGTTCAGGACATACACCCCACGGTGCCAAATCCTTATAACCTCCTCAGCACCTTGCCACCTGGTCGGACATGGTACACAGTCCTGGATCTCAAAGATGCTTTTTTCTGTTTGAGGTTACACCCCAACAGCCAGCCCTTGTTCGCTTTCGAATGGTGAGACTCCGAGAGTGGACAAGCCGGACAGCTCACATGGACGAGGCTGCCTCAGGGATTCAAGAACTCGCCCACTTTGTTCGATGAAGCCCTACACCGAGATCTTGCTCTTTTCCGAGCCAATAACCCACAGGTGACTCTTCTGCAATATGTAGATGATCTGCTCCTAGCTGCAGAAACACGCGAGGACTGTGAAATTGGGACCCAAAACCTCCTGGGCGAGTTAGGTAAGCTGGGGTATCGGGCCTCTGCTAAAAAGGCTCAGTTATGCCAGATAGAAGTGACCTACCTAGGATATGTCTTGAGAGATGGACAACGGTGGCTCACAGAAGCCAGAAAACAAGCTGTTATGCAGATCCCGGCCCCAACCACTGCTCGCCAGGTAAGAGAGTTCCTGGGGACCGCCGGGTTTTGCAGACTCTGGATTCCCGGATTTGCCACACTGGCAGCTCCCTTATATCCACTAACCAAAGAGAAAGGGGAATTCACCTGGACCAGAGAACATCAGCTAGCCTTTGAAACTCTCAAAAAGGCACTGCTGCAGGCTCCGGCATTGGCCCTGCCAGATTTAAACAAACCTTTCACCCTATACATTGATGAAAGAAATGGAGTGGCAAGGGGAGTCCTTACCCAGGTTTTGGGACCATGGAAGCGCCCGGTAGCCTACTTATCAAAGAAACTGGACGCTGTGGCCAGTGGATGGCCCTCCTGCCTGCGAGCAATAGCAGCCACGGCTGTGCTAGTAAAAGATGCTGACAAACTGACTATGGGCCAGAATGTTACTATAGTGGCCCCACACTCTCTTGAGAGCATCATCAGGCAACCACCGGACCGCTGGATGACCAACGCCCGAATGACGCACTACCAGAGCCTATTGCTGACAGAGCGAGTAAGTTTTGCACCCCCAGCCATTCTCAACCCCGCCTCCTTACTACCTGAGGCTGACGAGGCCCCTGCACATAAGTGTGAAGAAATACTGGCAGAAGAGACTGGAATCCGGCCAGACCTCACAGACCAACCTTGGCCAGGGGCGATGACTTGGTTCACGGACGGAAGCAGCTTTGTGGTAGAAGGTAAGCGGAAGGCTGGGGCGGCAGTAGTGGATGGAAAGGCTGTCATATGGGCCAGCAGTCTGCCGGAGGGTACATCAGCTCAAAAAGCGGAACTAATCGCATTAATTCAAGCCTTAAGGCTGGCAGAAGGAAGGGCTCTTAATGTCTATACCGACAGCCGGTACGCTTTTGCCACGGCTCATGTACACGGAGCAATATACCGACACCGTGGACTGCTGACGTCTGCCGGCAAAAATATCAAAAATAAAGAAGAAATTCTCAGCTTATTAGAAGCTGTTCATTTGCCCCGTAGGGTGGCAATTATCCATTGCCCAGGACACCAGAAGGGAACTGGGCCCGTTGAAAAGGGAAATCAAATGGCAGACCAAGAAGCTAAAAAAGCAGCCCAAGGGCCAATGACTCTGGTGGTGAGAACCCAACAGCCCGCTGCTGAGGAAATAAATAAAAGAACCCTCACAGAAGAAGAGGGGCGAGATTACTTAGCTAACATACACCATCTGACTCATTTAGGAACTAAAAAATTACTAAAATTGGTTAGTAAGTCCCCCTATTACATTCCTGGATTAAAAGGAATTGTGGAAGAGATAGTAAAAAACTGCCGTGCTTGTGCACTTACCAACGCTGGGTCTAGCAGGCTCCAGGAAGGAAAACGACTGCGAGGAGACAGACCTGGAGCCTACTGGGAAACTGACTTCACTGAGGTGAAACCGGCTAGGTATGGAAATAAATATCTCCTAGTTTTTATAGACACCTTTTCAGGATGGGTCGAAGCGTTCCCCACCAAGAAAGAAACGGCTAATGTAGTGGTCAAGAAGATACTTGAAGAAATCCTTCCCCGCTTTGGGATACCTAAGGTAATGGGGTCAGACAACGGACCTGCCTTCGTCTCCCAGGTAAGTCAGGGATTGGCCAGACAACTGGGGACAAATTGGAAATTACATTGTGCATACAGACCCCAGAGTTCAGGACAGGTAGAAAGGATGAACAGAACGCTAAAGGAGACTCTGACTAAAATAGCCTTAGAATCCGGCGGAAGCGATTGGACAGCCGTTCTCCCTTATGCCTTGTTCAGGGTTCGGAATACACCTGGACCCCTTGGCCTAACTCCATTTGAATTAATGTATGGGGCGCCCCCACCCATTTTTATGACCGTAGGGGATAAGAATCGCCCGGATGTGTCTTTCTCTCCTTCTTCTAGTCTTTTGGCTCGATTAAAAGCTCTCGAAATAGTAAGAAAAGAGGTCTGGGAACAGCTAAAAGAAACCTATGTTGCTGGTGACACACAGGTGCCGCATCAGTTTGAAGTAGGAGACGCAGTCCTGGTGAGGAGACACCGAGCGGGAAACCTAGAACCGAGGTGGAAGGGACCCTACTTGGTGCTACTGACAACGCCCACGGCGGTCAAAGTGGAAGGAATCCCCACTTGGGTCCACGCATCCCACGTTAAGAGAGCACCCCCTGGAGTCAGCCATGATGAGTGGACTTTGGAGAAGACTACTAATCCTTTTAAGTTGCGCCTGCTTCGTAGGAGCGATCCCAAAAGACTTCAACCCCCACAGTCCTGTTCAACAAACGTGGGAGGTACTCAATGAGGGGGGTAGGGCTGTATGGACAATCGCCGAGGTACACCCTCTGTGGACTTGGTGGCCTGATCTTTTCCCTGACATCTGTAAGTTGGCTATAGGAGCCCCTCCTGGATGGGACTTGGAGGGGTACTCTGACATTCAGAGGGCACCTTTAACACCCCCTCCGTACGTAGAAAAACATTCGAGAGACCCATGGGGTGGTTGCTCTAACCAAAGGGATAGAAGTATGCTTCGAACCCATCCCTTCTATGTCTGCCCCGGACCCCACCGAAGTCAGTCCCTCAATCCAACGTGTGGAGGTAAGGCTGACTTCTTTTGTAAGAGCTGGGGTTGCGAGACTTCAGGTACAGCCCGCTGGAAGCCCTCCTCGAGTTGGGACTATATTAGAGTAACAGCCAACTATTCCCTAGCGTCTTATGTACCTGGAGGATTTGACCTAGACGAGTGTACTGACTGGTGCCATCCGCTCCGTGTCACCTTCACTGAACCAGGGAAGAGAGCTCTGGGATGGACAAAAGGGTATACCTGGGGTCTTAGGATTTACAAGGAAAGATATGATGAGGGATTATTGTTCACTATCAGATTAAAAATAGAGACCCCCTACAATCCTTTAGGCCCCCCAACCAAGTTCACACCCCTCACCCATACAATTACTCAGCCTACTCCAGTGATTGCGGACCCCCTTAATATGGCCGCTATCACCCAACCTCCCACTCCTCAGGTACCTCTAACTATTACCCCCGAGATTCCTTCAAGACAGAGGATGTTTAACCTAGTGAGAGGAGCCTTTTATGCCCTTAACAGAACTGATCCAAGCGCTACTGAGGACTGCTGGCTATGCCTGTCCTCGGGTCCGCCTTATTATGAAGGAATCGCCTTCAATGGAGATTTCAACAGAACCAGCAGCCATACTTCCTGCTCTTGGGGTACAGGACAAAAACTGACCCTGACTGAAGTATCCGCGAGGAATCCAGGTCTCTGTATAGGTACCCCACCTTCCACTCACAAACACCTATGCGGACAAATTCAGTCCGTGTCCAGAACGGAAGCTGATTACTATCTTGTACCTTCCCCGGTTGGATGGTGGGCTTGCAATACAGGACTTACTCCCTGTGTATCAACTAAGGTTTTTAATTCATCTCATGATTTTTGTGTCATGATCCAGCTGTTACCCCGTGTATATTATCACCCTGCATCCAGTTTAGAAGAAAGCTATGCGGGCTTTTTTTTCAAAAAGAGAACCAATTACTTTAACCCTGGCTGCATTCATGGGAATAGGTATGGCAGTAGGAGTGGGGACGGGAGTGTCAGCTTTGATAGAAGGAAGACAGGGAATTCAGTCTTTGAGGGATGCTGTCAATGAAGACCTAGCGGCAATAGAGAAGTCCATAGACGCTTTAGAAAAATCTTTGACCTCCCTGTCTGAGGTAGTTTTACAGAACAGGAGAGGTCTTGATTTGTTGTTCCTAAAGGAAGGAGGACTGTGTGCTGCCCTTAAAGAAGAGTGCTGCTTCTATGCAGATCATACAGGAATAGTTAGAGACTCTATGCAGAAACTGAGAGAAAGATTAGAGCGAAGGAAACGGGGACGGGATGCTCAACGGGGGTGGTTTGAGTCGTGGTTTGAATCACGACCATCTTGGTTAACTTCTTTAATTTCCGCTGTAGCCGGACCAATCCTTATGATATGCTTAGCTTTAGTTTTCGGCCCTTGTATAATAAATAGAGGAATGGCTTTCATCCAGAGTAAAATTGATACAGTAAAACTCATGGTTCTTCAAAGGCAATATCAACCTATAGTTCAGGTAGATGAAGAGTTAAGGGACACCGACCTCTAAAATTCTATGATTAGAATTAGTCTAAACAGAAGAAGAGGGGAATGAAAGGAAATAAAACTGTAATTCATGTAATGTATGTTAAATAGCCCCAAGAGTTGTTTCTGAGCTTTGAAACCTGGGGCTGAGAACATAGCAGAACAGACCAGGACATGCCCGGGCAAGCCCATCGCCTCCCTAGCTCCCACCCCTCTGACCTAAGTTAAATGTTACAGGCTGCTGATGTTTAAATGGACCAATCATGTGAAACCGCGCCAATTCCTCCCCCAGCCCCACTCCTTTTCTATAAAACCCCCTAGCTTCCAAGCCTCGTGGTCGAATCCACTGTCTCCTGTTGTGTGAGATACGTTTCGACCCGGAGCTCCGCCATTAAAAAACCTCTTGTTACATCAAGGTGTTGTGTTCTATTCGCGATTCTTGGGTGCACGCCGAATCGGGAGCTGAGTGGGGGTTTCCCCACTGAGTTCTTTCA
>chr6:132961997-132970396
CTGAATTAATGTAATGTATGTTAAATAGCCCAAAGAGTTGTTTCTGAGCTTTGAAACCTGGGGCTGAGAACATAGCAGAACAGACCAGGACATGCCCGGGCAAGCCCATCGCCTCCGTAGCTCCCACCCCTCTGACCTAAGTTAAATGTTACAGGCTGCTGATGTTTAAATGGATCAATCATGTGAAACCGCGCCAATTCCTCCCCCAGCCCCACTCCTTTTCTATAAAAACCCCTAGCTTCCAAGCCTCGTGGTCGAATCCACTGTCTCCTGTTATGTGAGATACGTTTCGACCCGGAGCTCCGCCATTAAAAAACCTCTTGTTGTTACATCAAGGTGTTGTGTTCTATTCGTGATTCTTGGGTGCACGCCGAATCGGGAGCAGAGTGGGGGTTTCCCCACTGAGTTCTTTCATTTGGAGGTTCCACCGAGATCTGCTAGACACCCAGGAACCCCGAAGGACCCCTTGGAGGTGCGTTTGTTTGTGTGAGTCTTGTTATGTTGTCTGTTGTCTAAGTGTCTAAGTGTGGCACTGCTGAATTTGTGTCTTAGTTTTTCAGTTCTGAGATTGTGGGTTTGAGCCCCACCTGTGTTACCAGTTCTAGTATTCTGTATTCTGGCAGCTGCCACTGCGGACCGTAAGGACCCTAGTGGCTGTGGGAAGACGACGGTCTATTTCCCCACAGGCTGCACCCTTGGAAGACATTCCGAGGGAGACCCTGGAGTGCCCGGGGTACGGAACAGTCAGGAGGACCTGGCTGTTGTCTGGCAGAGTGAAGAAGAGTGAGTGCTCTTCCTGCCAGAGGAGTGGAGCGGAATCCCACTCCATCAGAGGTAGCGTTTGGCTGGTTGTGTAAGTCCAGACGCAGACGAGTGTGCTTGGATGTCTTAGTGTTTTCCGTCTCTGTCATTGTGTTGTGTTTACTCTTATTCTTCACTATGGGACAGACCGTGTCTACTCCTTTATCTTTGACTAAGGACCATTGGACGGACATTAGGGCTAGAGGACAAAATTTGTCAGTAAAAGTGAAGAAAAAGCCATGGATGACTTTCTGTTCCTCAGAATGGCCTGTTTTTGGAGTAGGTTGGCCAGCAGAAGGAACTTTTTACTTACCCACCATAAGGGCTGTGAAGGCCATTGTTTTTCAGGAAGGGCCAGGGTCGCATCCAGACCAACAACCGTACATCATGGTATGGGAGGACTTGGCACGCTACCCACCCCCGTGGGTTCGCCCATTCCTCCCGCCTCTCCGCCCTGGCACCAAGATTCTAGCCATCCGAGAAAATGGTGAGAAAGAGAAACCGAAACCACCGCTCGGGAGAGATGATGATCGCAGCACACCAGTGACGAAACCCCCCAAGATCTATCCAGAGATTGAAGAACCCCCTGAGTGGCCCGACACCCCTCAACCCCCACCGTATGCTCCCCAGCCCCAACCTTTAGCTCCCTCGGGACCCCTGCCTCAGGCCCCGGCCGGAGGAGGGGGTCCCTCCACAGGAACAAGGAGTCGGCGAGGAGTCACCCCTGAGGGGCCTGTGGATTCAACCGTGGCGCTCCCCCTCAGGGCTATTGGGGCTCCCCCTGCCGATCCAAATAGTCTACAGCCCCTGCAGTATTGGCCTTTTTCCTCTTCTGACCTTTATAACTGGAAAGCTAATCACCCCCCTTTTTCAGAAAACCCTGCAGGACTCACTGGGTTGGTTGAATCATTAATGTATTCACACCAGCCGACCTGGGATGACTGCCAGCAGCTTCTGCAGACTCTATTCACAACCAAGGAGAGAGAGAGGATTCTCCTCGAGGCTCGGAAAAACGTCCGAGACGAGGCTGGGCGCCCTGTCCAAACTCCAGCTGAGATAGATGAAGGATTTCCGCTAACCCGGCCCCGATGGGATTATAATACGGCATCAGGTAGGGAACGACTGTCCAATTATCGCCGGGTCCTAGTGGCGGGTCTCAGAGGTGCTGCCTGGCAGCCCACGAATCTGGCCAAGGTAAGAGAGGTTATGCAAGGAGCGACTGAGCCCCCCTCAGTCTTCCTTGAAAGGCTCATGGAGGCTTATAGGAGATATACCCCATTCGACCCCACGTCTGAGGGTCAAAGGGCCTCAGTAATTATGGCCTTCATTGGCCAGTCAGCTCCTGACATTAGGAAGAAGTTACAGCGAATTGAGGGCTTGCAGGATTACACCATAAGGGATGTAGTTAGAGAGGCAGAGAAAGTGTATCATAGGAGAGAAACAGAAGATGAAAAGTTAGAGAGAGAGAAGAGAGAGAAAAGAGAAGAGGAGGATAGGAGAGACAGGAGGCAAGAAAAGGTTTTGACTAGGATCCTGGCCGCAGTAGGAGAAAGAGATAATGGAAGAAGAGGTAGACAGTCAGGGAACCTGGGAGACAAAAGGCAGCAGGGACCAAGGAGACCCAGAGAAGGCGGGCAGCGCCTGGAGAGGAACCAATGCGCGTATTGCAAGGAAATGGGCCACTGGAAGAGCGACTGTCCGAAAAAAAACCAAGAGGTAAAGGTGCTTTCTCTTGGGGAAGATGAAGACTAGGGGGAACGGGGCTCGGCTCCCCTCCCCGAGCCTAGGGTAACTTTAGAAGTGGAGGGGACCCCTGTGGACTTTCTAGTTGACACAGGAGCCGAATTTTCAGTACTCAAAACACCTCTAGGAAAAGTAAAGAAAAATGAAAAAACCTTGGTGATCGGGGCCACGGGACAAAAATTGTATCCATGGACCACATCCCGAGTAGTAGACATAGGGCGAAATCGAGTAACTCATTCGTTTCTAGTCATTCCAGAGTGTCCTATGCCTTTATTGGGGAGAGACTTACTAACCAAGTTAAAAGCACAAATAACTTTCACCTCTCATCGACCGGAGGTTTTCTGGGGAATAAAAGCGCCCCAGACTCTAGAGCTGTCTTTACAACTAGGGGAGGAATATCGACTTTACCAAAATAAAGTAAAGCCCCCTGAGGGATTACAGGACTGGTTGAATCGATACCCTCAGGCGTGGGCAGAGACGGGAGGAGTGGGGATGGCAAAACTGGTCCCCCCTGTGGTGATTGAACTTAAGTCCGGGGCCACCCCTATAGGGGTCCGACAATATCCCATGAGCAGAGAAGCTCAAGAGGGTATACGCCCCCAAATCAACAAACTGCTCCAACAAGGGATTTTGGTCCCATGCAAATCCCCTTGGAACACTCCTCTACTTCCAGTAAAAAAACCAGGGACCAGGGACTACCGTCCAGTACAGGACCTTAGAGAAGTCAACAAGAGAGTTCAGGACATACACCCCACGGTGCCAAATCCTTATAACCTCCTCAGCACCTTGCCACCTGGTCGGACATGGTACACAGTCCTGGATCTCAAAGACGCTTTTTTCTGTTTGAGGTTACACCCCAACAGCCAGCCCTTGTTCGCTTTCGAATGGCGAGACTCCGAGAGTGGACAAGCCGGACAGCTCACATGGACGAGGCTGCCTCAGGGATTCAAGAACTCGCCCACTTTGTTCGATGAAGCCCTACACCAAGATCTTGCTCTTTTCCGAGCCCATAACCCACAGGTGACTCTTCTGCAATATGTAGATGACCTGCTCCTAGCTGCAGAAACACGAGAGGACTGTGAAATTGGGACCCAAAACCTCCTGGGCGAGTTAGGTAAGCTGGGGTATCGGGCCTCTGCTAAAAAGGCTCCGTTATGCCAGATAGAAGTGACCTACCTAGGATATGTCTTGAGAGATGGACAACGGTGGCTCACAGAAGCCAGAAAACAAGCTGTTATGCAGATCCCGACCCCAACCACTGCTCACCAGGTAAGAGAGTTCCTGGGGACCGCCGGGTTTTGCAGACTCTGGATTCCCGGATTTGCCACACTGGCAGCTCCCTTGTATCCACTAACCAAAGAGAAAGGGGAATTCACCTGGACCAGAGAACATCAGCTAGCCTTTGAAACTCTCAAAAAGGCACTGCTGCAGGCTCCGGCATTGGCCCTGCCAGATTTAAACAAACCTTTCACCCTATACATTGATGAAAGAAATGGAGTGGCAAGGGGAGTCCTTACCCAGGTTTTGGGACCATGGAAGCGCCCGGTAGCCTACTTATCAAAGAAACTGGACGCTGTGGCCAGTGGATGGCCCTCCTGCCTGCGAGCGATAGCAGCCACGGCTGTGCTAGTAAAAGATGCTGACAAACTGACTATGGGCCAGAATGTTACTATAGTGGCCCCACACTCTCTTGAGAGCATCATCAGGCAACCACCGGACCGCTGGACGACCAACGCCCGAATGACGCACTACCAGATCCTATTGCTGACAGAGCGAGTAAGTTTTGCACCCCCAGCCATTCTCAACCCCGCCTCCTTACTACCTGAGGCTGACGAGGCCCCTGCATATAAGTGTGAAGAAATACTGGCAGAAGAGACTGGAATCTGGCCAGACCTCACAGACCAACCTTGGCCAGGGGCGATGACTTGGTTCACGGACAGAAGCAGCTTTGTGGTAGAAGGTAAGCGGAAGGCTGGGGCTGCAGTAGTGGATGGAAAGGCTGTCATATGGGCCAGCAGTCTGCCGGAGGGTACATCAGCTCAAAAAGCGGAACTAATCGCATTAATTCAAGCCTTAAGGCTGGCAGAAGGAAGGGCTCTTAATGTCTATACCGACAGCCGGTACGCTTTTGCCACGGCTCATGTTCACGGAGCAATATACCGACACCGTGGACTGCTGACGTCTGCCGGCAAAGATATCAAAAATAAAGAAGAAATTCTCACCTTATTAGAAGCTGTTCATTTGCCCCGTAGGGTGGCAATTATCCATTGCCCAGGACACCAGAAGGGAACTGGGCCCGTTGAAAAGGGAAATCAAATGGCAGACCAAGAAGCTAAAAACGCAGCCCAAGGGCCAATGACTCTGGTGGTGAGAACCCAACAGCCCGCTGCTGAGGAAATAAATAAAAGAACCCTCACAGAAGAAGAGGGGCGAGATTACTTAGCTAACATACACCATCTGACTCATTTAGGAACTAAAAAATTACTAAAATTGGTTAGTAAGTCCCCCTATTACATTCCTGGATTAAAAGGAATTGTGGAAGAGATAGTAAAAAACTGCCGTGCTTGTGCACTTACCAACGCTGGGTCTAGCAGGCTCCAGGAAGGAAAACGACTGCGAGGAGACAGACCTGGAGCCTACTGGGAAACTGACTTCACTGAGGTGAAACCGGCTAGGTATGGAAATAAATATCTCCTAGTTTTTATAGACACCTTTTCAGGATGGGTCGAAGCGTTCCCCACCAAGAAAGAAACGGCTAATGTAGTGATCAAGAAGATACTTGAAGAAATCCTTCCCCGCTTTGGGATACCTAAGGTAATGGGGTCAGACAACGGACCTGCCTTCGTCTCCCAGGTAAGTCAGGGATTGGCCAGACAACTGGGGACAAATTGGAAATTACATTGTGCATACAGACCCCAGAGTTCAGGACAGGTAGAAAGGATGAACAGAATGCTAAAGGAGACTCTGACTAAAATAGCCTTAGAATCCGGCGGAAGCGATTGGACAGCCGTTCTCCCTTATGCCTTGTTCAGGGTTCGGAATACACCTGGACCCCTTGGCCTAACTCCATTTGAATTAATGTATGGGGCGCCCCCACCCATTTTTATGACCGTAGGGGATAAGAATCGCCCGGATGTGTCTTTCTCTCCTTCTTCTAGTCTTTTGGCTCGATTAAAAGCTCTCGAAATAGTAAGAAAAGAGGTCTGGGAACAGCTAAAAGAAACCTATGTTGCTGGTGACACACAGGTGCCGCATCAGTTTGAAGTAGGAGACGCAGTCCTGGTGAGGAGACACCGAGCGGGAAACCTAGAACCGAGGTGGAAGGGACCCTACTTGGTGCTACTGACAACGCCCACCGCGGTCAAAGTGGAAGGAATCCCCACTTGGGTCCACGCATCCCACGTCAAGAGAGCACCCCCTGGAGTCAGCCATGATGAGTGGACTTTGGAGAAGACTACTAATCCTTTGAAGTTGCGCCTGCTTCGTAGGAGCGATCCCAAAAGACTTCAACCCCCACAGTCCTGTTCAACAAACGTGGGAGGTACTCAATGAGGGGGGTAGGGCTGTGTGGACAATCGCCGAGGTACACCCTCTGTGGACTTGGTGGCCTGATCTTTTTCCTGACATCTGTAAGTTGGCTATAGGAGCCCCTCCTGGATGGGACTTGGAGGGGTACTCTGACATTCAGAGGGCACCTTTGACACCCTCTCCGTACGTAGAAAAACATTCGAGAGACCCATGGGGTGGTTGCTCTAACCAAAGGGATAGAAGTATGCTTCGAACCCATCCCTTCTATGTCTGCCCCGGGACCCACCGAAGTCAGTCCCTCAATCCAACGTGTGGAGGTAAGGCTGACTTCTTTTGTAAGAGCTGGGGTTGCGAGACTTCAGGTACAGCCCGCTGGAAGCCCTCCTCGAGCTGAGACTATATTAGAGTAACAGCCAACTATTCCCTAGCGTCTTATGTACCTGGAGGATTTGACCTAGATGAGTGTACTGACTGGTGCCATCTGCTCCGTGTCACCTTCACTGAACCAGGGAAGAGAGCTCTGGGATGGACAAAAGGGTATACCTGGGGTCTTAGGATTTACAAGGAAAGATATGATGAGGGATTATTGTTCACTATCAGATTAAAAATAGAGACCCCCTACAATCCTTTAGGCCCCCCAACCAAGTTCACACCCCTCACCCATACAATTACTCAGCCTACTCCAGTGATTGCGGACTCCCTTAATATGGCCGCTATCACCCAACCTCCCACTCCTCAGGTACCTCTAACTATTACCCCCGCGATTCCTTCAAGACAGAGGATGTTTAACCTAGTGAGAGGAGCCTTTTATGCCCTTAACAGAACTGATCCAAGCGCTACTGAGGACTGCTGGCTATGCCTGTCCTTGGGTCCGCCTTATTATGAAGGAATCGCCTTCAATGGAGATTTCAACAGAACCAGCAGCCATACTTCCTGCTCTTGGGGTACAGGACAAAAACTGACCCTGACTGAAGTATCCGCGAGGAATCCAGGTCTCTGTATAGGTACCCCACCTTCCACTCACAAACACCTATGCGGACAAATTCAGTCCGTGTCCAGAACGGAAGCTAATTACTATCTTGTACCTTCCCCGGTTGGATGGTGGGCTTGCAGTACAGGACTTACTCCCTGTGTATCAACTAAGGTTTTTAATTCATCTCATGATTTTTGTGTCATGATCCAGCTGTTACCCCGCGTATATTATCACCCTGCATCCAGTTTAGAAGAAAGCTATGCTGGCCGGCGGTCAAAAAGAGAACCAATTACTTTAACCCTGGCTGCATTCATGGGAATAGGTATGGCAGTAGGAGTGGGGACGGGAGTGTCAGCTTTGATAGAAGGAAGACAGGGAATTCAGTCTTGGAGGGATGCTGTCAATGAAGACCTAGCGGCAATAGAGAAGTCCATTGACGCTTTAGAAAAATCTTTGACCTCCCTGTCTGAGGTAGTTTTACAGAACAGGAGAGGTCTTGATTTGTTGTTCCTAAAGGAAGGAGGACTGTGTGCTGCCCTTAAAGAAGAGTGCTGCTTCTATGCAGATCATACAGGAATAGTTAGAGACTCTATGCAGAAACTGAGAGAAAGATTAGAGCGAAGGAAACGGGAACGGGATGCTCAACGGGGGTGGTTTGAGTCGTGGTTTGAATCACGACCATCTTGGATAACTTCTTTAATTTCCGCTGTAGCCGGACCAATCCTTATGATATGCTTAGCTTTAGTTTTCGGCCCTTGTATAATAAATAGAGGAATGGCTTTCATCCAGAGTAAAATTGATACAGTAAAACTCATGGTTCTTCAAAGGCAATATCAACCTATAGTTCAGGTAGATGAAGAGTTAGGGGACACCAATCTCTAAAATTCTATGATTAGAATTAGTCTAAACAGAAGAAGAGGGGAATGAAAGGAAATAAAACTGTAATTCATGTAATGTATGTTAAATAGCCCAAAGAGTTGTTTCTGAGCTTTGAAACCTGGGGCTGAGAACATAGCAGAACAGACCAGGACATGCCCGGGCAAGCCCATCGCCTCCCTAGCTCCCACCCCTCTGACCTAAGTTAAATGTTACAGGCTGCTGATGTTTAAATGGACCAATCATGTGAAACCGCGCCAATTCCTCCCCCAGCCCCACTCCTTTTCTATAAAAACCCCTAGCTTCCAAGCCTCGTGGTCGAATCCACTGTCTCCTGTTATGTGAGATACGTTTCGACCCGGAGTTCCGCCATTAAAAAACCTCTTGTTGTTGCATCAAGGTGTTGTGTTCTATTCGTGATTCTTGGGTGCACGCCGAATCGGGAGCTGAGTGGGGGTTTCCCCACTGAGTTCTTTCA
>chr7:13168509-13176919
TGAAAGGAAATAAAACTTGAGACCTGTGATTCATGTAATGTATGACAAATAGCCCAAAGAGTTGTTTGTGAGCTTTGAAACCTGGGGCTGAGAACATAGCAGAACAGACCAGGACATGCCCGGGCAGGCCCATCACCTCCCTGTCTCCCACTCCTCTGACCTAAGTTAAATGTTACAGACTGCTGATGTTTAAATGGACCAATCATGTGAAACCACGCCAATTCCTCCCCCAGCCCCACTCCTTTTCTATAAAAACTCCTAGCTTCCAAGCCTCGTGGTCGAATCCACTATCTTCTGTGTGAGATACGTTTCGACCTGGAGCTCTGCCATTAAAATACCTCGTGTAGTTACATCAAGGTGTTGTGTTCTATTCGTGATTCTTGGGTGCATGCCGAATCGGGAGCTGAGTGGGGGTTTCCCCACTAGGTTCTTTCATTTGGAGGTCCCACTGAGATCTGTATGACACCCAGGAACCCCGAAGGGCCCCTTGGAGGTGCGTTTGTTTGTGTGAGTCTTGTTATGTTGTCTGTTGTCTAAGTGTCTAAGTGTGGCACTGCTGAATTTGTGTCTTAGTTTTTCAGTTCTGAGATTGTGGGTTTGAGCACCACCCGTGTTACCAGTTCTGGTATTCTGTATTCTGGCAGCTGCCACTATGGACCGTAAGGACCCTAGTGGCTGTGGGAAGACGACGGTCTATTTCCCCACAGGCTGCACCCTTGGAAGACATTCCGAGGGAGACCCTGGAGTGCCCGGGGTATGGAACAGTCAGGAGGACCTGGCTGTTGCCTGGCAGAGTGAAGAAGAGTGAGTGCTCTTCCTGCCAGAGGAGTGGACGTGGAATCCCACTCTGTCAGAGGTAGCGTTTGGCTGGTTGTATAAGTCCAGACGCAGACGAGTGTGTTTGGATGTCTTAGTGTTTTCCATCTCTGTCATTGTGTTGTGTTTATTCTTATTCTTCACTATGGGACAGACCGTGTCTACTCCTTTATCTTTGTCTAAGGACCATTGGATGGACGTTAGGGCTAGAGGAGGAAATTTGTCAGTAATAGTGAAGAAAAAGCCATGGATGACTCTCTGTTCCTCAGAATGGCCTGTTTTTGGAGTAGGTTGGCCATCAGAAGTAACTTTTTACTTACCCACCATAAGGGCTGTGAAGGCCATTGTTTTTCAGGAAGGGCTAGGGTCGCATCCAGACCAACAACCGTACATCACGGTATGGGAGGACTTGGCACACTACCCCCGTGGGTTCGCCCATTCCTCCTGCCTCTCTGCCCTGGCACCAAGATTCTAGCCATCTGAGAAAATGGTGAGAAAGAGAAACCGAAACCACCACTCGGGGGAGATGATGATTGCAGCACACCAGTGACGAAACCCCCAAGATCTATCCAGAGATTGAAGAACCCCCTGAGTGGCCCGACACCCCTCAACCCCCACCGTATGCTCCCCAGCCCCAACCTTCAGCTCCCTTGGGACCCCTGCCTCAGGCCCCAGCTGGAGGAGGGGGTCCCTCCACAGGAACAAGGAGCCGATGAGGAGTCACCCCTGAGGGGCCTGCAGATTCAACCGTGGCGCTCCCCCTCAGGGCTATTGGGGCTCCCCCTGCCGATCCGAATAGTCTACAGCCCCTACAGTATTGGCCTTTTTCCTCTTCTGACCTCTATAACTGGAAAGCTAATCATCCCCCTTTTTCAGAAAACCCTGCAGGACTCACTGGGTTGATTGAATCATTAATGTATTCACACCAGCCGACCTGGGATGACTGCCAGCAGCTTCTGCAGACTCTATTCACAACCGAGGAGAGAGAGAGGATTCTCCTCAAGGCTCGGAAAAACGTCCGAGACGAGGCTGGGCGCCCTGTCCCAACTCCAGCTGAGATAGATGAAGGATTCCCGCTAACCCGGCCCCAATGGGATTATAATACGGCACCAGGTAGGGAACGACTGTCCAATTATCACTGGGTCCTAGTGGTGGGTCTCAGAGGTGCTGCCCGGTAGCCCACGAATCTGGCCAAGGTAAGAGAGGTTATGCAGGGAGCGACTGAGCCCCCCTCAGTCTTCCTCGAAAGGCTCATGGAGACTTATAGGAGATATACCCCATTCGACCCCACGTCTGAGGGTCAAAGGGCCTCAGTAATTATGGCCTTCATTGGCCAGTCAGCTCCTGACATTAGGAAGAAGTTACAGCGAATTGAGGGCTTGCAGGATTACACCATAAGGGATGTAGTTAGAGAGGCAGAGAAAGTGTATTATAGGAGAGAAACAGAAGATGAAAAGTTAGAGAGAGAGAAAAGAGAGAAAAGAGAGGATGAGGATAGGAGAGACAGGAGGCAAGAAAAGGTTTTGACTAGGATCCTGGCCGCAGTAGGAGAAAGAGATAACAGAAGAAGAGGTAGACAGTCAGGGAACCTGGGAGACAAAAGACAGCAGGGACCAAGGAGACCCAGAGAAGGCGGGCAGCACCTGGAGAGGAACCAATGTGCGTATTGCAAGGAAATGGGCCACTGGAAGAGCGACTGTCCAGAAAAAAAAAAAAAAACAAGAGGTAAAGGTGCTTTCTCTTGGAGAAGATGAAGACTAGGGGGAACGGGGCTTGGTCCCCCTCCCCAAGCCTAGGGTAACCTTAGAAGTGGAGGGGACCCCCGTGGACTTTCTAGTCGACACGGGAGCCGAATTTTCAGTACTCAAAACACCTCTAGGAAAAGTGAAGAAAAATGAAAAAACCTTGGTGATGGGGGCCATGGGACAAAAATCGTATCCATGGACCACATTCCGAGTAGTAGACATAGGGCGAAATCGAGTAACTCATTCGTTTCTAGTCATTCCAGAGTGTCCTATGTCTTTATTGGGGAGAGACTTACTAACCAAGTTAAAAGCACAAATAACTTTCACCTCTCATCGACCAGAGGTTTTCTGGGGAATAAAAGCGCCCCAGACTCTAGAGCTGTCTTTACAACTAGGGGAGGAATATCGACTTTACCAAAATAAAGTAAAGCCCCCTGAGGGATTACAGGACTGGTTGAATCCATACCCCCAGGCATGGGCAGAGACGGGAGGAGTGGGGATGGCAAAACTGGTTCCCCCCGTGGTGATTGAACTTAAGTCCGGGGCCACCCCTATAGGGGTCTGACAATATCCCATGAGCAGAGAAGCTCAAGAAGGTATACACCCCCAAATCAACAAACTGCTCTAACAAGGGATTTTGGTCCCATGCAAATCCCCTTGGAACACTCCTCTACTTCCAGTAAAAAATACCAGGGACCAGTGACTACCATCCAGTCCAGGACCTGAGAGAAGTCAACAAGAGAGTTCAGGACATACACCCCACGGTGCCAAATCCTTATAACCTTCTCAGCACCTTGCCACCTGGTCAGACATGGTACACAGTCCTGGATCTCAAAGACGCTTTTTTCTGTTTGAGGTTACACCCCAACAGCCAGCCCTTGTTCGCTTTAGTATGTCGAGACTCCGAGAGTGGACAAGCCGGACAGCTCACATGGACGAGGCTGCCTCAGGGATTCAAGAACTCGCCCACTTTGTTCGATGAAGCCCTACACCGAGATCTTGCTCTTTTCTGAGCCAATAACCCACAGGTGACTCTTCTGCAATATGTAGATGACCTGCTCCTAGCTGCAGAAACACGCGAGGACTGTAAAATTGGGACCCAAAACCTCCTGGGCGAGTTAGGTAAGCTGGGGTATCGGACCTCTGCTAAAAAGGCTCAGTTATGCCAGATAGAAGTGACCTACCTAGGATATGTCCTGAGAGATGGACAACGGTGGCTCACAGAAGCCAGAAAACAAGCTGTTATGAAGATCCCGGCCCCAACCACTGCTCGCCAGGTAAGAGAGTTCCTGGGGACAGCCGGGTTTTGCAGACTCTGGAATCCCAGATTTGCCACACTGGCAGCTCCCTTGTATCCACTAACCAAAGAGAAAGAGGAATTCACCTGGACCAGAGAACATCAGCTAGCCTTTGAAACTCTCAAAAAGACACTGCTGCAGGCTCTGGCATTGACCCTGCCAGATTTAAACAAACCTTTCACCCTATACATTGATGAAAGAAATGGAGTGGCAAGGGGAGTCCTTACCCAGGTTTTGGGACCATGGAAGCGCCCGGTAGCCTACTTATCAAAGAAACTGGACCCTGTGGCCAGTGGATGCCCCTCCTGCCTGCGAGTGATAGCAGCCACGGCCGTGCTAGTAAGAGATGCTGACAAACTGACTATGGGCCAGAATGTTACCATAGTGGCCCCACACTCTCTTGAGAGCATCGTCAGGCAACCACTGGACCGCTGGATGACCAACACCCAAATGACGCACTACCAGAGCCTATTGCTGACAGAGAGAGTAAGTTTTGCACCCCTAGCCATTCTCAACCCCGCCTCCTTACTACCTGAGGCTGACGAGGCCCCTGCACATAAGTGTGAAGAAATACTGGCAGAAGAGACTGGAATCCGGCCAGACCTCACAGACCAACCTTGGCCAGGGGCGATGACTTGGTTCACGGACGGAAGCAGCTTTGTGGTAGAAGGTAAGCGGAGGGCTGGGGCAGCAGTAGTGGATGGGAAGTCTGTCATATGGGCCAGCAGCCTGCTGGAGGGTACATCAGCTCAAAAAGCGGAACTAATCGCACTAATTCAAGCCTTAAGGCTGGCAGAAGGAAGGGCTCTTAATGTCTATATCGACAGCCGGTACGCTTTTGCCACGGCTCATGTTCACGGAGCAATATACCGACACTGTGGACTGCTGACGTCTGCCAGCAAAGATATCAAAAATAAAGAAGAAATTCTCAGCTTATTAGAAGCTGTTCATCTGCCCTGTAGGGTGGCAATTATCCATTGCCCAGGACACCAGAGGGGAACGGGGCCCGCTGAAAAGGGAAACCAAATGGCAGACCAAGAAGCTAAAAAAGCAGCCCAAGGGCCAATGACTCTGGTGGTGAGAACCCAACAGCCCGCTGCTGAGGAAATAAATAAAAGAACCCTCACAGAAGAAGAGGGGCGAGATTACTTAGCTAACATACACCATCTGACTCATTTAGGAACTAAAAAAATACTAAAATTGGTTAGTAAGTCCCCCTATTACATTACTGGATTAAAAAGAATTGTGGAAGAGATAGTAAAAAACTGCCGTGCTTGTGCACTTACCAACGCTGGGTCTAGCAGGCTCCAGGAAGGAAAACGACTGCGAGGAGACAAACCTGGAGCCTACTGGGAAACTGACTTCCCTGAGGTGAAACCGGCTAGGTATGGAAATAAATATCTCCTAGTTTTTATAGACACCTTTTTGGGATGGGTCGAAGCGTTCCCCACCAAGAAAGAAACGGCTAATGTAGTGGTCAAGAAGATACTTGAAGAAATCCTTCCCTGCTTTGGGATACCTAAGGTAATGGGGTCAGACAACGGACCTGCCTTCGTCTCCCAGGTAAGTCAGGGATTGGCCAGACAACTGGGCACAAATTGGAAATTACATTGTGCATACAGACTCCAGAGTTCAGGACAGGTATAAAGGATGAACAGAACGCTAAAGGAGACTCTGACTAAAATAGCCTTAGAATCTGGTGGAAGCGATTGGACAGCCGTTCTCCCTTATGCCTTGTTCAGGGTTCGGAATACACCTGGACCCCTTGGCCTAACTCCATTTGAATTAATGTATGGGGTGCCCCCACCCATTTTTATGACCGTAGGGGATAAGAATCGCCCCGATGTGTCTTTCTCTCCTTTTTCTAGTCTTTTGGCTCAATTAAAAGCTCTCGAAATAGTAAGAAAAGAGGTCTGGGAACAGCTAAAAGAAACCTATGTTGCTGGTGACACACAGGTGCCGCACCAGTTTGAAGTAGGAGACGCAGTCCTGGTGAGGAGACACCGAGCGGGAAACCTAGAACCGAGGTGGAAGGGACCCTACTTGGTGCTACTGACAACGCCCACCACGGTCAAAGTGGAAGGAATCCCCACTTGGGTCCACGCATCCCACGTCAAGAGAGCACCCCCCTGGAGTCAGCCATGATGAGTGGACTTTGGAGAAGACTACTAACCCTTTTAAGTTGTGCCTGCTTCGTAGGAGCGATCCCAAAGGACTTCAACCCCCACAGTCCTGTTCAACAAACGTGGGAGGTACTCAATGAGGGGGGTAGGGCAGTATGGACAATCGCCGAGGTACACCCACTGTGGACTTGGTGGCCTGATCTTTTCCCTGACATCTGTAAGTTGGCTATAGAAGCCCCTCCTGGATGGGACTTGGAGGGGTACTCTGACATCCAGAGGGCACCTTTAACACCCCCTCCGTACGTAGAAAAACATTTGAGAGACCCATGGGGTGGTTGCTCTAACCAAAGGGATAGAAGTATGCTTCGAACCCATCCCTTCTATGTCTGCCCCGGGCCCCACCGAAGTCAGTCCCTCAATCCAACATGTGGAGGTAAGGCTGACTTCTTTTGCAAGAGCTGGGGTTGCGAGACTTCAGGTACAGCCCGCTGGAAGCCCTCCTCGAGCTGGGACTATATTAGAGTAACAGCCAACTATTCCCTAGCGTCTTATGTACCTGGAGGATTTGACCTAGACGAGTGTACTGACTGGTGCCATCTGCTCCGTGTCACCTTCACTGAACCAGGGAAAAGAGCTCTGGGATGGACAAAAGGGTACACCTGGGGTCTTAGAATTTACAAGGAAAGATATGATGAGGGATTATCGTTCACTATCAGATTAAAAATAGAGAGCCCCTACAATCCTTTAGGCCCCCCAACCAAGTCCACACCCCTCACCCATACTATTACTCAGCCTACTCCAGTGATTGCGGACCCCCTTAATATGGCCGCTATCACCCAACCTCCCACTTCTCAGGTACCTCTAACTATTACCCCCACGATTCTTTCAACAAGACAGAGGATGTTTAACCTAGTGAGAGGAGCCTTTTATGCCCTTAATAGAACTGATCCAAGCGCTACTGAGGACTGCTGGCTATGCCTGTCCTCGGGTCCACCTTATTATGAAGGAATTGCCTTCAATGGAGATTTCAACAGAACCAGCAGCCATACTTCCTGCTCTTGGGGAACAGGACAAAAACTGACCCTGACTGAAGTATCCTCGAGGAATCCAGGTCTCTGTATAGGCACCCCACCTTCCACTCACAAACACCTATGCGGACAAATTCAGTCCGTGTCCAGAACGGAAGCTAATTACTATCTTGTACCTTCCCCGGTTGGATGGTGGGCTTACAATACAGGACTTACTCCCTGTGTATCAACTAAGGTTTTTAATTCATCTCATGATTTTTGTGTCATGATCCAGCTGTTACCCCGCGTATATTATCACCCTGCATCCAGTTTAGAAGAAAGCTATGCTGGCTGGCGGTCAAAAAGAGAACCAATTACTTTAACCCTGGCTGCATTCATGGGAATAGGTATGGCAGTAGGAGTGGGGATGGGAGTGTCAGCTTTGATAGAAGGAAGACAGGGAATTCAGTCTTTGAGGGATGCTGTCAATGAAGACCTAGCGGCAATAGAGAAGTCCATTGACGCTTTAGAAAAATCTTTGACCTCCCTGTCTGAGGTAGTTTTGCAGAACAGGAGAGGTCTTGATTTGTTGTTCCTAAAGGAAGGAGGACTGTGTGCTGCCCTTAAAGAAGAGTGCTGCTTCTATGCAGATCATACAGGAATAGTTAGAGACTCTATGCAGAAACTGAGAGAAATATTAGAGCGAAGAAAACGGGAACGGGATGCTCAACGGGAGTGGTTTGAGTCGTGGTTTGAATCACGACCATCTTGGATAACTTCTTTGATTTCCACTGTAGCCGGACCAATCCTTATGATATGCTTAGCTTTAGTTTTCGGCCCTTGTATAATAAATAGAGGAATGGCTTTCATCCAGAGTAGAATTGATACAGTAAAACTCATGGTTCTTCAAAGGCAATATCAACCTATAGTTCAGGTAGATGAAGAGTTAGGGGACACCAATCTCTAAAATTCTATGATTAGAATTAATCTAAACAGAAGAAGAGGGGAATGAAAGGAAATAAAACTTGAGACCTGTGATTCATGTAATGTATGTCAAATAGCTCAAAGAGTTGTTTGTGAGCTTTGAAACCTGGGGCTGAGAACATAGCAGAACAGACCAGGACATGCCCGGGCAGGCCCATCGCCTCCCTATCTCCCACCCCTCTGACCTAAGTTAAATGTTACAGACTGCTGATGTTTAAATGGACCAATCATGTGAAACCGCGCCAATTCCTCCCCCAGCCCCACTCCTTTTCTATAAAAACTCCTAGCTTCCAAGCCTCGTGGTCGAATCCACTATCTTCTGTGTGAGATACGTTTCGACCTGGAGCTCCGCCATTAAAATACCTCGTGTAGTTACATCAAGGTGTTGTGTTTTATTCGTGATTCTTGGGTGCATGCCGAATCGGGAGCTGAGTGGG
>chr7:52325755-52334170
TGAAAGGAAATAAAACTGTAATTCATGTAATGTATGTTAAATAGCCCAAAGAGTTGTTTCTGAGCTTTGAAACCTGGGGCTGAGAACATAGCAGAACAGACCAGGACATGCCCGGGCAAGCCCATCGCCTCCCTAGCTCCCACCCCTCTGACCTAAGTTAAATGTTACAGGCTGCTGATGTTTAAATGGACCAATCATGTGAAACCGCGCCAATTCCTCCCCCAGCCCCACTCCTTTTCTATAAAAACCCCTAGCTTCCAAGCCTCGTGGTCGAATCCACTGTCTCCTGTTATGTGAGATACGTTTCGACCCGGAGCTCCGCCATTAAAAAACCTCTTGTTGTTACATCAAGGTGTTGTGTTCTATTCGTGATTCTTGGGTGCACGCCGAATCGGGAGCTGAGTGGGGGTTTCCCCACTGAGTTCTTTCATTTGGAGGTCCCACCGAGATCTGCGTGACACCCAGGAACCCCGAAGGACCCCTTGGAGGTGCGTTTGTTTGTGTGAGTCTTGTTATGTTGTCTGTTGTCTAAGTGTCTAAGTGTGGCACTGCTGAATTTGTGTCTTAGTTTTTCAGTTCTGAGATTGTGGGTTTGAGCCCCACCTGTGTTACCAGTTCTGGTATTCTGTATTCTGGCAGCTGCCACTGCGGACCGTAAGGACCCTAGTGGCTGTGGGAAGACGACGGTCTATTTCCCCACAGGCTGCACCCTTGGAAGACATTCCGAGGGAGACCCTGGAGTGCCCGGGGTACGGAACAGTCAGGAGGACCTGGCTGTTGCCTGGCAGAGTAAAGAAGAGTGAGTGCTCTTCCTGCCAGAGGAGTGGAGCGGAATCCCACTCCATCAGAGGTAGCGTTTGGCTGGTTGTGTAAGTCCAGACGCAGACGAGTGTGCTTGGATGTCTTAGTGTTTCCCATCTCTGTCATTGTGTTGTGTTTACTCTTATTCTTCACTATGGGACAGACCGTGTCTACTCCTTTATCTTTGACTAAGGACCATTGGACGGACGTTAGGGCTAGAGGACAAAATTTGTCAGTAAAAGTGAAGAAAAAGCCATGGATGACTTTCTGTTCCTCAAAATGGCCTGTTTTTGGAGTAGGTTGGCCAGCAGAAGGAACTTTTTACTTACCCACCATAAGGGCTGTGAAGGCCATTGTTTTTCAGGAAGGGCCAGGGTCGCATCCAGACCAACAACCGTACATCATGGTATGGGAGGACTTGGCATGCTACCCACCCCCGTGGGTTCGCCCATTCCTCCCGCCTCTCCGCCCTGGCACCAAGATTCTAGCCATCCGAGAAAATGGTGAGAAAGAGAAACCGAAACCACAGCTCGGGAGAGATGATGATCGCAGCACACCAGTGACGAAACCCCCCAAGATCTATCCAGAGATTGAAGAACCCCCTGAGTGGCCCGACACCCCTCAACCCCCACCGTATGCTCCCCAGCCCCAACCTTTAGCTCCCTCGGGACCCCTGCCTCAGGCCCTGGCCGGAGGAGGGGGTCCCTCCACAGGAACAAGGAGTCGGCGAGGAGTCACCCCTGAGGGGCCTGCGGATTCAACCGTGGCGCTCCCCCTCAGGGCTATTGGGGCTCCCCCTGCCGATCCAAATAGTCTACAGCCCCTACAGTATTGGCCTTTTTCCTCTTCTGACCTTTATAACTGGAAAGCTAATCACCCCCCTTTTTCAGAAAACCCTGCAGGACTCACTGGGTTGGTTAAATCATTAATGTATTCACACCAGCCGACCTGGGATGACTGCCAGCAGCTTCTACAGACTCTATTCACAACCGAGGAGAGAGAGAGGATTCTCCTCGAGGCTCGGAAATACGTCCGAGACGAGGCTGGGCGCCCTGTCCAAACTCCAGCTGAGATAGATGAAGGATTTTCGCTAACCCGGCCCCGATGGGATTATAATACGGCATCAGGTAGGAAACGACTGTCCAATTATCGCCGGGTCCTAGTGGCGGGTCTCAGAGGTGCTGCCCGGCAGCCCACGAATCTGGCCAAGGTAAGAGAGGTTATGCAGGGAGCGACTGAGCCCCCCTCAGTCTTCCTTGAAAGGCTCATGGAGGCTTATAGGAGATATACCCCATTCGACCCCACGTCTGAGGGTCAAAGGGCCTCAGTAATTATGGCCTTCATTGGCCAGTCAGCTCCTGACATTAGGAAGAAGTTACAGGGAATTGAGGGCTTGCAGGATTACACCATAAGGGATGTAGTTAGAGAGGCAGAGAAGGTGTATCATAGGAGAGAAACAGAAGATAAAAAGTTAGAGAGAGAGAAAAGAGAGAAAAGAGAAGAGGAGGATAGGAGAGACAGGAGACAAGAAAAGGTTTTGACTAGGATCCTGGCCGCAGTAGGAGAAAGAGATAATGGAAGAAGAGGTAGACAGTCAGGGAACCTGGGAGACAAAAGGCAGCAGGGACCGAGGAGACCCAGAGAAGGCGGGCAGCGCCTGGAGAGGAACCAATGCGCGTATTGCAAGGAAATGGGCCACTGGAAGAGCGACTGTCCGAAAAAAAAAACAAGAGGTAAAGGTGCTTTCTCTTGGGGAAGATAAAGACTAGGGGGAACGGGGCTCGGCTCCCCTCCCCGAGCCTAGGGTAACTTTAGAAGTGGAGGGGACCCCTGTGGACTTTCTAGTTGACACAGGAGCCAAATTTTCAGTACTCAAAACACCTCTAGGAAAAGTAAAGAAAAATGAAAAAACCTTGGTGATCGGGGCCACGGGACAAAAATCGTATCCATGGACCACATCCCGAGTAGTAGACATAGGGCGAAATCGAGTAACTCATTCGTTTCTAGTCATTCCAGAGTGTCCTATGCCTTTATTGGGGAGAGACTTACTAACCAAGTTAAAAGCACAAATAACTTTCACCTCTCATCGACCGGAGGTTTTCTGGGGAATAAAAGCGCCCCAGACTCTAGAGCTGTCTTTACAACTAGGGGAGGAATATCGACTTTACCAAAATAAAGTAAAGCCCCCTGAGGGATTACAGGACTGGTTGAATCGATACCCTCAGGCGTGGGCAGAGACGGGAGGAGTGGGGATGGCAAAACTGGTCCCCCCTGTGGTGATTGAACTTAAGTCCGGGGCCACCCCTATAGGGGTCCGACAATATCGCATGAGCAGAGAAGCTCAAGAGGGTATACGCCCCCAAATCAACAAACTGCTCCAACAAGGGATTTTGGTCCCATGCAAATCCCCTTGGAACACTCCTCTACTTCCAGTAAAAAAACCAGGAACCAGGGACTACCGTCCAGTACAGGACCTTAGAAAAGTCAACAAGAGAGTTCAAGACATACACCCCACGGTGCCAAATCCTTATAACCTCCTCAGCACCTTGCCACCTGGTCGGACATGGTACACAGTCCTGGATCTCAAAGACGCTTTTTTCTGTTTGAGGTTACACCCCAACAGCCAGCCCTTGTTCGCTTTCGAATGGCGAGACTCCGAGAGTGGACAAGCTGGACAGCTCACATGGACGAGGCTGCCTCAGGGATTCAAGAACTCGCCCACTTTGTTCGATGAAGCCCTACACCGAGATCTTGCTCTTTTCCGAGCCAATAACCCACAGGTGACTCTTCTGCAATATGTAGATGACCTGCTCCTAGCTGCAGAAACATGCGAGGACTGTGAAATTGGGACCCAAAACCTCCTGGGCGAGTTAGGTAAGCTGGGGTATCGGGCCTCTGCTAAAAAGGCTCAGTTATGCCAGATAGAAGTGACCTACCTAGGATATGTCTTGAGAGATGGACAACGGTGGCTCACAGAAGCCAGAAAACAAGATGTTATGCAGATCCCGACCCCAACCACTGCTCGCCAGGTAAGAGAGTTCCTGGGGACCGCCGGGTTTTGCAGACTCTGTATTCCCGGATTTGCCACACTGGCAGCTCCCTTGTATCCACTAACCAAAGAGAAAGGGGAATTCACCTGGACCAGAGAACATCAGCTAGCCTTTGAAACTCTCAAAAAGGCACTGCTGCAGGCTCCGGCATTGGCCCTGCCAGATTTAAACAAACCTTTCACCCTATACATTGATGAAAGAAATGGAGTGGCAAGGGGAGTCCTTACCCAGGTTTTGGGACCATGGAAGCGCCCGGTAGCCTACTTATCAAAGAAACTGGACGCTGTGGCCAGTGGATGGCCCTCCTGCCTGCGAGCGATAGCAGCCACGGCTGTGCTAGTAAAAGATGCTGACAAACTGACTATGGGCCAGAATGTTACTATAGTGGCCCCACACTCTCTTGAGAGCATCATCAGGCAACCACCGGACCGCTGGATGACCAACGCCCGAATGACGCACTACCAGAGCCTATTGCTGACAGAGCGAGTAAGTTTTGCACCCCCAGCCATTCTCAACCCCGCCTCCTTACTACCTGAGGCTGACGAGGCCCCTGCACATAAGTGTGAAGAAATACTGGCAGAAGAGACTGGAATCCGGCCAGACCTCACAGACCAACCTTGGCCAGGGGCGATGACTTGGTTCACGGACGGAAGCAGCTTTGTGGTAGAAGGTAAGCGGAAGGCTGGGGCGGCAGTAGTGGATGGAAAGGCTGTCATATGGGCCAGCAGTCTGCCGGAGGGTACATCAGCTCAAAAAGCGGAACTAATCGCATTAATTCAAGCCTTAAGGCTGGCAGAAGGAAGGGCTCTTAATGTCTATACCGACAGCCGGTACGCTTTTGCCACGGCTCATGTACACGGAGCAATATACCGACACCGTAGACTGCTGACGTCTGCCGGCAAAAATATCAAAAATAAAGAAGAAATTCTCAGCTTATTAGAAGCTGTTCATTTGCCCCGTAGGGTGGCAATTATCCATTGCCCAGGACACCAGAAGGGAACTGGGCCCGTTGAAAAGGGAAATCAAATGGCAGACCAAGAAGCTAAAAAAGCAGCCCAAGGGCCAATGACTCTGGTGGTGAGAACCCAACAGCCCGCTGCTGAAGAAATAAATAAAAGAACCCTCACAGAAGAAGAGGGGCGAGATTACTTAGCTAACATACACCATCTGACTCATTTAGGAACTAAAAAATTACTAAAATTGGTTAGTAAGTCCCCCTATTACATTCCTGGATTAAAAGGAATTGTGGAAGAGATAGTAAAAAACTGCCGTGCTTGTGCACTTACCAACGCTGGGTCTAGCAGGCTCCAGGAAGGAAAACGACTGCGAGGAGACAGACCTGGAGCCTACTGGGAAACTGACTTCACTGAGGTGAAACCGGCTAGGTATGGAAATAAATATCTCCTAGTTTTTATAGACACCTTTTCAGGATGGGTCGAAGCGTTCCCCACCAAGAAAGAAACGGCTAATGTAGTGGTCAAGAAGATACTTGAAGAAATCCTTCCCCGCTTTGGGATACCTAAGGTAATGGGGTCAGACAACGGACCTGCCTTCGTCTCCCAGGTAAGTCAGGGATTGGCCAGACAACTGGGGACAAATTGGAAATTACATTGTGCATACAGACCCCAGAGTTCAGGACAGGTAGAAAGGATGAACAGAACGCTAAAGGAGACTCTGACTAAAATAGCCTTAGAATCCGGCGGAAGCGATTGGACAGCCGTTCTCCCTTATGCCTTGTTCAGGGTTCGGAATACACCTGGACCCCTTAGCCTAACTCCATTTGAATTAATGTATGGGGCGCCCCCACCCATTTTTATGACCGTAGGGGATAAGAATCGCCCGGATGTGTCTTTCTCTCCTTCTTCTAGTCTTTTGGCTCGATTAAAAGCTCTCGAAATAGTAAGAAAAGAGGTCTGGGAACAGCTAAAAGAAACCTATGTTGCTGGTGACACACAGGTGCCGCATCAGTTTGAAGTAGGAGACGCAGTCCTGGTGAGGAGACACCGAGCGGGAAACCTAAAACCGAGGTGGAAGGGACCCTACTTGGTGCTACTGACAACGCCCACCGCGGTCAAAGTGGAAGGAATCCCCACTTGGGTCCACGCATCCCACGTTAAGAGAGCACCCCCTGGAGTCAGCCATGATGAGTGGACTTTGGAGAAGACTACTAATCCTTTTAAGTTGCGCCTGCTTCGTAGGAACGATCCCAAAAGACTTCAACCCCCACAGTCCTGTTCAACAAACGTGGGAGGTACTCAATGAGGGGGGTAGGGCTGTATGGACAATCGCCGAGGTACACCCTCTGTGGACTTGGTGGCCTGATCTTTTCCCTGACATCTGTAAGTTGGTTATAGGAGCCCCTCCTGGATGGGACTTGGAGGGGTACTCTGACATTCAGAGGGCACCTTTAACACCCCTCCGTACGTAGAAAAACATTTGAGAGACCCATGGGGTGGTTGCTCTAACCAAAGGGATAGAAGTATGCTTCGAACCCATCCCTTCTATGTCTGCCCCGGGCCCCACCGAAGTCAGTCCCTCAATCCAACATGTGGAGGTAAGGCTGACTTCTTTTGTAAGAGCTGGGGTTGCGAGACTTCAGGTACAGCCCGCTGGAAGCCCTCCTCGAGCTGGGACTATATTAGAGTAACAGCCAACTATTCCCTAGCGTCTTATGTACCTGGAGGATTTGACCTAGACGAGTGTACTGACTGGTGCCATCCGCTCCGTGTCACCTTCACTGAACCAGGGAAGAGAGCTCTGGAATGGACAAAAGGGTATACCTGGGGTCTTAGGATTTACAAGGAAAGATATGATGAGAGATTATTGTTCACTATCAGATTAAAAATAGAGACCCCCTACAATCCTTTAGGCCCCCCAACCAAGTTCACACCCCTCACCCATACAATTACTCAGCCTACTCCAGTGATTGCGGACCCCCTTAATATGGCCGCTATCACCCAACCTCCCACTCCTCAGGTACCTCTAACTATTACCCCCGCGATTCCTACAAGACAGAGGATGTTTAACCTAGTGAGAGGAGCCTTTTATGCCCTTAACAGAACTGATCCAAGCGCTACTGAGGACTGCTGGCTATGCCTGTCCTTGGGTCCGCCTTATTATGAAGGAATTGCCTTCAATGGAGATTTCAACAGAACCAGCAGCCATACTTCCTGCTCTTGGGGTACAGGACAAAAACTGACCCTGACTGAAGTATCCGCGAGGAATCCAGGTCTCTGTATAGGTACCCCACCTTCCACTCACAAACACCTATGCGGACAAATTCAGTCCGTGTCCAGAACGGAAGCTAATTACTATCTTGTACCTTCCCCGGTTAGATGGTGGGCTTGCAATACAGGACTTACTCCCTGTGTATCAACTAAGGTTTTTAATTCATCTCATGATTTTTGTGTCATGATCCAGCTGTTACCCCGCATATATTATCACCCTGCATCCAGTTTAGAAGAAAGCTATGCTGGCCGGCGGTCAAAAAGAAAACCAATTACTTTAACCCTGGCTGCATTCATGGGAATAGGTATGGCAGTAGGAGTGGGGACGGGAGTGTCAGCTTTGATAGAAGGAAGACAGAGAATTCAGTCTTTGAGGGATGCTGTCAATGAAGACCTAGCGGCAATAGAGAAGTCCATTGACGCTTTAGAAAAATCTTTGACCTCCCTGTCTGAGGTAGTTTTACAGAACAGGAGAGGTCTTGATTTGTTGTTCCTAAAGGAAGGAGGACTGTGTGCTGCCCTTAAAGAAGAGTGCTGCTTCTATGCAGATCATACAGGAATAGTTAAAGACTCTATGCAGAAACTGAGAGAAAGATTAGAGCGAAGAAAACGGGAACGGGATGCTCAACGGGGGTGGTTTGAGTCGTGGTTTGAATCACGACCATCTTGGATAACTTCTTTAATTTCCGCTGTAGCCGGACCAATCCTTATGATATGCTTAGCTTTAGTTTTCGGCCCTTGTATAATAAATAGAGGAATGGCTTTCATCCAGAGTAAAATTGATACAGTAAAACTCATGGTTCTTCAAAGGCAATATCAACCTATAGTTCAGGTAGATGAAGAGTTAGGGGACACCAATCTCTAAAATTCTATGATTAGAATTAGTCTAAACAGAAGAAGAGGGGAATGAAAGGAAATAAAACTGTAATTCATGTAATGTATGTTAAATAGCCCAAAGAGTTGTTTCTGAGCTTTGAAACCTGGGGCTGAGAACATAGCAGAACAGACCAGGACATGCCCGGGCAAGCCCATCGCCTCCCTAGCTCCCACCCCTCTGACCTAAGTTAAATGTTACAGGCTGCTGATGTTTAAATGGACCAATCATGTGAAACCGCGCCAATTCCTCCCCCAGCCCCACTCCTTTTCTATAAAAACCCCTAGCTTCCAAGCCTCGTGGTCGAATCCACTGTCTCCTGTTATGTGAGATACGTTTCGACCCGGAGCTCCGCCATTAAAAAACCTCTTGTTGTTACATCAAGGTGTTGTGTTCTATTCGTGATTCTTGGGTGCACGCCGAATCGGGAGCTGAGTGGGGGTTTCCCCACTGAGTTCTTTCA
>chr8:121832844-121841264
TGAAAGGAAATAAAACTGTAATTCATGTAATGTATGTTAAATAGCCCAAAGAGTTGTTTCTGAGCTTTGAAACCTGGGGCTGAGAACATAGCAGAACAGACCAGGACATGCCCGGGCAAGCCCATCGCCTCCCTAGCTCCCACCCCTCTGACCTAAGTTAAATGTTACAGGCTGCTGATGTTTAAATGGACCAATCATGTGAAACCGCGCCAATTCCTCCCCCAGCCCCACTCCTTTTCTATAAAACCCCCTAGCTTCCAAGCCTCGTGGTCGAATCCACTGTCTCCTGTTGTGTGAGATACGTTTCGACCCGGAGCTCCGCCATTAAAAAACCTCTTGTTGTTACATCAAGGTGTTGTGTTCTATTCGTGATTCTTGGGTGCACGCCGAATCGGGAGCTGAGTGGGGGTTTCCCCACTGAGTTCTTTCATTTGGAGGTCCCACCGAGATCTGCGTGACACCCAGGAACCCCGAAGGACCCCTTGGAGGTGCGTTTGTTTGTGTGAGTCTTGTTATGTTGTCTGTTGTCTAAGTGTCTAAGTGTGGCACTGCTGAATTTGTGTCTTAGTTTTTCAGTTCTGAGATTGTGGGTTTGAGCCCCACCTGTGTTACCAGTTCTGGTATTCTGTATTCTGGCAGCTGCCACTGCGGACCGTAAGGACCCTAGTGGCTGTGGGAAGACGACGGTCTATTTCCCCACAGGCTGCACCCTTGGAAGACATTCCGAGGGAGACCCTGGAGTGCCCAGGGTACGGAACAGTCAGGAGGACCTGGCTGTTGTCTGGCAGAGTGAAGAAGAGTGAGTGCTCTTCCTGCCAGAGGAGTGGAGCGGAATCCCACTCCATCAGAGGTAGCGTTTGGCTGGTTGTGTAAGTCCAGACGCAGACGAGTGTGCTTGGATGTCTTAGTGTTTTCCGTCTCTGTCATTGTGTTGTGTTTACTCTTATTCTTCACTATGGGACAGACCGTGTCTACTCCTTTATCTTTGACTAAGGACCATTGGACGGACGTTAGGGCTAGAGGACAAAATTTGTCAGTAAAAGTGAAGAAAAAGCCATGGATGACTTTCTGTTCCTCAGAATGGCCTGTTTTTGGAGTAGGTTGGCCAGCAGAAGGAACTTTTTACTTACCCACCATAAGGGCTGTGAAGGCCATTGTTTTTCAGGAAGGACCAGGGTCGCATCCAGACCAACAACCGTACATCATGGTATGGGAGGACTTGGCACGCTACCCACCCCCGTGGGTTCGCCCATTCCTCCCGCCTCTCCGCCCTGGCACCAAGATTCTAGCCATCCAAGAAAATGGTGAGAAAGAGAAACCGAAACCACCGCTCGGGAGAGATGATGATCGCAGCACACCAGTGACGAAACCCCCCAAGATCTATTCAGAGATTGAAGAACCCCCTGAGTGGCCCGATACCCCTCAACCCCCACCTTATGCTCCCCAGCCCCAACCTTCAGCTCCCTCGGGACCCCTGCCTCAGGCCCCGGCCGGAGGAGGGGGTCCCTCCACAGGAACAAGGAGCCGGCGAGGAGTCACCCCTGAGGGGCCTGCGGATTCAACTGTGGCGCTCCCCCTCAGGGCTATTGGGGCTCCCCCTGCCGATCCAAATAGTCTACAGCCCCTACAGTATTGGCCTTTTTCCTCTTCTGACCTTTACAACTGGAAAGCTCATCACCCCCCTTTTTCAGAAAACCCTGCAGGACTCACTGGGTTGGTTGAATCATTAATGTATTCACACCAGCCGACCTGGGATGACTGCCAGCAGCTTCTGCAGACTCTATTCACAACCGAGGAGAGAGAGAGGATTCTCCTCGAGGCTCGGAAAAATGTCCGAGACGAGGCTGGGCGCCCTGTCCAAACTCCAGCTGAGATAGATGAAGGATTTCCGCTAACCCGGCCCCGATGGGATTATAATACGGCATCAGGTAGGGAACGACTGTCCAATTATCGCCGGGTCCTAGTGGCGGGTCTCAGAGGTGCTGCCCGGCAGCCCACGAATCTGGCCAAGGTAAGAGAGGTTATGCAGGGAGCGACTGAGCCCCCCTCAGTCTTCCTTGAAAGGCTCATGGAGGCTTATAGGAGATATACCCCATTCGACCCCACGTCTGAGGGTCAAAGGGCCTCAGTAATTATGGCCTTCATTGGCCAGTCAGCTCCTGACATTAGGAAGAAGTTACAGCGAATTGAGGGCTTGCAGGATTACACCATAAGGGATGTAGTTAGAGAGGCAGAGAAAGTGTATCATAGGAGAGAAACAGAAGATAAAAAGTTAGAGAGAGAGAAAAGAGAGAAAAGAGAAGAGGAGGATAGGAGAGACAGGAGGCAAGAAAAGGTTTTGACTAGGATCCTGGCCGCAGTAGGAGAAAGAGATAATGGAAGAAGAGGTAGACAGTCAGGGAACCTGGGAGACAAAAGGCAGCAGGGACCAAGGAGACCCAGAGAAGGCGGGCAGCGCCTGGAGAGGAACCAATGCGCGTATTGCAAGGAAATGGGCCACTGGAAGAGCGACTGTCCGAAAAAAAAACAAAAGGTAAAGGTGCTTTCTCTTAGAGAAGATGAAGACTAGGGGGAACGGGGCTCGGCCCCCCTCCCCGAGCCTAGGGTAACTTTAAAAGTGGAGGGGACCCCTGTGGACTTTCTAGTTGACACGGGAGCCGAATTTTCAGTACTCAAAACACCTCTAGGAAAAGTAAAGAAAAATAAAAAAACCTTGGTGATCGGGGCCACGGGACAAAAATCGTATCCATGGACCACATCCCGAGTAGTAGACATAGGGCGAAATCGAGTAACTCATTCGTTTCTAGTCATTCCAGAGTGTCCTATGCCTTTATTGGAGAGAGACTTACTAACCAAGTTAAAAGCACAAATAACTTTCACCTCTCATCGACCGGAGGTTTTCTGGGGAATAAAAGCGCCCCAGACTCTAGAGCTGTCTTTACAACTAGGGGAGGAATATCGACTTTACCAAAATAAAGTAAAGCCCCCTGAGGGATTACAGGACTGGTTGAATCGATACCCCCAGGCGTGGGCAGAGACGGGAGGAGTGGAGATGGCAAAACTGGTCCCCCCCGTGGTGATTGAACTTAAGTCCGGGGCCACCCCTATAGGGGTCCGACAATATCCCATGAGCAGAGAAGCTCAAGAGGGTATACGCCCCCAAATTAACAAACTGCTCCAACAAGGGATTTTGGTCCCATGCAAATCCCCTTGGAACACTCCTCTACTTCCAGTAAAAAAACCAGGGACCAGGGACTTCCGTCCAGTACAGGACCTTAGAGAAGTCAACAAGAGAGTTCAGGACATACACCCCACGGTGCCAAATCCTTATAACCTCCTCAGCACCTTGCCACCTGGTCGGACATGGTACACAGTCCTGGATCTCAAAGATGCTTTTTTCTGTTTGAGGTTACACCCCAACAGCCAGCCCTTGTTCGCTTTCGAATGGCGAGACTCCGAGAGTGGACAAGCCGGACAGCTCACATGGACGAGGCTGCCTCAGGGATTCAAGAACTCGCCCACTTTGTTCGATGAAGCCCTACACCGAGATCTTGCTCTTTTCCGAGCCAATAACCCACAGGTGACTCTTCTGCAATATGTAGATAATCTGCTCCTAGCTGCAGAAACACGCGAGGACTGTGAAATTGAGACCCAAAACCTCCTGGGCGAGTTAGGTAAGCTGGGGTATCGGGCCTCTGCTAAAAAGGCTCAGTTATGCCAGATAGAAGTGACCTACCTAGGATATGTCTTGAAAGATGGACAACGGTGGCTCACAGAAGCCAGAAAACAAGCTGTTATGCAGATCCCGGCCCCAACCACTGCTCGCCAGGTAAGAGAGTTCCTGGGGACCGCCGGGTTTTGCAGACTCTGGATTCCCGGATTTGCCACACTGGCAGCTCCCTTATATCCACTAACCAAAGAGAAAGGGGAATTCACCTGGACCAGAGAACATCAGCTAGCCTTTGAAACTCTCAAAAAGGCACTGCTGCAGGCTCCGGCATTGGCCCTGCCAGATTTAAACAAACCTTTCACCCTATACATTGATAAAAAAAATGGAGTGGCAAGGGGAGTCCTTACCCAGGTTTTGGGACCATGGAAGCGCCCGGTAGCCTACTTATCAAAGAAACTGGACGCTGTGGCCAGTAGATGGCCCTCCTGCCTGCGAGCGATAGCAGCCACGGCTGTGCTAGTAAAAGATGCTGACAAACTGACTATGGGCCAGAATGTTACTATAGTGGCCCCACACTCTCTTGAGAGCATCATCAGGCAACCACCGGACCGCTGGATGACCAACGCCCGAATGACGCACTACCAGAGCCTATTGCTGACAGAGCGAGTAAGTTTTGCACCCCCAGCCATTCTCAACCCCGCCTCCTTACTACCTGAGGCTGACGAGGCCCCTGCACATAAGTGTGAAGAAATACTGGCAGAAGAGACTGGAATCCGGCCAGACCTCACAGACCAACCTTGGCCAGGGGCGATGACTTGGTTCACGGACGGAAGCAGCTTTGTGGTAAAAGGTAAGCGGAAGGCTGGGGCGGCAGTAGTAGATGGAAAGGCTGTCATATGGGCCAGCAGTCTGCCGGAGGGTACATCAGCTCAAAAAGCGGAACTAATCGCATTAATTCAAGCCTTAAGGCTGGCAGAAGGAAGGGCTCTTAATGTCTATACCGACAGCCGGTACGCTTTTGCCACGGCTCATGTACACGGAGCAATATACCGACACCGTGGACTGCTGACGTCTGCCGGCAAAGATATCAAAAATAAAGAAGAAATTCTCAGCTTATTAGAAGCTGTTCATTTGCCCCGTAGGGTGGCAATTATCCATTGCCCAGGACACCAGAAGGGAACTGGGCCCGTTAAAAAGAGAAATCAAATGGCAGACCAAGAAGCTAAAAAAGCAGCCCAAGGGCCAATGACTCTGGTGGTGAGAACCCAACAGCCCGCTGCTGAGAAAATAAATAAAAGAACCCTCACAGAAGAAGAGGGGCGAGATTACTTAGCTAACATACACCATCTGACTCATTTAGGAACTAAAAAATTACTAAAATTGGTTAGTAAGTCCCCCTATTACATTCCTGGATTAAAAGGAATTGTGGAAGAGATAGTAAAAAACTGCCGTGCTTGTGCACTTACCAACGCTGGGTCTAGCAGGCTCCAGAAAAGAAAACGACTGCGAGGAGACAGACCTGGAGCCTACTGGGAAACTGACTTCACTGAGGTGAAACCGGCTAGGTATGGAAATAAATATCTCCTAGTTTTTATAGACACCTTTTCAGGATGGGTCGAAGCGTTCCCCACCAAGAAAGAAACGGCTAATGTAGTGGTCAAGAAGATACTTGAAGAAATCCTTCCCCGCTTTGGGATACCTAAGGTAATGGGGTCAGACAACGGACCTGCCTTCGTCTCCCAGGTAAGTCAGGGATTGGCCAGACAACTGGGGACAAATTGGAAATTACATTGTGCATACAGACCCCAGAGTTCAGGACAGGTAGAAAGGATGAACAGAACGCTAAAGGAGACTCTGACTAAAATAGCCTTAGAATCCGGCGGAAGCGATTGGACAGCCGTTCTCCCTTATGCCTTGTTCAGGGTTCGGAATACACCTGGACCCCTTGGCCTAACTCCATTTAAATTAATGTATGGGGCGCCCCCACCCATTTTTATGACCGTAGGGGATAAGAATCGCCCGGATGTGTCTTTCTCTCCTTCTTCTAGTCTTTTGGCTCGATTAAAAGCTCTTAAAATAGTAAGAAAAGAGGTCTGGGAACAGCTAAAAGAAACCTATGTTGCTGGTGACACACAGGTGCCGCATCAGTTTGAAGTAGGAGACGCAGTCCTGGTGAGGAGACACCGAGCGGGAAACCTAGAACCGAGGTGGAAGGGACCCTACTTGGTGCTACTGACAACGCCCACCGCGGTCAAAGTGGAAGGAATCCCCACTTGGGTCCACGCATCCCACGTTAAGAGAGCACCCCCTGGAGTCAGCCATGATGAGTGGACTTTAGAGAAGACTACTAATCCTTTTAAGTTGCGCCTGCTTCGTAGGAGCGATCCCAAAAGACTTCAACCCCCACAGTCCTGTTCAACAAACGTGGGAGGTACTCAATGAGGGGGGTAGGGCTGTATGGACAATCGCTGAGGTACACCCTCTGTGGACTTGGTGGCCTAATCTTTTCCCTGACATCTGTAAGTTGGCTATAGGAGCCCCTCCTGGATGGGACTTGGAGGGGTACTCTGACATTCAGAGGGCACCTTTAACACCCCCTCCGTACGTAGAAAAACATTCGAGAGACCCATGGGGTGGTTGCTCTAACCAAAGGGATAGAAGTATGCTTCGAACCCATCCCTTCTATGTCTGCCCCGGGCCCCACCGAAGTCAGTCCCTCAATCCAACGTGTGGAGGTAAGGCTGACTTCTTTTGTAAGAGCTGGGGTTGCGAGACTTCAGGTACAGCCCGCTGGAAGCCCTCCTCGAGCTGGGACTATATTAGAGTAACAGCCAACTATTCCCTAGCGTCTTATGTACCTGGAGGATTTGACCTAGACGAGTGTACTGACTGGTGCCATCCGCTCCGTGTCACCTTCACTGAACCAGGAAAGAGAGCTCTGGGATGGACAAAAGGGTATACCTGGGGTCTTAGGATTTACAAGGAAAGATATGATGAGAGATTATTGTTCACTATCAGATTAAAAATAAAGACCCCCTACAATCCTTTAGGCCCCCCAACCAAGTTCACACCCCTCACCCATACAATTACTCAGCCTACTCCAGTGATTGCGGACCCCCTTAATATGGCCGCTATCACCCAACCTCCCACTCCTCAGGTACCTCTAACTATTACCCCCGAGATTCCTTCAAGACAGAGGATGTTTAACCTAGTGAGAGGAGCCTTTTATGCCCTTAACAGAACTGATCCAAGCGCTACTGAGGACTGCTGGCTATGCCTGTCCTCGGGTCCGGTCCGCCTTATTATAAAGGAATCGCCTTCAATGGAGATTTCAACAGAACCAGCAGCCATACTTCCTGCTCTTGGGGTACAGGACAAAAACTGACCCTGACTGAAGTATCCGCGAGGAATCCAGGTCTCTGTATAGGTACCCCACCTTCCACTCACAAACACCTATGCGGACAAATTCAGTCCGTGTCCAGAACAGAAGCTGATTACTATCTTGTACCTTCCCCGGTTGGATGGTGGGCTTGCAATACAGGACTTACTCCCTGTGTATCAACTAAGGTTTTTAATTCATCTCATGATTTTTGTGTCATGATCCAGCTGTTACCCCGTGTATATTATCACCCTGCATCCAGTTTAGAAGAAAGCTATGCGGGCCGGCGGTCAAAAAGAGAACCAATTACTTTAACCCTGGCTGCATTCATGGGAATAGGTATGGCAGTAAGAGTGGGGACGGGAGTGTCAGCTTTGATAGAAGGAAGACAGGGAATTCAGTCTTTGAGGGATGCTGTCAATGAAGACCTAGCGACAATAGAGAAGTCCATAGACGCTTTAAAAAAATCTTTGACCTCCCTGTCTGAGGTAGTTTTACAGAACAGGAGAGGTCTTGATTTGTTGTTCCTAAAGGAAGGAAGACTGTGTGCTGCCCTTAAAGAAGAGTGCTGCTTCTATGCAGATCATACAGGAATAGTTAGAGACTCTATGCAGAAACTGAGAGAAAGATTAGAGCGAAGGAAACGGGAACGGGATGCTCAACGGGGGTGGTTTGAGTCGTGGTTTGAATCACGACCATCTTGGATAACTTCTTTAATTTCCGCTGTAGCCGGACCAATCCTTATGATATGCTTAGCTTTAGTTTTCGGCCCTTGTATAATAAATAGAGGAATGGCTTTCATCCAGAGTAAAATTGATACAGTAAAACTCATGGTTCTTCAAAGGCAATATCAACCTATAGTTCAGGTAGATGAAGAGTTAAGGGACACCGACCTCTAAAATTCTATGATTAGAATTAGTCTAAACAGAAAAAGAGGGGAATGAAAGGAAATAAAACTGTAATTCATGTAATGTATGTTAAATAGCCCAAAGAGTTGTTTCTGAGCTTTGAAACCTGGGGCTGAGAACATAGCAGAACAGACCAGGACATGCCCGGGCAAGCCCATCGCCTCCCTAGCTCCCACCCCTCTGACCTAAGTTAAATGTTACAGGCTGCTGATGTTTAAATGGACCAATCATGTGAAACCGCGCCAATTCCTCCCCCAGCCCCACTCCTTTTCTATAAAACCCCCTAGCTTCCAAGCCTCGTGGTCGAATCCACTGTCTCCTGTTGTGTGAGATACGTTTCGACCCGGAGCTCCGCCATTAAAAAACCTCTTGTTGTTACATCAAGGTGTTGTGTTCTATTCGTGATTCTTGGGTGCACGCCGAATCGGGAGCTGAGTGGGGGTTTCCCCACTGAGTTCTTTCA
>chr9:25855229-25863644
TGAAAGGAAATAAAACTGTAATTCATGTAATGTATGTTAAATAGCCCAAAGAGTTGTTTGTGAGCTTTGAAACCTGGGGCTGAGAACACAGCAGAACAGACCAGGACATGCCCGGGCAAGCCCATCGCCTCCCTAGCTCCCACCCCTCTGACCTAAGTTAAATGTTACAGGCTGCTGATGTTTAAATGGACCAATCATGTGAAACCGCGCCAATTCCTTCCCCAGCCCCACTCCTTTTCTATAAAAACCCCTAGCTTCCAAGCCTCGTGGTCGAATCCACTGTCTCCTGTTATGTGAGATACGTTTCGACCCGGAGCTCCGCCATTAAAAAACCTCTTGTTGTTACATCAAGGTGTTGTGTTCTATTCGTGATTCTTGGGTGCACGCCGAATCGGGAGCTGAGTGGGGCTTTCCCCACTGAGTTCTTTCATTTGGAGGTCCCACCGAGATCTGCGTGACACCCAGGAACCCCGAAGGACCCCTTGGAGGTGCGTTTGTTTGTGTGAGTCTTGTTATGTTGTCTGTTGTCTAAGTGTCTAAGTGTGGCACTGCTGAATTTGTGTCTTAGTTTTTCAGTTCTGAGATTGTGGGTTTGAGCCCCACCTGTGTTACCAGTTCTGGTATTCTGTATTCTGGCAGCTGCCACTGCAGACCGTAAGGACCCTAGTGGCTGTGGGAAGACGACGGTCTATTTCCCCACAGGCTGCACCCTTGGAAGACATTCCGAGGGAGACCCTGGAGTGCCTGGGGTACGGAACAGTCAGGAGGACCTGGCTGTTGCCTGGCAGAGTGAAGAAGAGTGAGTGCTCTTCCTGCCAGAGGAGTGGAGCGGAATCCCACTCCATCAGAGGTAGCGTTTGGCTGGTTGTGTAAGTCCAGACGCAGACGAGTGTGCTTGGATGTCTTAGTGTTTTCCGTCTCTGTCATTGTGTTGTGTTTACTCTTATTCTTCACTATGGGACAGACCGTGTCTACTCCTTTATCTTTGACTAAGGACCATTGGATGGACGTTAGGGCTAGAGGACAAAATTTGTCAGTAAAAGTGAAGAAAAAGCCATGGATGACTTTCTGTTCCTCAGAATGGCCTGTTTTTGGAGTAGGTTGGCCAGCAGAAGGAACTTTTTACTTACCCACCATAAGGGCTGTGAAGGCCATTGTTTTTCAGGAAGGACCGGGGTCGCATCCAGACCAACAACCGTACATCATGGTATGGGAGGACTTGGCACGCTACCCACCCCCGTGGGTTCGCCCATTCCTCCCGCCTCTCCGCCCTGGCACCAAGATTCTAGCCATCCGAGAAAATGGTGAGAAAGAGAAACCGAAACCACCGCTCGGGAGAGATGATGATCGCAGCACACCAGTGACGAAACCCCCCAAGATCTATCCAGAGATTGAAGAACCCCCTGAGTGGCCCGATACCCCTCAACCCCCACCGTATGCTCCCCAGCCCCAACCTTTAGCTCCCTCGGGACCCCTGCCTCAGGCCCCGGCCGGAGGAGGGGGTCCCTCCACAGGAACAAGGAGCCAGCGAGGAGTCACCCCTGAGGGGCCTGCGGATTCAACTGTGGCGCTCCCCCTCAGGGCTATTGGGGCTCCCCCTGCCGATCCAAATAGTCTACAGCCCCTACAGTATTGGCCTTTTTCCTCTTCTGACCTTTACAACTGGAAAGCTCATCACCCCCCTTTTTCAGAAAAACCTGCAGGACTCACTGGGTTGGTTGAATCATTAATGTATTCACACCAGCCGACCTGGGATGACTGCCAGCAGCTTCTGCAGACTCTATTCACAACCGAGGAGAGAGAGAGGATTCTCCTCGAGGCTCGGAAAAACGTCCGAGATGAGGCTGGGCGCCCTGTCCAAACTCCAGCTGAGATAGATGAAGGATTTCCGCTAACCCGGCCCCGATGGGATTATAATACGGCATCAGGTAGGGAACGACTGTCCAATTATCGCCGGGTCCTAGTGGCGGGTCTCAGAGGTGCTGCCCGGCAGCCCACGAATCTGGCCAAGGTAAGAGAGGTTATGCAGGGAGCGACTGAGCCCCCCTCAGTCTTCCTTGAAAGGCTCATGGAGGCTTATAGGAGATATACCCCATTCGACCCCACGTCTGAGGGTCAAAGGGCCTCAGTAATTATGGCCTTCATTGGCCAGTCAGCTCCTGACATTAGGAAGAAGTTACAGCGAATTGAGGGCTTGCAGGATTACACCATAAGGGATGTAGTTAGAGAGGCAGAGAAAGTGTATCATAGGAGAGAAACAGAAGATGAAAAGTTAGAGAGAGAGAAAAGAGAGAAAAGAGAAGAGGAGGATAGGAGAGACAGGAGGCAAGAAAAGGTTTTGACTAGGATCCTGGCTGCAGTAGGAGAAAGAGATAATGGAAGAAGAGGTAGACAGTCAGGGAACCTGGGAGACAAAAGGCAGCAGGGACCAAGGAGACCCAGAGAAGGCGGGCAGCGCCTGGAGAGGAACCAATGCGCGTATTGCAAGGAAATGGGCCACTGGAAGAGCGACTGTCCGAAAAAAAAACAAGAGGTAAAGGTGCTTTCTCTTGGAGAAGATGAAGACTAGGGGGAACGGGGCTCGGCCCCCCTCCCCGAGCCTAGGGTAACTTTAGAAGTGGAGGGGACCCCTGTGGACTTTCTAGTTGACACGGGAGCCGAATTTTCAGTACTCAAAACACCTCTAGGAAAAGTAAAGAAAAATGAAAAAACCTTGGTGATCGGGGCCACGGGACAAAAATCGTATCCATGGACCACATCCCGAGTAGTAGACATAGGGCGAAATCGAGTAACTCATTCGTTTCTAGTCATTCCAGAGTGTCCTATGCCTTTATGGGGGAGAGACTTACTAACCAAGTTAAAAGCACAAATAACTTTCACCTCTCATCGACCGGAGGTTTTCTGGGGAATAAAAGCGCCCCAGACTCTAGAGCTGTCTTTACAACTAGGGGAGGAATATCGACTTTACCAAAATAAAGTAAAGCCCCCTGAGGGATTACAGGACTGGTTGAATTGATACCCCCAGGCGTGGGCAGAGACGGGAGGAGTGGGGATGGCAAAACTGGTCCCCCACGTGGTGATTGAACTTAAGTCCGGGGCCACCCCTATAGGGGTCCGACAATATCCCATGAGCAGAGAAGCTCAAGAGGGTATACGCCCCCAAATTAACAAACTGCTCCAACAAGGGATTTTGGTCCCATGCAAATCCCCTTGGAACACTCCTCTACTTCCAGTAAAAAAACCAGGGACCAGGGACTACCTTCCAGTACAAGACCTTAGAGAAGTCAACAAGAGAGTTCAGGACATACACCCTACGGTGCCAAATCCTTATAACCTCCTCAGCACCTTGCCACCTGGTCGGACATGGTACACAGTCCTGGATCTCAAAGACGCTTTTTTCTGTTTGAGGTTACACCCCAACAGCCAGCCCTTGTTCGCTTTCGAATGGCGAGACTCCGAGAGTGGACAAGCCGGACAGCTCACATGGACGAGGCTGCCTCAGGGATTCAAGAACTCGCCCACTTTGTTCGATGAAGCCCTACACCGAGATCTTGCTCTTTTCCAAGCCAATAACCCACAGGTGACTCTTCTGCAATATGTAGATGACCTGCTCCTAGCTGCAGAAACACGCGAGGACTGTGAAATTGGGACCCAAAACCTCCTGGGCGAGTTAGGTAAGCTGGGGTATCGGGCCTCTGCTAAAAAGGCTCAGTTATGCCAGATAGAAGTGACCTACCTAGGATATGTCTTGAGAGATGGACAACGGTGGCTCACAGAAGCCAGAAAACAAGCTGTTATGCAGATCCCGACCCCAACCACTGCTCGCCAGGTAAGAGAGTTCCTGGGGACCGCCGGGTTTTGCAGACTCTGGATTCCCGGATTTGCCACACTGGCAGCTCCCTTGTATCCACTAACCAAAGAGAAAGGGGAATTCACCTGGACCAGAGAACATCAGCTAGCCTTTGAAACTCTCAAAAAGGCACTGCTGCAGGCTCCGGCATTGGCCCTGCCAGATTTAAACAAACCTTTCACCCTATACATTGATGAAAGAAATGGAGTGGCAAGGGGAGTCCTTACCCAGGTTTTGGGACCATGGAAGCGCCCAGTAGCCTACTTATCAAAGAAACTGGACGCTGTGGCCAGTGGATGGCCCTCCTGCCTGCGAGCGATAGCAGCCACGGCTGTGCTAGTAAAAGATGCTGACAAACTGACTATGGGCCAGAATGTTACTATAGTGGCCCCACACTCTCTTGAGAGCATCATCAGGCAACCACCGGACCGCTGGATGACCAACGCCCGAATGACGCACTACCAGAGCCTATTGCTGACAGAGCGAGTAAGTTTTGCACCCCCAGCCATTCTCAACCCCGCCTCCTTACTACCTGAGGCTGACGAGGCCCCTGCACATAAGTGTGAAGAAATACTGGCAGAAGAGACTGGAATCCGGCCAGACCTCACAGACCAACCTTGGCCAGGGGCGATGACTTGGTTCACGGACGGAAGCAGCTTTGTGGTAGAAGGTAAGCGGAAGGCTGGGGCGGCAGTAGTGGATGGAAAGGCTGTCATATGGGCCAGCAGTCTGCCGGAGGGTACATCAGCTCAAAAAGCGGAACTAATCGCATTAATTCAAGCCTTAAGGCTGGCAGAAGGAAGGGCTCTTAATGTCTATACCGACAGCTGGTACGCTTTTGCCACGGCTCATGTTCACGGAGCAATATACCGACACCATGGACTGCTGACGTCTGCCGGCAAATATATCAAAAATAAAGAAGAAATTCTCAGCTTATTAGAAGCTGTACATTTGCCCCGTAGGGTGGCAATTATCCATTGCCCAGGACACCAGAAGGGAACTGGGCCCGTTGAAAAGGGAAATCAAATGGCAGACCAAGAAGCTAAAAAAGCAGCCCAAGGGCGAATGACTCTGGTGGTGAGAACCCAACAGCCCGCTGCTGAGGAAATAAATAAAAGAACCCTCACAGAAGAAGAGGGGCGAGATTACTTAGCTAACATACACCATCTGACTCATTTAGGAACTAAAAAATTACTAAAATTGGTTAGTAAGTCCCCCTATTACATTCCTGGATTAAAAGGAATTGTGGAAGAGATAGTAAAAAACTGCCGTGCTTGTGCACTTACCAACGCTGGGTCTAGCAGGCTCCAGGAAGGAAAACGACTGCGAGGAGACAGACCTGGAGCCTACTGGGAAACTGACTTCACTGAGGTGAAACCGGCTAGGTATGGAAATAAATATCTCCTAGTTTTTATAGACACCTTTTCAGGATGGGTCGAGGCGTTCCCCACCAAGAAAGAAACGGCTAATGTAGTGGTCAAGAAGATACTTGAAGAAATCCTTCCCCGCTTTGGGATACCTAAGGTAATGGGGTCAGACAACGGACCTGCCTTCGTCTCCCAGGTAAGTCAGGGATTGGCCAGACAACTGGGGACAAATTGGAAATTACATTGTGCATACAGACCCCAGAGTTCAGGACAGGTAGAAAGGATGAACAGAACGCTAAAGGAGACTCTGACTAAAATAGCCTTAGAATCCGGCGGAAGCGATTGGACAGCCGTTCTCCCTTATGCCTTGTTCAGGGTTCGGAATACACCTGGACCCCTTGGCCTAACTCCATTTGAATTAATGTATGGGGCGCCCCCACCCATTTTTATGACCGTAGAGGATAAGAATCGCCCGGATGTGTCTTTCTCTCCTTCTTCTAGTCTTTTGGCTCGATTAAAAGCTCTCGAAATAGTAAGAAAAGAGGTCTGGGAACAGCTAAAAGAAACCTATGTTGCTGGTGACACACAGGTGCCACATCAGTTTGAAGTAGGAGACGCAGTCCTGGTGAGGAGACACCGAGCGGGAAACCTAGAACCGAGGTGGAAGGGACCCTACTTGGTGCTACTGACAACGCCCACCGCGGTCAAAGTGAAAGGAATCCCCACTTGGGTCCACGCATCCCACGTCAAGAGAGCACCCCCTGGAGTCAGCCATGATGAGTGGACTTTGGAGAAGACTACTAATCCTTTTAAGTTGCGCCTGCTTCGTAGGAGCGATCCCAAAAGACTTCAACCCCCACAGTCCTGTTCAACAAACGTGGGAGGTACTCAATGAGGGGGGTAGGGCTGTATGGACAATCGCCGAGGTACACCCTCTGTGGACTTGGTGGCCTGATCTTTTCCCTGACATCTGTAAGTTGGCTATAGGAGCCCCTCCTGGATGGGACTTGGAGGGGTACTCTGACATTCAGAGGGCACCTTTAACACCCCCTCCGTATGTAGAAAAACATTCGAGAGACCCATGGGGTGGTTGCTCTAACCAAAGGGATAGAAGTATGCTTCGAACCCATCCCTTCTATGTCTGCCCCGGGCCCCACCGAAGTCAGTCCCTCAATCCAACGTGTGGAGGTAAGGCTGACTTCTTTTGTAAGAGCTGGGGTTGCGAGACTTCAGGTACAGCCCGCTGGAAGCCCTCCTCGAGTTGGGACTATATTAGAGTAACAGCCAACTATTCCCTAGCGTCTTATGTACCTGGAGGATTTGACTTAGACGAGTGTACTGACTGGTGCCATCCGCTCCGTGTCACCTTCACTGAACCAGGGAAGAGAGCTCTGGGATGGACAAAAGGGTATACCTGGGGTCTTAGGATTTACAAGGAAAGATATGATGAGGGATTATTGTTCACTATCAGATTAAAAATAGAGACCCCCTACAATCCCTTAGGCCCCCCAACCAAGTTCACACCCCTCACCCATACAATTACTCAGCCTACTCCAGTGATTGCGGACCCCCTTAATATGGCCGCTATCACCCAACCTCCCACTCCTCAGGTACCTCTAACTATTACCCCCGAGATTCCTTCAAGACAGAGGATGTTTAACCTAGTGAGAGGAGCCTTTTATGCCCTTAACAGAACTGATCCAAGCGCTACTGAGGACTGCTGGCTATGCCTGTCCTCGGGTCCTCCTTATTATGAAGGAATCGCCTTCAATAGAAATTTCAACAGAACCAGCAGCCATACTTCCTGCTCTTGGGGTACAGGACAAAAACTGACCCTGACTGAAGTATCCGCAAGGAATCCAGGTCTCTGTATAGGTACCCCACCTTCCACTCACAAACACCTATGCGGACAAATTCAGTCCGTGTCCAGAACGGAAGCTGATTACTATCTTGTACCTTCCCCGGTTGGATGGTGGGCTTGCAATACAGGACTTACTCCCTGTGTATCAACTAAGGTTTTTAATTCATCTCATGATTTTTGTGTCATGATCCAGCTGTTACCCCGTGTATATTATCACCCTGCATCCAGTTTAGAAGAAAGCTATGCGGGCCGGCGGTCAAAAAGAGAACCAATTACTTTAACCCTGGCTGCATTCATGGGAATAGGTATGGCAGTAGGAGTGGGGACGGGAGTGTCAGCTTTGATAGAAGGAAGACAGGGAATTCAGTCTTTGAGGGATGCTGTCAATGAAGACCTAGCGGCAATAGAGAAGTCCATTGACGCTTTAGAAAAATCTTTGACCTCCCTGTCTGAGGTAGTTTTACAGAACAGGAGAGGTCTTGATTTGTTGTTCCTAAAGGAAGGAGGACTGTGTGCTGCCCTTAAAGAAGAGTGCTGCTTCTATGCAGATCATACAGGAATAGTTAGAGACTCTATGCAGAAACTGAGAGAAAGATTAGAGCGAAGGAAACGGGAACGGGATGCTCAACGGGGGTGGTTTGAGTCGTGGTTTGAATCACGACCATCTTGGATAACTTCTTTAATTTCCGCTGTAGCCGGACCAATCCTTATGATATGCTTAGCTTTAGTTTTCGGCCCTTGTATAATAAATAGAGGAATGGCTTTCATCCAGAGTAAAATTGATACAGTAAAACTCATGGTTCTTCAAAGGCAATATCAACCTATAGTTCAGGTAGATGAAGAGTTAGGGGACACCAATCTCTAAGATTCTATGATTAGAATTAGTCTAAACAGAAGAAGAGGGGAATGAAAGGAAATAAAACTGTAATTCATGTAATGTATGTTAAATAGCCCAAAGAGTTGTTTGTGAGCTTTGAAACCTGGGGCTGAGAACACAGCAGAACAGACCAGGACATGCCCGGGCAAGCCCATCGCCTCCCTAGCTCCCACCCCTCTGACCTAAGTTAAATGTTACAGGCTGCTGATGTTTAAATGGACCAATCATGTGAAACCGCGCCAATTCCTTCCCCAGCCCCACTCCTTTTCTATAAAAACCCCTAGCTTCCAAGCCTCGTGGTCGAATCCACTGTCTCCTGTTATGTGAGATACGTTTCGACCCGGAGCTCCGCCATTAAAAAACCTCTTGTTGTTACATCAAGGTGTTGTGTTCTATTCGTGATTCTTGGGTGCACGCCGAATCGGGAGCTGAGTGGGGCTTTCCCCACTGAGTTCTTTCA
>chrX:76271793-76280209
TGAAAGGAAATAAAACTGTAATTCATGTAATGTATGTTAAATAGCCCAAAGAGTTGTTTGTGAGCTTTGAAACCTGGGGCTGAGAACACAGCAGAACAGACCAGGACATGCCCGGGCAAGCCCATCGCCTCCCTAGCTCCCACCCCTCTGACCTAAGTTAAATGTTACAGGCTGCTGATGTTTAAATGGACCAATCATGTGAAACCGCGCCAATTCCTTTCCCAGCCCCACTCCTTTTCTATAAAAACCCCTAGCTTCCAAGCCTCGTGGTCGAATCCACTGTCTCCTGTTATGTGAGATACGTTTCGACCCGGAGCTCCGCCATTAAAAAACCTCTTGTTGTTACATCAAGGTGTTGTGTTCTATTCGTGATTCTTGGGTGCACGCCGAATCGGGAGCTGAGTGGGGGTTTCCCCACTGAGTTCTTTCATTTGGAGGTCCCACCGAGATCTGCGTGACACCCAGGAACCCCGAAGGACCCCTTGGAGGTGCGTTTGTTTGTGTGAGTCTTGTTATGTTGTCTGTTGTCTAAGTGTCTAAGTGTGGCACTGCTGAATTTGTGTCTTAGTTTTTCAGTTCTGAGATTGTGGGTTTGAGCCCCACCTGTGTTACCAGTTCTGGTATTCTGTATTCTGGCAGCTGCCACTGCGGACCGTAAGGACCCTAGTGGCTGTGGGAAGACGACGGTCTATTTCCCCACAGGCTGTACCCTTGGAAGACATTCCGAGGGAGACCCTGGAGTGCCCGGGGTACGGAACAGTCAGGAGGACCTGGCTGTTGCCTGGCAGAGTGAAGAAGAGTGAGTGCTCTTCCTGCCAGAGGAGTGGAGCGGAATCCCACTCCATCAGAGGTAGCGTTTGGCTGGTTGTGTAAGTCCAGACGCAGACGAGTGTGCTTGGATGTCTTAGTGTTTTCCGTCTCTGTCATTGTGTTGTGTTTACTCTTATTCTTCACTATGGGACAGACCGTGTCTACTCCTTTATCTTTGACTAAGGACCATTGGACGGACGTTAGGGCTAGAGGACAAAATTTGTCAGTAAAAGTGAAGAAAAAGCCATGGATGACTTTCTGTTCCTCAGAATGGCCTGTTTTTGGAGTAGGTTGGCCAGCAGAAGGAACTTTTTACTTACCCACCATAAGGGCTGTGAAGGCCATTGTTTTTCAGGAAGGACCAGGGTCGCATCCAGACCAACAACCGTACATCATGGTATGGGAGGACTTGGCACGCTACCCACCCCTGTGGGTTTGCCCATTCCTCCAGCCTCTCCGCCCTTGCACCAAGATCCTAGCCATCGAGAAAATGGTGAGAAAGAGAAACCGAAACCACCGCTAGGGGGAGATGATGATCGCAGCACACCAGTGACGAAACCCCCCAAGATCTATCCAGAGATTGAAGAACCCCCTGAGTGGCCCGATACCCCTCAACCCCCACCGTATGCTCCCCAGCCCCAACCTTTAGCTCCCTCGGGACCCCTGCCTCAGGCCCCGGCCGGAGGAGGGGGTCCCTCCACAGGAACAAGGAGCCGGCGAGGAGTCACCCCTGAGGGGCCTGCGGATTCAACTGTGGCGCTCCCCCTCAGGGCTATTGGGGCTCCCCCTGCCGATCCAAATAGTCTACAGCCCCTACAGTATTGGCCTTTTTCCTCTTCTGACCTTTACAACTGGAAAGCTCATCACCCCCCTTTTTCAGAAAACCCTGCAGGACTCACTGGGTTGGTTGAATCATTAATGTATTCACACCAGCCGACCTGGGATGACTGCCAGCAGCTTCTGCAGACTCTATTCACAACTGAGGAGAGAGAGAGGATTCTCCTCGAGGCTTGGAAAAACGTCCGAGATGAGGCTGGGCACCCTGTCCAAACTCCAGCTGAGATAGATGAAGGATTTCCGCTAACCCGGCCCCGATGGGATTATAATACGGCATCAGGTAGGGAACGACTGTCCAATTATTGCCGGGTCCTAGTGGCGGGTCTCAGAGGTGCTGCCCGGCAGCCCACGAATCTGGCCAAGGTAAGAGAGGTTATGCAGGGAGCGACTGAGCCCCCCTCAGTCTTCCTTGAAAGGCTCATGGAGGCTTATAGGAGATATACCCCATTCGACCCCACGTCTGAGGGTCAAAGGGCCTCAGTAATTATGGCCTTCATTGGCCAGTCAGCTCCTGACATTAGGAAAAAGTTACAGCGAATTGAGGGCTTGCAGGATTACACCATAAGGGATGTAGTTAGAGAGGCAGAGAAAGTGTATCATAGGAGAGAAACAGAAGATGAAAAGTTAGAGAGAGAGAAAAGAGAGAAAAGAGAAGAGGAGGATAGGAGAGACAGGAGGCAAGAAAAGGTTTTGACTAAGATCCTGGCCGCAGTAGGAGAAAGAGATAATGGAAGAAGAGGTAGACAGTCAGGGAACCTGGGAGACAAAAGGCAACAGGGACCAAGGAGACCCAGAGAAGGCGGGCAGCGCCTGGAGAGGAACCAATGCGCGTATTGCAAGGAAATGGGCCACTGGAAGAGCGACTGTCCGAAAAAAAAACAAGAGGTAAAGGTGCTTTCTCTTGGAGAAGATGAAGACTAGGGGGAACGGGGCTCGGCCCCCCTCCCCGAGCCTAGGGTAACTTTAGAAGTGGAGGGGACCCCTGTGGACTTTCTAGTTGACACGGGAGCCAAATTTTCAGTACTCAAAACACCTCTAGGAAAAGTAAAGAAAAATGAAAAAACCTTGGTGATCGGGGCCACGGGACAAAAATCGTATCCATGGACCACATCCCGAGTAGTAGACATAGGGCGAAATCGAGTAACTCATTTGTTTCTAGTCATTCCAGAGTGTCCTATGCCTTTATTGGGGAGAGACTTACTAACCAAGTTAAAAGCACAAATAACTTTCACCTCTCATCGACCGGAGGTTTTCTGGGGAATAAAAGCGCCCCAGACTCTAGAGCTGTCTTTACAACTAGGGGAGGAATATCGACTTTACCAAAATAAAGTAAAGCCCCCTGAGGGATTACAGGACTGGTTAAATCGATACCCCCAGGCGTGGGCAGAGACGGGAGGAGTGGGGATGGCAAAACTGGTCCCCCCCGTGGTGATTAAACTTAAGTCCGGGGCCACCCCTATAGGGGTCCGACAATATCCCATGAGCAGAGAAGCTCAAGAGGGTATACGCCCCCAAATTAACAAACTGCTCCAACAAGGGATTTTGGTCCCATGCAAATCCCCTTGGAACACTCCTCTACTTCCAGTAAAAAAACCAGGGACCAGGGACTACCGTCCAGTACAAGACCTTAGAGAAGTCAACAAGAGAGTTCAGGACATACACCCCACGGTGCCAAATCCTTATAACCTCCTCAGCACCTTGCCACCTGGTCGGACATGGTACACAGTCCTGGATCTCAAAGACGCTTTTTTCTGTTTGAGGTTACACCCCAACAGCCAGCCCTTGTTCGCTTTCGAATGGCGAGACTCCGAGAGTGGACAAGCCGGACAGCTCACATGGACGCGAGGCTGCCTCAGGGATTCAAGAACTCGCCCACTTTGTTCGATGAAGCCCTACACCGAGATCTTGCTCTTTTCCGAGCCAATAACCCACAGGTGACTCTTCTGCAATATGTAGATGACCTGCTCCTAGCTGCAGAAACACGCGAGGACTGTGAAATTGGGACCCAAAACCTCCTGGGCGAGTTAGGTAAGCTGGGGTATCGGGCCTCTGCTAAAAAGGCTCAGTTATGCCAGATAGAAGTGACCTACCTAGGATATGTCTTGAGAGATGGACAACGGTGGCTCACAGAAGCCAGAAAACAAGCTGTTATGCAGATCCCAACCCCAACCACTGCTCGCCAGGTAAGAGAGTTCCTGGGGACCGCCGGGTTTTGCAGACTCTGGATTCCCGGATTTGCCACACTGGCAGCTCCCTTGTATCCACTAACCAAAGAGAAAGGGGAATTCACCTGGACCAGAGAACATCAGCTAGCCTTTGAAACTCTCAAAAAGGCACTGCTGCAGGCTCCGGCATTGGCCCTGCCAGATTTAAACAAACCTTTCACCCTATACATTGATGAAAGAAATGGAGTGGCAAGGGGAGTCCTTACCCAGGTTTTGGGACCATGGAAGCGCCCAGTAGCCTACTTATCAAAGAAACTGGACGCTGTGGCCAGTGGATGGCCCTCCTGCCTGCGAGCGATAGCAGCCACGGCTGTGCTAGTAAAAGATGCTGACAAACTGACTATGGGCCAAAATGTTACTATAGTGGCCCCACACTCTCTTGAGAGCATCATCAGGCAACCACCGGACCGCTGGATGACCAACGCCCGAATGACGCACTACCAGAGCCTATTGCTGACAAAGCGAGTAAGTTTTGCACCCCCAGCCATTCTCAACCCCGCCTCCTTACTACCTGAGGCTGACGAGGCCCCTGCACATAAGTGTGAAGAAATACTGGCAGAAGAGACTGGAATCCGGCCAGACCTCACAGACCAACCTTGGCCAGGGGCGATGACTTGGTTCACGGACGGAAACAGCTTTGTGGTAGAAGGTAAGCGGAAGGCTGGGGCGGCAGTAGTGGATGGAAAGGCTGTCATATGGGCCAGCAGTCTGCCGGAGGGTACATCAGCTCAAAAAGCAGAACTAATCGCATTAATTCAAGCCTTAAGGCTGACAGAAGGAAGGGCTCTTAATGTCTATACCGACAGCCGGTACGCTTTTGCCACGGCTCATGTTCACGGAGCAATATACCGACACCGTGGACTGCTGACGTCTGCCGGCAAAGATATCAAAAATAAAGAAGAAATTCTCAGCTTATTAGAAGCTGTTCATTTGCCCCGTAGGGTGGCAATTATCCATTGCCCAGGACACCAGAAGGGAACTGGGCCCGTTGAAAAGGGAAATCAAATGGCAGACCAAGAAGCTAAAAAAGCAGCCCAAGGGCCAATGACTCTGGTGGTGAGAACCCAACAGCCCGCTGCTGAGGAAATAAATAAAAGAACCCTCACAGAAGAAGAGGGGCGAGATTACTTAGCTAACATACACCATCTGACTCATTTAGAAACTAAAAAATTACTAAAATTGGTTAGTAAGTCCCCCTATTACATTCCTGGATTAAAAGGAATTGTGAAAGAGATAGTAAAAAACTGCCGTGCTTGTGCACTTACCAACGCTGGGTCTAGCAGGCTCCAGGAAGGAAAATGACTGCGAGGAGACAGACCTGGAGCCTACTGGGAAACTGACTTCACTGAGGTGAAACCGGCTAGGTATGGAAATAAATATCTCCTAGTTTTTATAGACACCTTTTCAGGATGGGTCGAGGCGTTCCCCATCAAGAAAGAAACGGCTAATGTAGTGGTCAAGAAGATACTTGAAGAAATCCTTCCCCGCTTTGGGATACCTAAGGTAATGGGGTCAGACAACGGACCTGCCTTCGTCTCCCAGGTAAGTCAGGGATTGGCCAGACAACTGGGGACAAATTGGAAATTACATTGTGCATACAGACCCCAGAGTTCAGGACAGGTAGAAAGGATGAACAGAACGCTAAAGGAGACTCTGACTAAAATAGCCTTAGAATCCGGCGGAAGCGATTGGACAGCCGTTCTCCCTTATGCCTTGTTCAGGGTTCGGAATACACCTGGACCCCTTGGCCTAACTCCATTTGAATTAATGTATGGGGCGCCCCCACCAATTTTTATGACCGTAGGGGATAAGAATCGCCCGGATGTGTCTTTCTCTCCTTCTTCTAGTCTTTTGGCTCGATTAAAAGCTCTCGAAATAGTAAGAAAAGAGGTCTGGGAACAGCTAAAAGAAACCTATGTTGCTGGTGACACACTGGTGCCGCATCAGTTTGAAGTAGGAGACGCAGTCCTGGTGAGGAGACACCGAGCGAGAAACCTAGAACCGAGGTGGAAGGGACCCTACTTGGTGCTACTGACAACGCCCACTGCGGTCAAAGTGGAAGGAATCCCCACTTGGGTCCACGCATCCCACGTCAAGAGAGCACCCCCTGGAGTCAGCCATGATGAGTGGACTTTGGAGAAGACTACTAATCCTTTTAAGTTGCGCCTACTTCGTAGGAGCGATCCCAAAAGACTTCAACCCCCACAGTCCTGTTCAACAAACGTGGGAGGTACTCAATGAGGGGGGTAGGGCTGTATGGACAATCGCCGAGGTACACCCTCTGTGGACTTGGTGGCCTGATCTTTTCCCTGACATCTGTAAGTTGGCTATAGGAGCCCCTCCTGGATGGGACTTGGAGGGGTACTCTGACATTCAGAGGGCACCTTTAACACCCCCTCCGTATGTAGAAAAACATTCGAGAGACCCATGGGGTGGTTGCTCTAACCAAAGGGATAGAAGTATGCTTCGAACCCATCCCTTCTATGTCTGCCCCGGGCCCCACCGAAGTCAGTCCCTCAATCCAACGTGTGGAGGTAAGGCTGACTTCTTTTGTAAGAGCTGGGGTTGCGAGACTTCAGGTACAGCCCGCTGGAAGCCCTCCTCGAGTTGGGACTATATTAGAGTAACAGCCAACTATTCCCTAGCGTCTTATGTACCTGGAGGATTTGACTTAGACGAGTGTACTGACTGGTGCCATCCGCTCCGTGTCACCTTCACTGAACCAGGGAAGAGAGCTCTGGGATGGACAAAAGGGTATACCTGGGGTCTTAGGATTTACAAGAAAAGATATGATGAGAGATTATTGTTCACTATCAGATTAAAAATAGAGACCCCCTACAATCCCTTAGGCCCCCCAACCAAGTTCACACCCCTCACCCATACAATTACTCAGCCTACTCCAGTGATTGCGGACCCCCTTAATATGGCCGCTATCACCCAACCTCCCACTCCTCAGGTACCTCTAACTATTACCCCCGAGATTCCTTCAAGACAGAGGATGTTTAACCTAGTGAGAGGAGCCTTTTATGCCCTTAACAGAACTGATCCAAGCGCTACTGAGGACTGCTGGCTATGCCTGTCCTCGGGTCCGCCTTTTTATGAAGGAATCGCCTTCAATGGAAATTTCAACAGAACCAGCAGCCATACTTCCTGCTCTTGGGGTACAGGACAAAAACTGACCCTGACTGAAGTATCCGCGAGGAATCCAGGTCTCTGTATAGGTACCCCACCTTCCACTCACAAACACCTATGCGGACAAATTCAGTCCGTGTCCAGAACGGAAGCTGATTACTATCTTGTACCTTCCCCGGTTGGATGGTGGGCTTGCAATACAGGACTTACTCCCTGTGTATCAACTAAGGTTTTTAATTCATCTCATGATTTTTGTGTCATGATCCAGCTGTTACCCCGTGTATATTATCACCCTGCATCCAGTTTAGAAGAAAGCTATGCGGGCCGGCGGTCAAAAAGAGAACCAATTACTTTAACCCTGGCTGCATTCATGGGAATAGGTATGGCAGTAGGAGTGGGGACAGGAGTGTCAGCTTTGATAGAAAGAAGACAGGGAATTCAGTCTTTGAGGGATGCTGTCAATGAAGACCTAGCGGCAATAGAGAAGTCCATTGACGCTTTAGAAAAATCTTTGACCTCCCTGTCTGAGGTAGTTTTACAGAACAGGAGAGGTCTTGATTTGTTGTTCCTAAAGGAAGGAGGACTGTGTGCTGCCCTTAAAGAAGAGTGCTGCTTCTATGCAGATCATACAGGAATAGTTAGAGACTCTATGCAGAAACTGAGAGAAAGATTAGAGCGAAGGAATCGGGAACGGGATGCTCAACGGGGGTGGTTTGAGTCGTGGTTTGAATCACGACCATCTTGGATAACTTCTTTAATTTCCGCTGTAGCCGGACCAATCCTTATGATATGCTTAGCTTTAGTTTTCAGCCCTTGTATAATAAATAGAGGAATGGCTTTCATCCAGAGTAAAATTGATACAGTAAAACTCATGGTTCTTCAAAGGCAATATCAACCTATAGTTCAGGTAGATGAAGAGTTAGGGGACACCAATCTCTAAGATTCTATGATTAGAATTAGTCTAAACAGAAGAAGAGGGGAATGAAAGGAAATAAAACTGTAATTCATGTAATGTATGTTAAATAGCCCAAAGAGTTGTTTGTGAGCTTTGAAACCTGGGGCTGAGAACACAGCAGAACAGACCAGGACATGCCCGGGCAAGCCCATCGCCTCCCTAGCTCCCACCCCTCTGACCTAAGTTAAATGTTACAGGCTGCTGATGTTTAAATGGACCAATCATGTGAAACCGCGCCAATTCCTTCCCCAGCCCCACTCCTTTTCTATAAAAACCCCTAGCTTCCAAGCCTCGTGGTCGAATCCACTGTCTCCTGTTATGTGAGATACGTTTCGACCCGGAGCTCCGCCATTAAAAAACCTCTTGTTGTTACATCAAGGTGTTGTGTTCTATTCGTGATTCTTGGGTGCACGCCGAATCGGGAGCTGAGTGGGGGTTTCCCCACTGAGTTCTTTCA
>chrX:161100892-161109307
TGAAAGGAAATAAAACTGTGATTCATGTAATGTATGTCAAATAGCCCAAAGAGTTGTTTGTGAGCTTTGAAACCTGGGGCTGAGAACATAGCAGAACAGACCAGGACATGCCCAGGCAGGCCCATCGCCTCCCTATCTCCCACCCCTCTGACCTAACTTAAATGTTAACAGGCTGCTGATGTTTAAATGGACCAATCATGTGAAACCGCGCCAATTCCTCCCCCAGCCCCACTCCTTTTCTATAAAACCCCCTAGCTTCCAAGCCTCGTGGTCGAATCCACTGTCTCCTGTGTGAGATACGTTTCGACCCTGAGGTCCGCCATTAAAATACCTCGTGTTGTTACATCAAGGTGTTGTGTTCTATTCGTGATTCTTGGGTACATGCTGAATCGGGAGCTGAGTGGGGGTTTCCCCACTAGGTTCTTTCATTTGGAGGTCCCACCGAGATCTGCGTGACACCCAGGAACCCCAAAGGACCCCTTGGAGGTGCGTTTGTTTGTGTGAGTCTTGTTATGTTCTCTGTTGTCTAAGTGTCTAAGTGTGGCATTGATGAATTTGTGTCTTAGTTTTTCAGTTCTGAGATTGTGGGTTTGAGCCCCACCTGTGTTACCAGTTCTGGTATTCTGTATTCTGGCAGCTGCCACTGTGGACCGTAAGGACCCTAGTGGCTGTGGGAAGACGACAGTCTATTTCCCCACAGGCTGCACCCTTGGAAGACATTCCGAGGGAGACCCTGGAGTGCCCGGGGTACAGAACAGTCAGGAGGACCTGGCTGTTGCCTGACAGAGTGAAGAAGAGTGAGTGCTCTTCCTGCCAGAGGAGGGGAGCGGAATCCCACTCCATCAGAGGTAGCTTTTGGCTGGTTGTGTAAGTCCAGACGCAGACAAGTGTGCTTGGATGTCTTAGTGTTTTCCGTCTCTGTCATTGTGTTGTGTTTATTCTTATTCTTCACTATGAGACAGACAGTGTCTATTCCTTTATCTTTGACTAAGGATCATTGGACAGACGATAGGGCTAGAGGACGAAATTTGTCAGTAATAGTGAAGAAAAAGCCATGGATGACTTTCTGTTCCTCAGAATGGCCTGTTTTTGGAGTAGGTTGGCCACCAGAAGGAACTTTTTACTTACCCACCATAAGGACTGTGAAGGCCATTGTTTTTCAGGAAGGGCCAGGGTCGCATCCAGACCAACAACCGTACATCACGGTATGGGTGGACTTGGCTCGCTACACACCCCCATGGGTTCGCCCATTCCTCCTGCCTCTCCGCCCTGGCACCAAGATTCTAGCCATCCGAGAAAATGGTGAGAAAGAGAAACCGAAACCAACGCTCGGGAGAGATGATGATCGCAGCACACCAGTGACGAAACCCCCCAAGATCTATCCAGAGATTGAAGAACCCCCTGAGTGGCCCAACACCCCTCAACCCCCACCGTATGCTCCCCAGCCCCAACCTTCAGCTCCCTCGGGACCCCTGCCTCAGGCCCCGGCCGGAGGAGGGGGTCCCTCCACAGGAACAAGGAGCCAGTGAGGAGTCACCCCTGAGGGGCTTGCGGATTCAACCATGGCGCTCCCCCTCAGGGCTATTGGGGCTCCCCCTGCCGATCCAAATAGTCTACAGCCCCTACAGTATTGGCCTTTTTCCTCTTCTGACCTCTATAACTGGAAAGCTAATCGCCCCCTTTTTTCAGAAAACCCTGCAGGACTCACTGGGTTGGTTGAATCATTAATGTATTCACACCAGCCGACCTGGGATGACTGCCAGCAGCTTCTGCAGACTCTATTCACAACCAAGGAGAGAGAGAGAGGATTCTCCTCGAGGCTCGGAAAAACGTCTGAGACGAGGCTGGGCGCCCTGTCCAAACTCCAGCTGAGATAGATGAAGGATTTCCGCTAACCCGGCCCCGATGGGATTATAATACAGCACCAGGTAGGGAACGACTGTCCAATTATTGCAGGGTCCTAGTGGCGGGTCTCAGAGGTGCTGCCCGGCAGCCCACGATTCTGGCCAAGGTAAGAGAGGTTATGCAGGGAGCGACTGAGCCCCCCTCAGTCTTCCTTGAAAGGCTCATGGAGGCTTATAGGAGATATACCCCATTCGACCCCACGTCTGAGGGTCAAAGGGCCTCAGTAATTATGGTCTTCATTGGCCAGTCGGCTCCTGACATTAGGAAGAAGTTACAGCGAATTGAGGGCTTGCAGGATTACACCATAAGGGATGTAGTTAGAGAGGCAGAGAAAGTGTATCATAGGAGAGAAACAGAAGATGAAAAGTTAGAGAGAGAGAAAAGAGAGAAAAGAGAAGATGAGGATAGGAGAAACAGGAGGCAAGAAAAGGTTTTGACTAGGATCCTGGCCGCAGTAGGAGAAAGAGATAACGGAAAAAGAGGTAGACAGTCAGGGAACCTGAGAGACAAAAGACAGCAGGGACCAAGGAGACCCAGAGAAGGCGGGCAGCGCCTGGAGAGGAACCAATGCGCATATTGCAAGGAAATGGGCCACTGGAAGAGCGACTGTCCGAAAAAAAACAAGAGGTAAAGGTGCTTTCTCTTGGAGAAGATGAAGACTAGGGGGAACGGGGCTCGGCCCCACTCCCCGAGCTTAGGGTAACTTTAGAAGTGGAGAGGACCCCTGTAGACTTTCTAGTTGACACGGGAGCCGAATTTTCAGTACTCAAAACACCTCTAGGAAAAGTGAAGAAAAATGAAAAAACCTTGGTGATCAGGGCCACGGGACAAAAATCGTATCCATGGACCACATCCCAAGTAGTAGACATAGGGCGAAATCGAGTAACTCATTCGTTTCTAGTCAATCCAGAGTGTCCTATGCCTTTATTGGGGAGAGACTTACTAACCAAGTTAAAAGCACAAATAACTTTCACCTCTCATCGACCGGAGGTTTTCCAGGGAATAAAAGTGGCCCAGACTCTAGAGTTGTCTTTACAACTAGGGGAGGAATATCGACTTTACCAAAATAAAGTAAAGCCCCCTGAGGGATTACAGGACTGGTAGAATCGATACCCTCAGGCGTGGGCAGAGACAGGAGGAGTGGAGATGGCAAAACTGGTCCCCCACCCCGTGGTGATTGAACTTAAGTCTGGGGCCACCCCTATAGGGGTCCGACAATATCCCATGAGCAGAGAAGCTCAAGAGGGTATACGCCCCCAAATTAACAAACTGCTCCAACAAGGGATTTTGGTCCCATGCAAATCCCCTTGGAACACTCCTCTACTTCCAGTAAAAAAACCAGGGACCAGTGACTACCGTCCAGTCCAGGACCTTAGAGAAGTCAACAAGAGAGTTCAGGACATACACCCCATGGTGCCAAATCCTTATATCCTCCTCAGCACCTTGCCACCTGCTCAGACATGGTACACAGTCCTGGATCTCAAAGACGCTTTTTTCTGTTTGAGGTTACACCCCAAAATCCAGCCCTTGTTAACTTTCAAATGGCAAGACTCCGAGAGTAGACAAGCCGGACAGCTCACATGGACGAGGCTGCCTCAGGGATTCAAGAACTTGCCCACTTTGTTCAATGAAGCCCTACACCGAGATCTTACTCTTTTCCGAGCCAATAACCCACAGTTGACTCTTCTGCAATATGTAGATGACCTGCTCCTAGCTGCAGAAACACGCAAGGACTATGAAATTGGGACCCAAAACCTCCTGGGGGAGTTAGGTAATCTGGGGTATCAGGCCTCTGCTAAAAAGGCTCAGTTATGCCAGATAGAAGTGACCTACCTAGGATATGTCCTGAGAGATAGACAACGGTGGCTCACAGAAGCCAGAAAACAAGCTGTTACGCAGATCCCGGCCCCAACCACTGCTCGCCAGGTAAGAGAGTTCCTGGGGACCACCGGGTTTTGCAGACTCTGGATTCCCGGATTTGCCACACTGGCAGCTCCCTTGTATCCACTAACCAAAGAGAAAGGGGAATTCACCTGGACCAGAGAACATCAGCTAGCCTTTGAAACTCTCAAAAAGGCACTGCTGCAGGCTCCGGCATTGGCCCTGCCAGATTTAAACAAACCTTTCACCCTATACATTGATGAAAGAAATGGAGTGGCAAGGGGAGTCCTTACCCAGGTTTTGGGACCATGGAAGCGCCCGGTATCCTACTTATCAAAGAAACTGGACCCTGTGGCCAGTGGATGGCCCTCCTGCCTGCGAGCGATAGCAGCCACGGCTGTGCTAGTAAGAGATGCTGACAAACTGACTATGGGCCAGAATGTTACCATAGTGGCCCCACACTCTCTTGATAGCATTGTCAGGCAACCACCGGACCGCTGGATGACCAACGCCTGAATGATGCACTTCCAGAGCCTATTGCTGACAGAGCGAGTAAGTTTTGCACCCCCAGCCATTCTCAACCCCGCCTCCTTACTACCTGAGGCTGACGAGGCCCCTGCACATAAGTGTGAAGAAATACTGGCAGAAGAGACTGGAATCCGGCCAGACCTCACAGACCAACCTTGGCCAGGGGCGATGACTTGGTTTACAGACGGAAGCAGCTTTGTGGTAGAAGGTAAGCGGAGGGCTGGGGCAGCAGTAGTGGATGGAAAGTCTGTCATATGGGCCAGCAGCCTGCCGGAGGGTACATCAGCTCAAAAAGTGGAACTAATCGCACTAATTCAAGCCTTAAGGCTGGCAGAAGGAAGGGCTCTTAATGTCTATACTGACATCCGGTAAGCTTTTGCCATGGCTCATGTTCACGGAGCAATATACTGACCGTGGACTGCTGACGTCTGCTGGCAAAGATATCAAAAATAAAGAAGAAATTCTCAGCTTATTAGAAGCTGTTCATCTGCCCTGTAGGGTGGCAATTATCCATTGCCCAGGACACCAGAAGGGAACTGGGCCCGTTGAAAAGGGAAATCAAATGGAAGACCAAGAAGCTAAAAAAGCAGCCCAAGGGCCAATGACTCTGGTGGTGAGAACCCAACAGCCCGCTGCTGAGGAAATAAATAAAAGAACCCTCACAGAAGAAGAGGGGCGAGATTACTTAGCTAACATACACTATCTGACTCATTTAGGAACTAAAAAAATTGGTTAGTAAGTCCCCCTATTACATTCCTGGATTAAAAAGAATTGTGGAAGAGATAGTAAAAAAAAAACTGCCGTGCTTGTGCACTTACCAACGCTGGGTCTAGCAGGCTCCAGGAGGGAAAAAGACTGCGAGGAGACAGGCCTGGAACCTACTGGGAAACTGACTTCCCTGAGGTGAAACCGGCTAGGTATGGAAATAAATATCTCCTAGTTTTTATAGACACCTTCTCGGGATGGGTCTAAGCGTACCCCACCAAGAAAGAAACGGCTAATGTAGTGGTCAAGAAGATACTTGAAGAATTCCTTCCCTGCTTTGGGATACCTAAGGTAATGGGGTCAGACAACGGACCTGCCTTCGTCTCCCAGGTAAGTCAGGGATTGGCCAGACAACTGGGGACAAATTGGAAATTACATTGTGCATACAGACCCCAGAATTCAGGACAGGTAGAAAGGATGAACAGAACGCTAAAGGAGACTCTGACTAAAATAGCCTTAGAATCCGGCAGAAGCGATTGGACAGCCGTTCTCTTATGCCTTGTTCAGGGTTCGGAATACACCTGGACCCCTTGGCCTAACTCCATTTGAATTAATGTATGGGGCGCCCTCATCCATTTTTATGACCGTAGGGGATAAGAATCGCCCGGATGTGTCTTTCTCTCCTTCTTATAGTCTTTTGGCTCGATTAAAAGCTCTCGAAATAGTAAGAAAAGAGGTCTGGGAACAGCTAAAAGAAACCTATGTTGCTGGTGACACACAGGTGCCGCCCGCACCAGTTGGAAGTAGGAGACACAGTCCTGGTGAGGAGACACAGAGCTGGAAACCTAGAACCAAGGTGGAAGAGACCCTATTTGGTGCTACTGACAACGCCCACCACGGTCAAAGTAGAAGGAATCCCCACTTGGGTCCACACATCCCACGTCAAGAGAGTACCCCCTGGAGTCAGCCATGATTAGTGGACTTTGGAGAAGACTACTAACCCTTTTAAGACTACTAACCCTGCTTCGTAGGAGCGATCCCAAAAGACTTCAACCCCCACAGTCCTGTTCAACAAAAGTGGGAGGTACTCAATGAGTGGGGTAGGGCTGTATGGACAATCGCCAAGGTACACCCTCTGTGGACTTGGTGGCCTGATCTTTTCCCTGACATCTGTAAGTTGGCTATAGGAGCCCCTCCTGGATGGGACTTGGAGGGGTACTCTGACATTCAGAGGGCACCTTTAACACCCCCTCCGTACGTAGAAAAACATTCGAGAGACCCATGGGGTGGTTGCTCTAACCAAAGGGATAGAAGTATGCTTCGAACCCATCCCTTCTATGTCTGCCCCGGGCCCCACCGAAGTCAGTCCCTCAATCCAACATGTGGAGGTAAGGCTGACTTCTTTTGCAAGAGCTGGGGTTGCGAGACTTCAGGTACAGCCCGCTGGAAGCCCTCCTCGAGCCGGGACTATACTAGAGTAACAGCCAACTATTCCCTAGCATCTTATGTACCTGGAGGATTTGACCTAGACGAGTGTACTGACTGGTGCCATCAGCTCAGTGTCACCTTCACTGAACCAGGGAAAAGAGCTCTGGGATGGACAAAAGGGTATACCTGGGGTCTTAGGATTTATAAGGAAAGATATGATGAGGGATTATTGTTCACTATCAGATTAAAAATAGAGACCCCCTACAATCCTTTAGGCCCCCCAACCAAGTCCACACCCCTCACCCATACAATTACTCAGCCTACTCCATTGATTGCGGACCCCCTTAATATGGCCGCTATCACCCAACCTCCCACTCCTCAGGTACCTCTAACTATTACCCCCGAGATTCCTTCAAGACAGAGGATGTTTAACCTAGTGAGAGGAGCCTTTTATGCCCTTAACAGAACTGATCCAAGCGCTACTGAGGACTGCTGGCTATGCCTGTCCTCGGGTCCGCCTTATTATGAAGGAATCGCCTTCAATGGAGATTTCAACAGAACCAGCAGCCATACTTCCTGCTCTTGGGGTACAGGACAAAACCTGACCCTGACTGAAGTATCCTCGAGGAATCCAGGTCTCTGTATAGGCACCCCACCTTCCACTCACAAACACCTATGTGGACAAATTCAGTCCATGTCCAGAACGGAAGCTAATTACTATCTTGTACCTTCCCCGGTTGGATGGTGGGCTTGCAATACAGGACTTACTCCCTGTGTATCAACTAAGGTTTTTAATTCATCTCATGATTTTTGTGTCATGATCTAGCTGTTACCCCGCGTATATCATCACCCTGCATCCAGTTTAGAAGAAAGCTATGCTGGCCGGCGGTCAAAAAGTGAACCAATTACTTTAACCCTGGCTGCATTCATGGGAATAGGTATGGCAGTAGGAGTGGGGATGGGAGTGTCAGCTTTGATAGAAGGAAGACAGGGAATTCAGTCTTTGAGAGATGCTGTCAATGAAGACCTAGCGGCAATAGAGAAGTCCATTGACGCTTTAGAAAAATCTTTGACCTCCCTGTCTGAGGTAGTTTTGCAGAACAGGAGAGGTCTTGATTTGTTGTTCCTAAAAGAAGGAGGACTGTGTGCTGCCCTTAAAAAAGAGTGCTGCTTCTATGCAGATCATACAGGAATAGTTAGAGACTCTATGCAGAAACTGAGAGAAAAATTAGAGCGAAGGAAACAGAAATGGGATGCTCAACGGGGGTGGTTTGAGTCGTGGTTTGAATCACGACCATCTTGGATATCTTCTTTGATTTCCGCTGTAGCCGGACCAATCCTTATGATATGCTTAGCTTTAGTTTTCGGCCCTTGTATGATAAATAGAGGAATGGCTTTCATCCAGAGTAGAATTGATACAGTAAAACTCATGGTCCTTCAAAGGCACTATCAACCTATAGTTCAGGTAGATGAAGAGTTAGGGGACACCAATCTCTAAAATTCTATGATTAGAATTAGTCTAAACAGAAGAAGAGGGGAATGAAAGGAAATAAAACTGTGATTCATGTAATGTACGTCAAATAGCCCAAAGAGTTGTTTGTGAGCTTTGAAACCTGGGGCTGAGAACATAGCAGAACAGACCAGGACGTGCCCGGGCAGGCCCATCGCCTCCCTATCTCCCACCCCTCTGACCTAAGTTAAATCTTAACAGGCTGCTGATGTTTAAATGGACCAATCATGTGAAACCGCGCCAATTCCTCCCCCAGCCCCACTCCTTTTCTATAAAACCCCCTAGCTTCCAAGCCTCGTGGTCGAATCCACTGTCTCCTGTGTGAGATACGTTTCGACCCTGAGCTCTGCCATTAAAATACCTCGTGTTGTTACATCAAGGTGTTGTGTTCTATTCGTGATTCTTGGGTGCATGCTGAATCGGGAGCTGAGTGGGGGTTTCCCCACTAGGTTCTTTCA
>chrY:2756180-2764455
TGAAAGGAAATAAAACTATAATTCATGTAATGTATGTCAAATAGCCCAAAGAGTTGTTTGTGAGCTTTGAAACCTGGGGCTGAGAACATAGCAGAACAGACCAGGACATGCCCGGGCAGGCCCATCGCCTCCCTATCTCCCACTGCTCTGACCTAAGTTAAATGTTACAGGCTGCTGATGTTTAAATGGACCAATCATGTGAAACCGTGCTAATTCCTCCCTTAGCCCCACTCCTTTTCTATAAAAACCCCTAGCTTCCAAGCCTCATGGTTGAATCCACTGTCTCCTGTTGTGTGAGATATGTTTCGACCCGGAGCTCTGCCATTAAAATACCTCTTGTTGTTACATCAAGGTGTTGTGTTCTATTCGTGATTCTTGGGTGCATGCCGAATCAGGAGCTGAGTGGGGGTTTCCCCACTGAGTTCTTTCATTTGGAGGTCCCACCAAGATCTGCGTGACACCCAGGAACCCCGAAGGACCCCTTGGAGGTGCGTTTGTTTGTGAGTCTTGTTATGTTGTCTGTTGTCTAAGTGTCTAAGTGTGGCACTGCTGAATTTGTGTCTTAGTTTTTCAGTTCTGAGATTGTGGGTTTGAGCCCCACCTGTGTTACCAGTTCTGGTATTCTGTATTCTGGCAGCTGCCACTGCGGACCGTAAGGACCCTAGTGGCTGTGGGAAGACGAAGGTCTATTTCCCCACAGGCTGCACCCTTGGAAGACATTCCGAGGGAAACCCTGGAGTGCTCGGGGTATGGAATAGTCAGGAGGACCTGGCTGTTGCCTGGCAGAGTGAAGAAGAGTGAGTGCTCTTCCTGCCAGAGGAGTGGAGCGGAATCCTATTCCATCAGAGGTAGCGTTTGGCTGGTTGTGTAAGTCCAGACGCAGACGAGTGTGCTTGGATGTCTTAGTGTTTTCCGTCTCTGTGATTGTGTTGTGTTTACTCTTATTCTTCACTATGGGACAGACCGTGTCTACTCCTTTATCTTTGACTAAGGACCATTGGATGGACATTAGGGCTAGAGGACAAAATTTGTCAGTAAAAGTAAAGAAAAAGCCATGGATGACTTTCTGTTCCTCAGAATGGCCTGTTTTTGGAGTAGGTTGGCCAGCAGAAGGAACTTTTTACTTACCCACCATAAGGGCTGTGAAGGCCATTGTTTTTCAGGAAGGGCCAGGGTCGCATCCAGACCAACAACTGTACATCATAGTATGGGAGGACTTGGCATGCTACTCACCCCCGTGGGTTCGCCCATTCCTCCAGCCTCTCCGCCCTGGCACCAAGATCCTAGCCATCCGAGAAAATGGTGAGAAAGAGAAACCAAAACCACCGCTCGGGAGTGACCAGTGACGAAACCCCCCAAGATCTATCCAGAGATTAAAGAACCCCCTGAGTGGCCCGACACCCCTCAACCCCCACTGTATGCTCCCCAGCCCCAACCTTCATCTCCCTTGGGACCCCTGCCCCGGCCAGAGGAGGGGGTGCCTCCACAGGAACAAGGAGCCGGCGAGGAGTCACCCCTGAGGGGCCTGTGGATTCAACCGTGGCACTCCCCCTCAGGGCTATTGGGGCTCCCCCTGCCGATCCAAATAGTCTACAGCCCCTACAGTATTGGCCTTTTTCCTCTTCTGACCTCTATAACTGGAAAGCTAATCACCCCCCTTTTTCAGAAAACCCTGCAGGACTCACTGGGTTGGTTGAATCATTAATGTATTCACACCAGCCGACCTGGGATGACTGCCAGCAGCTTCTGCAGACTCTATTCACAACCGAGGAGAGAGAGAGGATTCTCCTCGAGGCTCGGAAAAACGTCTGAGACGAGGCTGGGCACCCTGTCCAAACTCCAGCTGAGATAGATGAAGGATTTCCGCTAACCCGGCCCCGATGGGATTATAATATGGCATCAGGTAGGGAACGACTGTCCAATTATCGCCGGGTCCTAGTGGCGGGTCTCAGAGGTGCTGCCCGGCAGCCCACGAATCTGGCCAAGGTAAGAGAGGTTATGCAGGGAGCACCTGAGCCCCCCTCAGTCTTCCTTGAAAGGCTCATGGAGGCTTATAGGAGATATACCCCATTCGACCCCACGTCTGAGGGTCAAAGGGCCTCAGTAATTATGGCCTTCATTGGCCAGTCAGTTCCTGACATTAGGAGAAAGTTACAGCGAATTGAGGGCTTGCAGGATTACACCATAAGGGATGTAGTTAGAGAGGCAGAGAAAGTGTATCATAGGAGAGAAACAGAAGATGAAAAGTTAGAGAGAGAGAAAAGAGAGAAAAGAGAAGATGAGGATAGGAGAGACAGGAGGCAAGAAAAGGTTTTGACTAGGATCCTGGCCACAGTAGGAAAAAGAGATAACAGAAGAAGAGGTAGACAGTCAGGGAACCTGGGAGACAAAAGACAACAGGGACCAAGGAGACCCAGAGAAGGCGGGCAGCACCTGGAGAGGAACCAATGCGCATATTGCAAGGAAATGGGCCACTGGAAGAGCGACTGTCCGAAAAAAAAAACAAGAGGTAAAGGTGCTTTCTCTTGGAAAAGATGAAGACTAGGGGGAACGGGGCTCGGCCCCCCTCCCCGAGCCTAGGGTAACTTTAAAAGTGGAGGGGACCCCTGTGGACTTTCTAGTTGACACGGGAGCCAAATTTTCAGTACTCAAAACACCTCTAGAAAAAGTGAAAAAAAAATTTAAAAACCTTGGTGATCGGGGCCACGGGACAAAAATCGTATCCATGGACCACATCCCGAGTAGTAGACATAGGGCGAAATCGAGTAACTCATTCGTTTCTAGTCATTCCAGAGTGTCCTATGCCTTTACTGGGGAGAGACTTACTAACCAAGTTAAAAGCACAAATAACTTTCACCTCTCATCGACCGCAGGTTTTCTGGGGAATAAAAGCGCCCCAGACTCTAGAGCTGTCTTTACAACTAGGGGAGGAATATCGACTTTACCAAAATAAAGTAAAGCCCCCTGAGGGATTACAGGACTGGTTAAATCGATACCCTCAGGCGTGGGCAGAGACGGGAGGAGTGGGGATGGCAAAACTGGTCCCCCCTGTGGTGATTGAACTTAAGTCCGGGGCCACCCCTATAGGGGTCCGACAATATCCCATGAGCAGAGAAGCTCAAGAGGGTATACGCCCCCAAATTAACAAACTGCTCCAACAAGGGATTTTGGTCCCATGCAAATCCTCTTGGAACACTCCTCTACTTCCAGTAAAAAAAACAGGGACCAGTGACTACCGTCCAGTACAGGACCTTAGAGAAGTCAACAAGAGAGTTCAGGACATACACCCCACGGTGCCAAATCCTTATAACCTCCTCAGCACCTTGCCACCTGGTCAGACATGGTACATAGTCCTGGATCTCAAAGATGCTTTTTTCTGTTTGAGGTTACACCCCAACAGCCAGCCCTTGTTCGCTTTCAAATGGCGAGACTCTGAGAGTGGACAAGCCGGACAGCTCACATGGACGAGGCTGCCTCAGAGATTCAAGAACTCGCCCACTTTGTTTGATGAAGCCCTACACCGAGATCTTGCTCTTTTCCGAGCCAATAACCCACAGGTGACTCTTCTGCAATATGTAGATGACCTGCTCCTAGCTGCAGAAACACGCGAGGACTGTGAAATTGGGACCCAAAACCTCCTGGGTGAGTTAGGTAAGCTGGGGTATTGGGCCTCTGCTAAAAAGGCTCAGTTATGCCAGATAGAAGTGACCTACCTAGGATATGTCTTGAGAGATGGACAACGGTGGCTCACAGAAGCCAGAAAACAAGCTGTTATGCAGATCCTGACCCCAAACACTGCTCGCCAGGTAAGAGAGTTCCTGGGGACCGCCGGGTTTTACAGACTCTGGATTCCCGAATTTGCCACACTGGCAGCTCCCTTGTATCCACTAACCAAAGAGAAAGGGGAATTCACCTGGACCAGAGAACATCAGCTAGCCTTTGAAACTCTCAAAAAGGCACTGCTGCAGGCTCCGGCATTGGCTCTGCCAGACTTAAACAAACCTTTCACCCTATACATTGATGAAAGAAATGGAGTGGCAAGGGGAGTCCTTACCCAGGTTTTGGGACCATGGATGCGCCTGGTAGCCTACTTATCAAAGAAACTGGATGCTGTGGCCAGTGGATGGCCCTCCTGCCTGCGAGCGATAGCAGGACCAACGCCCGAATGACGCACTACCAGAGCCTATTGCTGACAGAGCGAGTAAGTTTTACACCCCCAGCCATTCTCAAACTCGCCTCCTTACTACCTGAGGCTGACGAGGCCCCTGCACATAAGTGTGAAGAAATACTGGCAGAAGAGACTGGAATCCGGCCAGACCTCACAGACCAACCTTGGCCAGGGGCGATGACTTAGTTCACGGACTGAAGCAGCTTTGTGGTAGAAGGTAAGCGGAGGGCTGGGGCAGCAGTAGTGGATGGAAAGTCTGTCATATGGGCCAGCAGTCTGCCGGAGGGTACATCATTTCAAAAAGCGGAACTAATCGCATTAATTCAAGCCTTAAGGCTGGCAGAAGAAAGTGCTCTTAATGTCTATACCGACAGCCGGTTCGCTTTTGCCATGGCTCATGTTCACGGAGCAATATACCGACACCGTGGACTGCTGACATCTGCCGGCAAAGATATCAAAAATAAAGAAGAAATTCTCAGCTTATTAGAAGCTGTTCATCTGCCCCATAGGGTGGCAATTATCCATTGCCCAGGACACCAGAAGGGAACTGGGCCCGTTAAAAAGTGAAATCAAATGGCAGACCAAGAAGCTAAAAAAGCAGCCCAAGGGCCAATGACTCTGGTGGTGAGAACCCAACAGCCCGCTGCTGAGGAAATAAATAAAAGAACCCTCACAGAAGAAGAGGGGCGAGATTACTTAGCTAACATACACCATCTGACTCATTTAGGAACTAAAAAATTACTAAAATTGGTTAGTAAGTCCCCCTATTACATTCCTGGATTAAAAGAAATTGTGGAAGAGATAGTAAAAAACTGCCGTGCTTGTGCACTTACCAACACTGAGTCTAGCAGGCTCCAGGAAGAAAAAACGACTGCGAGGAGACAGACCTGGAGCCTACTGGGAAACTGACTTCACTGAGGTGAAACTGGCTAGGTATGGAAATAAATATCTCCTAGTTTTTATAGACACCTTTTCAGGATGGGTCGAAGCTTTCCCCACCAAGAAAGAAATGGCTAATATAGTGGTCAAAAAGATACTTGAAGAATTCCTTCCCCGCTTTGGGATACCTAAGGTAATGGGGTCAGACAACGGACCTGCCTTCGTCTCCCAGGTAAGTCAGGGATTGGCCAGACAACTGGGGACAAATTAGAAATTACATTGTGCATACAGACCCCAGAGTTCAGGACAGGTAAAAAGGATGAACAGAACGCTAAAGGAAACTCTGACTAAAATAGCCTTAGAATCCGGCGGAAGCGATTGGACAGCCGTTCTCCCTTATGCCTTGTTCAGGGTTCGGAATACACCCTTGGCCTAACTCCATTTGAATTAATGTATGGGGCACCCCCACCCATTTTTATGACCGTAGGGGATAAGAATTGCCCAGATGTGTCTTTCTCTCCTTCTTCTAGTCTTTTGGCTCTATTAAAAGCTCTCAAAATAGTTAAGAAAAGAGGTCTGAGAACAGCTAAAAGAAACCTATGTTGCTGGTGACACACAGGTGCCGCATCAGTTTGAAGTAGGAGACGCAGTCCTGGTGAGGAGACACCGAGCGGGAAACCTAGAACCGAGGTGGAAGGGACCCTACTTGGTGCAACTGACAACGCCCACCGCGGTCAAAGTAGAAGGAATCCCCACTTGGGTCCACGCATCCCACGTCAAGAGAGCACCCCCTGGAGTCAGCCATGATGAGTGGACTTTGGAGAAGACTACTAATCATTTTAAGTTGCGCCTGCTTCGTAGGAGCGATCCCAAAAGACTTCAACCCCCACAGTCCTGTTCAACAAACGTGGGAGGTACTCAATGAGGGGGGTAGGGCTGTATGGACAATCGCCGAGGTACACCCTCTGTGGACTTGGTGGCCTGATCTTTTCCCTGACATCTGTAAGTTGGCTATAGGAGCCCCTCCTAGATGGGACTTGGAGGGGTACTCTGACATTCAGAGGGCACCTTTAACACCCCCTTCGTACGTAAAAAAAACATTCGAGAGACCCATGGGGTGGTTGCTCTAACAAAAGGGATAGAAGTATGCTTCGAACCCATCCCTTCTATGTCTGCCCCGGGCCCTACCGAAGTCAGTCCCTCAATCCAACGTGTGGAGGTAAGGCTGACTTCTTTTGCAAGAGCTGGGGTTGCGAGACTTCAGGTACAGCCCGCTGGAAGCCCTCCTCGATCTGGGACTATATTAGAGTAACAGCCAACTATTCCCTAGCGTCTTATGTACTTGGAGGATTTGACCTAGATGAGTGTACTGACTGGTGCCATCCGCTCCGTGTCACCTTCACTGAACCAGGGAAGAGAGCTCTGGGATGGACAAAAGGGTATACCTGGGGTCTTAGGATTTACAAGGAAAGATATGATGAGGGATTATTGTTCACTATCAGATTAAAAATAGAGACCCCCTACAATCCTTTAGGCCCCCCATCCAAGTTGACACTCCTCACCCATACAATTACTCAGCCTACTCCAGTGATTGGGGACCCCCTTAATATGGCCGCTATCACCCAACCTCCCACTCCTCAGGTACCTCTAACTATTACCCCCGCGATTCCTTCAAGACAGAGGATGTTTAACCTAGTGAGAGGAGCCTTTTATGCCCTTAACAGAACTGATCCAAGTGCTACTGAGGACTGCTGGCTATGCCTGTCCTCCGGTCCGCCTTATTATGAAGGAATCGCCTTCAGTGGAGATTTCAATAGAACCAGCAGCCATACTTCCTGCTCTTGGGGTACAGGACAAAAACTGACCCTGACTGAAGTATCCGTGAGAAATCAAGGTCTCTGTATAGGTACCCCACCTTCCACTCACAAACACCTATGCGGACAAATTCAGTCCGTGTCCAGAATGGAAGCTAATTACTATCTTGTACCTTCCCAGGTTGGATGGTGGACTTGCAATACAGGACTTACTCCCTGTGTATCAACTAAGGTTTTTAATTCATCTCATGATTTTTGTGTCATGATACAGCTGTTACCCCGCGTATATTATCACCCTGCATCCAGTTTAGAAGAAAGCTATGCTGGCCGGCGGTCAAAAAGAGAAACAATTACTTTAACCCTGGCTGCATTCATGGGAATAGGTATGGCAGTAGGAGTGGGGACGGGAGTGTCAGCTTTGATAAAAGGAAGACAGGGAATTCAGTCTTTGAGGGATGCTGTCAATGAAGACCTAGCAGCAATAGAGAAGTCCATTGACGCTTTAGAAAAATCTTTGACCTCCCTGTCTAAGGTAGTTTTGCAGAACAGGAGAGGTCTTGATTTGTTGTTCCTAAAGGAAGGAGGACTGTGTGCTGCCCTTAAAGAAGAGTGCTGCTTCTATGCAGATCATACAGGAATAGTTAGAGACTCTATGCAGAAACTGAGAGAAAGATTAGAGTGAAGGAAATGGGAACGGGATGCTCAACAGGGGTGGTTTGAGTCGTGGTTTGAATCACGACCATCTTAGATAACTTCTTTAATTTCCGCTGTAGCCGGACCAGTCCTTATGATATGCTTAGCTTTAGTGTTCAGCCCTTGTATAATAAATAGAGGAATGGCTTTCATCCAGAGTAAAATAGATACAGTAAAACTCATGGTTCTTCAAAGGCAATATCAACCTATAGTTCAGGTAGATGAAGAGTTAGGGGACACCATTCTCTAAAATTCTATGATTAGAATTAGTATAAACAGAAGAAGAGGTGAATGAAAGGAAATAAAACTGTAATTCATGTAATGTATGTCAAATAGCCCAAAGAGTTGTTTGTGAGCTTTGAAACCTGGGGCTGAGAACATAGCAGAACAGAACAGGACATGCCCGGGCAGACCCATCACCTCCCTATCTCCCAAGCTCTGACCGAAGTTAAATGTTACAGGCTGCTGATGTTTAAATGGACCAATCATGTGAAACCGTGCCAATTCCTCCCCCAGCCCCACTCCTTTTCTATAAAAACCCCTAGCTTCCAAGACTAGTGGTCGAATCCACTGTCTCCTGTTGTGTGAGATACATTTCGACCCGGAGCTCCGCCATTAAAATACCTCTTGTTGTTACATCAAGATGTTGTGTTCTGTTCGTGATTCTTGTGTGCACTCCAAATCGGGAGCTGAGTGGGGGTTTCCCCACTGAGTTCTTTCA
